# Supplementary material for: Factors affecting the rapid changes of protein under short-term heat stress
Source: BMC Genomics. 2021 Apr 13;22:263. doi: 10.1186/s12864-021-07560-y (PMC8042900; doi:10.1186/s12864-021-07560-y)
Supplement: Supplementary file 3 — Additional file 3: Table S1. Identification of DETs. [file 12864_2021_7560_MOESM3_ESM.xlsx]

## Sheet: DET_30 °C
Transcript_id	logFC	PValue	FDR
TraesCS1A02G010905.1	-1.31803	1.93174e-05	0.00190812
TraesCS1A02G028500.1	1.97042	5.93069e-05	0.00441064
TraesCS1A02G042700.1	-1.00658	0.00272824	0.0449148
TraesCS1A02G051500.1	2.04673	2.98202e-07	7.42938e-05
TraesCS1A02G085600.1	1.05146	0.000608633	0.0202179
TraesCS1A02G093800.1	1.38331	2.4337e-06	0.000402728
TraesCS1A02G094100.1	-1.2812	0.00105091	0.0279693
TraesCS1A02G099100.1	-1.09256	0.000261223	0.0122565
TraesCS1A02G100400.1	-1.02587	0.002081	0.039558
TraesCS1A02G116900.1	1.05132	0.00281877	0.0457572
TraesCS1A02G120100.4	2.82739	1.50843e-07	4.58147e-05
TraesCS1A02G120200.1	1.03887	1.8621e-05	0.00185989
TraesCS1A02G123900.6	1.23686	0.00110816	0.028809
TraesCS1A02G133100.2	2.484	3.29695e-08	2.11217e-05
TraesCS1A02G139900.1	1.18346	2.89828e-05	0.00256865
TraesCS1A02G141900.1	1.40448	0.000885793	0.0252533
TraesCS1A02G145000.1	2.05722	2.29039e-06	0.000384691
TraesCS1A02G150200.1	-1.11564	0.00108363	0.0284017
TraesCS1A02G161900.1	1.46146	2.16701e-06	0.000369505
TraesCS1A02G168900.1	1.30311	1.469e-05	0.00157601
TraesCS1A02G172600.1	-1.13587	0.000509459	0.0181179
TraesCS1A02G173500.2	8.2093	0.000292748	0.013222
TraesCS1A02G187300.1	-1.24101	0.00225532	0.041077
TraesCS1A02G188700.1	1.81867	4.1753e-06	0.000602062
TraesCS1A02G192800.1	1.06943	0.000842223	0.0244147
TraesCS1A02G195700.1	1.2517	0.000234103	0.011464
TraesCS1A02G205100.1	1.81757	2.29801e-05	0.00218335
TraesCS1A02G209400.1	-1.50046	0.00285713	0.0461449
TraesCS1A02G213900.3	1.8734	0.00137173	0.0319699
TraesCS1A02G214600.1	1.17122	0.0026397	0.0441166
TraesCS1A02G223600.1	1.12581	0.0011353	0.0292769
TraesCS1A02G229900.1	1.45965	0.000833515	0.0242249
TraesCS1A02G235100.3	-1.26843	0.00314061	0.0486192
TraesCS1A02G235500.1	-1.17259	0.00020921	0.010575
TraesCS1A02G238800.1	1.92773	1.27564e-05	0.00141033
TraesCS1A02G243000.1	-1.23703	0.00318296	0.0488105
TraesCS1A02G248200.1	1.64067	2.52395e-06	0.000409803
TraesCS1A02G249600.1	1.30584	2.52536e-05	0.00233024
TraesCS1A02G255400.1	1.29984	7.03641e-06	0.000906747
TraesCS1A02G264100.1	1.16033	0.000370958	0.0151508
TraesCS1A02G266000.1	2.46486	0.00218848	0.0405883
TraesCS1A02G271800.1	3.24705	1.91509e-05	0.00189586
TraesCS1A02G273000.2	-8.02233	0.00170939	0.036108
TraesCS1A02G285000.2	3.06479	2.54786e-08	1.7312e-05
TraesCS1A02G288500.2	1.17957	0.000370628	0.0151508
TraesCS1A02G290700.2	-1.55549	0.00150574	0.0336295
TraesCS1A02G292100.1	-1.29749	0.00232819	0.0416631
TraesCS1A02G292200.1	-1.91037	0.00161136	0.0350964
TraesCS1A02G295600.1	1.78545	4.87506e-05	0.00378894
TraesCS1A02G339700.1	1.63738	0.00137741	0.0320551
TraesCS1A02G340100.1	2.83001	8.55667e-08	3.30796e-05
TraesCS1A02G352500.1	1.54215	0.00103412	0.0277696
TraesCS1A02G356900.1	-1.55004	0.00329416	0.0495716
TraesCS1A02G365400.1	-1.35615	0.00311463	0.0484816
TraesCS1A02G375600.1	4.6545	0.000218484	0.0109338
TraesCS1A02G375600.2	3.0933	7.96596e-08	3.16136e-05
TraesCS1A02G378000.1	1.24286	0.00117257	0.0296432
TraesCS1A02G381400.1	5.9312	0.00208528	0.039586
TraesCS1A02G382200.1	-2.31617	0.000220447	0.0109722
TraesCS1A02G382900.1	5.75864	0.000190899	0.00995144
TraesCS1A02G383500.1	1.3236	0.00321844	0.0490886
TraesCS1A02G395300.1	3.56885	7.9055e-09	1.41381e-05
TraesCS1A02G400700.1	1.42326	0.000347299	0.0146103
TraesCS1A02G406500.1	2.007	0.00113046	0.0292531
TraesCS1A02G411600.1	-2.27404	0.000678672	0.0214642
TraesCS1A02G413800.1	-1.12312	0.00020289	0.0103768
TraesCS1A02G416700.1	2.68302	1.39668e-06	0.0002654
TraesCS1A02G439400.1	-1.11877	0.00156057	0.0344418
TraesCS1A02G441600.1	-8.82818	0.00201851	0.0388866
TraesCS1A02G442300.1	-1.14851	0.000863668	0.0247959
TraesCS1B02G013900.1	1.2176	0.000238789	0.0116144
TraesCS1B02G038100.1	-1.29567	0.00160494	0.0350577
TraesCS1B02G044300.1	1.15839	0.00176753	0.0366119
TraesCS1B02G047000.1	1.52466	2.1069e-05	0.00203192
TraesCS1B02G048800.1	-1.24089	0.00022032	0.0109722
TraesCS1B02G068200.1	1.70861	1.09439e-05	0.00125519
TraesCS1B02G070300.1	-2.90018	0.00146488	0.0330446
TraesCS1B02G097400.1	1.097	0.000401229	0.0158669
TraesCS1B02G098200.1	-1.0297	0.00106997	0.0282568
TraesCS1B02G102700.1	1.09126	0.000787441	0.0235419
TraesCS1B02G132200.1	-1.58072	0.00082225	0.024054
TraesCS1B02G139500.1	2.76613	1.44898e-07	4.48303e-05
TraesCS1B02G139500.2	2.34946	2.81208e-07	7.18757e-05
TraesCS1B02G139600.1	1.00368	5.78527e-05	0.00433847
TraesCS1B02G145600.1	2.7704	0.00151305	0.033699
TraesCS1B02G151300.1	2.50848	1.81246e-07	5.14428e-05
TraesCS1B02G157000.1	1.50643	3.39624e-06	0.00051281
TraesCS1B02G159800.1	1.11929	3.71849e-05	0.00309954
TraesCS1B02G160500.1	-2.90304	0.00215407	0.0402762
TraesCS1B02G162300.1	1.70381	1.09184e-05	0.00125519
TraesCS1B02G167700.1	1.63343	0.000105486	0.00658848
TraesCS1B02G169500.1	2.75032	0.000352651	0.0147525
TraesCS1B02G178500.1	2.17936	1.62935e-07	4.74468e-05
TraesCS1B02G182500.2	-8.96328	0.00107781	0.0283541
TraesCS1B02G188000.1	1.14974	2.39554e-05	0.00223808
TraesCS1B02G191700.1	-1.21902	0.000892201	0.025296
TraesCS1B02G195100.1	-1.33323	0.00028348	0.0129986
TraesCS1B02G195500.1	-2.1723	0.00183776	0.0372411
TraesCS1B02G196400.1	1.47315	4.3273e-05	0.00349025
TraesCS1B02G198400.1	1.14396	2.47095e-05	0.00229896
TraesCS1B02G205800.2	1.16517	0.000209347	0.010575
TraesCS1B02G218700.1	1.91407	0.000776626	0.0234123
TraesCS1B02G219800.1	1.53837	0.00119529	0.0297627
TraesCS1B02G221400.1	-1.08778	0.000134373	0.00784627
TraesCS1B02G232000.1	-1.27703	7.10023e-05	0.00495966
TraesCS1B02G233000.1	-1.28351	0.000218701	0.0109338
TraesCS1B02G233300.1	-2.26103	0.000346569	0.014607
TraesCS1B02G235100.1	1.11784	0.00118721	0.0297279
TraesCS1B02G240100.1	-1.50396	0.00134699	0.031668
TraesCS1B02G248200.1	-8.10672	0.00192133	0.0379074
TraesCS1B02G250900.1	2.3104	0.000168961	0.00915102
TraesCS1B02G252600.1	-1.83533	0.00201148	0.0388478
TraesCS1B02G258700.1	1.94121	6.98136e-06	0.000902245
TraesCS1B02G261200.1	1.0027	0.00219277	0.0406012
TraesCS1B02G268100.1	-1.48208	0.00167667	0.0357539
TraesCS1B02G268600.1	1.0753	2.76481e-05	0.00247614
TraesCS1B02G269100.1	-2.02736	0.00333281	0.0498199
TraesCS1B02G281700.1	3.26718	1.3527e-05	0.00147285
TraesCS1B02G289600.2	1.29166	0.00297919	0.047209
TraesCS1B02G294300.1	2.51077	1.10043e-07	3.91659e-05
TraesCS1B02G297900.3	2.99627	1.57807e-06	0.000292432
TraesCS1B02G302800.1	-1.68268	0.00166022	0.0355551
TraesCS1B02G303900.1	1.583	0.000400559	0.0158619
TraesCS1B02G329500.1	1.0501	0.000734952	0.0226522
TraesCS1B02G347100.1	1.34953	0.000822273	0.024054
TraesCS1B02G352000.1	1.44165	0.000616744	0.0204268
TraesCS1B02G352400.1	2.88663	5.54139e-08	2.66017e-05
TraesCS1B02G373100.1	-1.36505	0.000740887	0.0227725
TraesCS1B02G378000.1	1.58632	0.000251325	0.0119901
TraesCS1B02G396000.1	3.44439	7.40488e-08	3.07474e-05
TraesCS1B02G396000.3	3.11174	5.14237e-07	0.000115305
TraesCS1B02G398800.1	1.40926	0.00115939	0.0296087
TraesCS1B02G403900.1	2.39961	2.67249e-05	0.00241628
TraesCS1B02G413400.1	-1.43346	6.23449e-06	0.000829631
TraesCS1B02G423600.1	3.52549	1.76603e-08	1.68505e-05
TraesCS1B02G429400.1	1.23588	0.00161145	0.0350964
TraesCS1B02G438300.1	-1.29737	0.00334329	0.0498865
TraesCS1B02G443300.1	-1.65249	0.00186831	0.0375133
TraesCS1B02G443800.1	-1.04914	0.000224138	0.0110943
TraesCS1B02G445400.1	-1.36373	0.00316802	0.0487944
TraesCS1B02G446900.1	3.30416	2.92148e-06	0.000454618
TraesCS1B02G455200.1	1.00732	0.00166546	0.0355824
TraesCS1B02G457600.1	1.54807	0.00199688	0.038716
TraesCS1B02G461700.1	-1.32036	1.16459e-05	0.00131222
TraesCS1B02G471300.1	1.03422	0.00289062	0.0464124
TraesCS1B02G474800.1	-1.04623	0.00126552	0.0306603
TraesCS1D02G007800.3	1.04194	0.000737347	0.0226948
TraesCS1D02G026100.1	1.04517	0.00238429	0.0420462
TraesCS1D02G053500.1	1.87903	1.09546e-06	0.00021737
TraesCS1D02G058300.1	1.72063	0.00278473	0.0454443
TraesCS1D02G060600.1	-1.85194	0.000390814	0.0156065
TraesCS1D02G079100.1	-1.13397	0.00102117	0.0275207
TraesCS1D02G081200.1	1.06811	9.52653e-05	0.00613466
TraesCS1D02G086700.1	1.23174	0.00140462	0.0322695
TraesCS1D02G098500.1	6.85221	0.000295609	0.0132592
TraesCS1D02G102400.1	1.31508	2.54042e-06	0.000409803
TraesCS1D02G104900.1	-1.29492	0.00295335	0.0470157
TraesCS1D02G121000.1	2.87794	2.35047e-08	1.72523e-05
TraesCS1D02G121200.3	1.04347	0.000696527	0.0218585
TraesCS1D02G126600.1	-1.10611	0.00166248	0.0355551
TraesCS1D02G131500.2	-1.14709	0.00212428	0.0399811
TraesCS1D02G131800.1	2.18723	7.0423e-08	3.04065e-05
TraesCS1D02G139400.1	1.23785	8.99376e-06	0.00108713
TraesCS1D02G141000.1	1.3228	0.000206167	0.0104794
TraesCS1D02G144000.1	1.83733	0.00152527	0.0338952
TraesCS1D02G147400.1	-2.42009	0.00142698	0.032527
TraesCS1D02G148900.1	3.68819	0.000384391	0.0154476
TraesCS1D02G158700.1	1.82569	1.12624e-06	0.000221518
TraesCS1D02G166000.1	-1.2222	0.000472944	0.0173277
TraesCS1D02G166900.1	1.18381	2.5124e-05	0.00232306
TraesCS1D02G177300.1	2.35014	0.00029128	0.0132211
TraesCS1D02G177700.1	-1.76462	0.00176533	0.0365834
TraesCS1D02G185700.1	1.01878	9.16188e-05	0.00598056
TraesCS1D02G187700.1	1.68647	8.8105e-06	0.00107366
TraesCS1D02G189400.1	-1.30041	0.00213983	0.040134
TraesCS1D02G194700.1	1.75344	3.90426e-05	0.00320085
TraesCS1D02G197500.1	1.23339	0.000237309	0.0115801
TraesCS1D02G199300.1	-1.14711	0.00296531	0.0471057
TraesCS1D02G208400.1	2.14589	1.07058e-05	0.00124702
TraesCS1D02G210600.3	-8.30459	0.000309666	0.0136281
TraesCS1D02G216600.1	1.18297	0.000164862	0.00898706
TraesCS1D02G217600.1	1.51347	3.39094e-06	0.00051281
TraesCS1D02G217800.1	-1.17545	0.00134026	0.0316244
TraesCS1D02G223600.1	1.79831	0.000678697	0.0214642
TraesCS1D02G224100.1	-1.37983	0.000355367	0.0148246
TraesCS1D02G232100.1	1.37572	0.00024864	0.011938
TraesCS1D02G232100.2	2.55751	4.58975e-05	0.00363239
TraesCS1D02G236400.4	-8.27769	0.000109216	0.00675558
TraesCS1D02G239000.1	2.15558	5.29981e-06	0.000729049
TraesCS1D02G243000.1	-1.1253	0.0023027	0.0414625
TraesCS1D02G244500.1	-1.1454	0.00109749	0.0286311
TraesCS1D02G254800.1	1.2347	8.6633e-06	0.00106213
TraesCS1D02G263400.1	1.0235	2.61818e-05	0.00238804
TraesCS1D02G271800.1	2.63509	3.31851e-07	7.95821e-05
TraesCS1D02G271900.1	2.606	0.00012326	0.00734077
TraesCS1D02G284000.2	2.51334	1.34291e-07	4.31355e-05
TraesCS1D02G287500.2	3.47292	7.45488e-06	0.00094439
TraesCS1D02G296700.1	1.64576	0.000140361	0.00802868
TraesCS1D02G304700.1	1.38351	0.000732864	0.0226146
TraesCS1D02G323500.1	1.77859	0.00124386	0.0303818
TraesCS1D02G330600.1	-1.32268	0.00282226	0.0457899
TraesCS1D02G336600.1	-1.35154	0.000953908	0.0263899
TraesCS1D02G342100.1	2.76376	1.34663e-07	4.31355e-05
TraesCS1D02G346200.1	1.09373	0.000110823	0.00679869
TraesCS1D02G369200.1	-1.15036	0.00182393	0.037097
TraesCS1D02G382900.1	3.10873	8.40704e-09	1.41381e-05
TraesCS1D02G383100.1	1.04701	0.000470677	0.0173012
TraesCS1D02G389100.1	2.34058	0.000181154	0.00956871
TraesCS1D02G393600.1	-1.29459	0.00151343	0.033699
TraesCS1D02G393900.1	-1.15917	0.000616449	0.0204268
TraesCS1D02G394000.1	-1.30672	0.000627239	0.0205398
TraesCS1D02G403500.1	3.73315	3.32917e-09	1.41381e-05
TraesCS1D02G405800.10	-1.79413	0.00027708	0.0127836
TraesCS1D02G408500.1	1.38173	0.000230849	0.0113513
TraesCS1D02G419400.1	-1.50918	0.000611339	0.0202777
TraesCS1D02G421200.1	-1.38409	3.86233e-05	0.00319283
TraesCS1D02G421800.1	1.64175	0.00182487	0.037097
TraesCS1D02G424500.1	3.1586	2.92975e-06	0.000454618
TraesCS1D02G433200.1	-1.26997	0.00152712	0.0339029
TraesCS1D02G434100.1	-1.00594	0.00171335	0.0361342
TraesCS1D02G449600.1	-1.32701	0.00140939	0.0323129
TraesCS1D02G450100.1	-1.21662	3.866e-05	0.00319283
TraesCS2A02G009500.1	-1.47052	0.000362721	0.0149919
TraesCS2A02G033700.1	3.89253	1.88081e-08	1.71733e-05
TraesCS2A02G050600.1	1.56301	4.67467e-07	0.000106414
TraesCS2A02G064900.1	-1.66397	0.000984256	0.0268812
TraesCS2A02G071700.1	2.05657	1.98478e-05	0.00195192
TraesCS2A02G076700.1	1.09733	1.00416e-05	0.00119131
TraesCS2A02G089400.1	2.05456	2.18881e-05	0.00209738
TraesCS2A02G090900.1	-1.29218	0.000443017	0.0167542
TraesCS2A02G096500.1	1.49416	7.86296e-06	0.00099049
TraesCS2A02G109100.1	3.42028	1.1869e-06	0.00023142
TraesCS2A02G118000.1	-1.8142	2.90407e-06	0.000453774
TraesCS2A02G118100.1	-1.87042	7.44431e-06	0.00094439
TraesCS2A02G118600.1	-5.89635	0.000331944	0.0141605
TraesCS2A02G134800.1	-1.24554	0.000390795	0.0156065
TraesCS2A02G135500.1	-2.23726	0.00117107	0.0296432
TraesCS2A02G142300.1	1.45038	0.000746152	0.0228632
TraesCS2A02G144400.1	-1.019	0.00203473	0.0390447
TraesCS2A02G146000.1	1.29689	6.2013e-05	0.00454003
TraesCS2A02G155100.1	1.21305	1.80976e-05	0.0018197
TraesCS2A02G156800.2	3.26147	4.65182e-08	2.43347e-05
TraesCS2A02G163800.2	1.10679	0.000248902	0.011938
TraesCS2A02G176100.1	2.19175	5.5884e-05	0.0042333
TraesCS2A02G176400.1	1.25604	0.000685632	0.0216529
TraesCS2A02G179300.1	-4.80543	0.0016836	0.0357995
TraesCS2A02G187400.1	-1.08967	0.00264693	0.0441558
TraesCS2A02G187800.1	-1.4909	0.0011237	0.0291383
TraesCS2A02G189100.1	-2.44675	0.000225017	0.0111062
TraesCS2A02G189600.1	1.41004	4.148e-05	0.00336988
TraesCS2A02G191600.2	-5.04734	0.000386517	0.0155178
TraesCS2A02G191700.1	-5.75451	9.77469e-05	0.00622015
TraesCS2A02G193300.1	-1.11055	0.000158245	0.00879366
TraesCS2A02G194500.1	1.68876	0.00135053	0.031676
TraesCS2A02G194900.1	-1.08619	0.000439687	0.016691
TraesCS2A02G232900.1	-1.7628	0.000519777	0.0183683
TraesCS2A02G238900.1	-1.31764	0.00295727	0.0470447
TraesCS2A02G264800.1	1.32999	0.000305418	0.0135207
TraesCS2A02G266000.1	1.82852	0.00203792	0.0390891
TraesCS2A02G271300.1	1.23111	6.13788e-05	0.00451976
TraesCS2A02G277100.1	4.12982	6.96559e-09	1.41381e-05
TraesCS2A02G292800.1	-1.03576	0.0019462	0.0382223
TraesCS2A02G297100.1	1.56103	0.000931907	0.0259832
TraesCS2A02G297800.1	1.69074	2.09526e-05	0.00202583
TraesCS2A02G311200.2	5.09913	0.000356206	0.0148458
TraesCS2A02G312900.1	2.22317	0.000170612	0.00920732
TraesCS2A02G314800.2	1.39116	0.000313405	0.0137387
TraesCS2A02G323200.1	1.15588	0.000530563	0.018632
TraesCS2A02G325100.1	-1.22696	0.00218818	0.0405883
TraesCS2A02G327000.5	-1.01701	9.38762e-05	0.00608096
TraesCS2A02G339200.1	1.57248	0.00142393	0.0325108
TraesCS2A02G344800.1	3.31919	0.000257945	0.0121508
TraesCS2A02G348600.1	-1.05416	0.00123313	0.0301777
TraesCS2A02G365000.1	-1.11265	0.00120456	0.0298747
TraesCS2A02G370300.1	-1.10181	7.56838e-05	0.00522023
TraesCS2A02G372000.3	-6.92422	0.00264272	0.0441224
TraesCS2A02G377900.1	-1.69627	0.00279105	0.0455192
TraesCS2A02G379600.1	1.48301	5.05522e-05	0.00388853
TraesCS2A02G386800.1	3.79864	2.99721e-09	1.41381e-05
TraesCS2A02G390800.1	-1.09839	0.00115862	0.0296058
TraesCS2A02G394600.1	2.3283	1.86925e-06	0.00033397
TraesCS2A02G396100.1	3.18011	4.3336e-06	0.000617834
TraesCS2A02G397200.1	-1.82948	0.000918533	0.025773
TraesCS2A02G397700.1	1.59815	8.89933e-05	0.0058432
TraesCS2A02G401600.1	3.29227	1.90937e-07	5.38526e-05
TraesCS2A02G404800.1	8.20992	4.61386e-05	0.00363603
TraesCS2A02G406800.1	1.79082	3.62356e-07	8.50778e-05
TraesCS2A02G408200.1	1.04283	1.05118e-05	0.00123404
TraesCS2A02G409800.1	3.15347	0.00333163	0.0498189
TraesCS2A02G413100.1	-1.65407	0.00315627	0.0487267
TraesCS2A02G414300.2	1.50462	9.46434e-05	0.00610688
TraesCS2A02G415800.1	-1.91828	3.90069e-05	0.00320085
TraesCS2A02G424900.1	1.66631	1.73175e-06	0.000314414
TraesCS2A02G431500.2	-1.39246	0.00223156	0.0409241
TraesCS2A02G434200.1	-2.11946	0.00195133	0.0382608
TraesCS2A02G436000.1	2.95945	0.00161865	0.0351178
TraesCS2A02G443200.1	1.02622	0.00197208	0.0384401
TraesCS2A02G448200.1	1.4713	0.000488964	0.0176978
TraesCS2A02G450500.1	1.31417	3.57231e-05	0.00300563
TraesCS2A02G453400.1	1.41092	1.63251e-05	0.00170652
TraesCS2A02G453600.1	2.11043	2.85599e-06	0.000449339
TraesCS2A02G453800.1	1.23186	0.00213252	0.0400977
TraesCS2A02G465800.1	1.80065	6.21603e-05	0.00454003
TraesCS2A02G501300.1	1.11091	0.000603672	0.0201479
TraesCS2A02G502200.1	1.10438	0.000408469	0.0160243
TraesCS2A02G512500.1	-1.55515	0.000252637	0.0120143
TraesCS2A02G520300.1	1.12503	0.00288558	0.0463813
TraesCS2A02G531400.1	1.2286	1.13201e-05	0.00129173
TraesCS2A02G532000.1	1.08505	0.000422669	0.016298
TraesCS2A02G532400.1	1.63397	0.00192439	0.0379337
TraesCS2A02G532700.1	1.41893	0.0011803	0.0297007
TraesCS2A02G543300.1	1.27714	0.00312872	0.0485493
TraesCS2A02G548000.1	1.54128	0.000532595	0.0186741
TraesCS2A02G548000.2	1.16334	1.48145e-05	0.00158557
TraesCS2A02G582000.1	-1.04461	0.000172694	0.00930827
TraesCS2A02G584700.1	-1.13018	0.00300044	0.0473398
TraesCS2A02G590800.1	2.42928	4.98863e-05	0.00385716
TraesCS2A02G591200.1	1.09268	0.000266198	0.0124351
TraesCS2B02G023200.1	1.47572	0.00119921	0.0298439
TraesCS2B02G047400.1	3.82481	4.66671e-08	2.43347e-05
TraesCS2B02G057300.1	-1.46624	0.00157947	0.0347505
TraesCS2B02G063900.1	2.04998	1.41312e-07	4.46276e-05
TraesCS2B02G087400.1	2.64619	0.000214981	0.0108245
TraesCS2B02G112000.1	1.42572	2.74143e-06	0.000432886
TraesCS2B02G117400.1	1.825	0.000375694	0.0152195
TraesCS2B02G126800.1	3.13255	8.38911e-06	0.00103675
TraesCS2B02G131300.1	1.34816	0.00211579	0.0398874
TraesCS2B02G138000.1	-2.85346	1.75474e-05	0.00178077
TraesCS2B02G138100.1	-2.29437	7.1926e-07	0.000150024
TraesCS2B02G140300.1	-1.69773	0.00179466	0.0369413
TraesCS2B02G148900.1	1.51972	3.96393e-05	0.00324384
TraesCS2B02G151500.1	-3.87963	0.00112137	0.0291018
TraesCS2B02G156100.1	1.24672	0.00160819	0.0350911
TraesCS2B02G171400.1	1.13759	9.26545e-05	0.00602187
TraesCS2B02G171600.1	-1.0527	0.000443769	0.0167542
TraesCS2B02G182300.1	3.23343	7.96804e-09	1.41381e-05
TraesCS2B02G193700.1	-1.71622	0.00255802	0.0436176
TraesCS2B02G200100.1	1.51415	0.00223934	0.0409555
TraesCS2B02G202200.1	1.46149	0.00133029	0.0314646
TraesCS2B02G208200.1	-1.04713	0.00151306	0.033699
TraesCS2B02G213400.1	-1.16755	0.000121601	0.00729035
TraesCS2B02G215100.1	-3.79112	0.00127851	0.0308749
TraesCS2B02G230700.1	-1.03014	0.000584142	0.0197555
TraesCS2B02G232400.1	-1.25904	0.00101847	0.0274651
TraesCS2B02G257200.1	-1.24543	0.000853072	0.0246336
TraesCS2B02G261000.1	-1.22693	5.38644e-05	0.0041011
TraesCS2B02G268600.1	1.97306	0.000102324	0.00645392
TraesCS2B02G275100.1	-1.55262	0.00179979	0.0369413
TraesCS2B02G282400.1	-1.15448	0.00224703	0.0410126
TraesCS2B02G289800.1	1.20489	1.53129e-05	0.00162342
TraesCS2B02G294500.1	3.77202	1.50804e-08	1.55654e-05
TraesCS2B02G295300.1	1.00595	1.24699e-05	0.00138762
TraesCS2B02G314000.2	1.38727	1.66693e-05	0.00172669
TraesCS2B02G315600.2	1.05281	0.00253206	0.043391
TraesCS2B02G329900.1	2.73658	1.9119e-05	0.00189586
TraesCS2B02G333300.1	1.72409	8.82019e-07	0.000180612
TraesCS2B02G333600.1	-1.01987	0.000898024	0.0253849
TraesCS2B02G342300.1	1.79099	0.000354445	0.0147999
TraesCS2B02G365900.1	-1.07238	0.0001019	0.00643622
TraesCS2B02G379400.1	-1.24112	0.000448699	0.0168666
TraesCS2B02G387800.1	-1.35112	0.00279518	0.0455486
TraesCS2B02G392900.1	2.01818	0.00287108	0.0462976
TraesCS2B02G393100.1	1.57458	0.000531124	0.0186371
TraesCS2B02G394900.1	-2.30959	0.000320165	0.0138857
TraesCS2B02G396500.1	1.15262	0.000162017	0.00892589
TraesCS2B02G397300.1	-1.02056	0.000565013	0.0194012
TraesCS2B02G398900.1	2.01869	0.000351396	0.0147274
TraesCS2B02G404400.1	3.25496	1.04555e-08	1.41836e-05
TraesCS2B02G407400.1	-1.96828	0.00169971	0.0360054
TraesCS2B02G407800.1	-1.52111	0.00173582	0.0362683
TraesCS2B02G412600.1	2.04644	0.0014881	0.0334078
TraesCS2B02G414100.1	-1.38759	0.00270004	0.0447133
TraesCS2B02G414400.1	3.03236	3.34298e-05	0.00286646
TraesCS2B02G415500.1	-1.48718	0.000116508	0.00704152
TraesCS2B02G415900.1	1.10573	0.000461839	0.0171167
TraesCS2B02G419600.1	2.80002	8.54986e-08	3.30796e-05
TraesCS2B02G424300.1	-1.0579	0.00117627	0.0296432
TraesCS2B02G424400.1	1.55796	6.41514e-05	0.00462519
TraesCS2B02G424400.2	1.52702	0.00060378	0.0201479
TraesCS2B02G444200.2	2.51234	0.00186387	0.037499
TraesCS2B02G456900.1	1.80339	0.00029037	0.0132178
TraesCS2B02G459100.1	1.94866	0.00230727	0.0415009
TraesCS2B02G468800.1	1.34726	2.58661e-05	0.00236728
TraesCS2B02G472100.1	1.15628	1.888e-05	0.00187732
TraesCS2B02G474700.1	1.77148	2.12066e-05	0.00204079
TraesCS2B02G507200.1	1.6576	0.00264908	0.0441558
TraesCS2B02G513900.1	1.107	6.72485e-05	0.00479861
TraesCS2B02G529400.1	1.2001	8.32205e-05	0.00557018
TraesCS2B02G530300.1	1.14949	6.95914e-05	0.0049112
TraesCS2B02G540100.2	-1.39851	0.00194808	0.0382223
TraesCS2B02G542500.1	-1.02351	0.00255299	0.0435504
TraesCS2B02G550700.2	-1.2749	0.00257278	0.0437196
TraesCS2B02G559000.1	1.89973	0.000725305	0.0225096
TraesCS2B02G560800.1	1.41679	0.000166986	0.00907695
TraesCS2B02G561200.1	1.57964	0.000407997	0.0160243
TraesCS2B02G561300.1	1.73096	5.7083e-06	0.000775723
TraesCS2B02G561400.1	1.68386	0.0019845	0.038576
TraesCS2B02G562200.1	1.45258	0.000697221	0.0218649
TraesCS2B02G572500.1	1.41732	0.000417128	0.0161538
TraesCS2B02G588600.1	1.06158	0.00223469	0.0409241
TraesCS2B02G592700.1	1.37225	0.000120124	0.00723083
TraesCS2B02G592900.1	1.7285	0.000179822	0.00952081
TraesCS2B02G593000.1	2.00952	3.20814e-05	0.00279357
TraesCS2B02G594700.1	-1.29072	0.00241772	0.0422919
TraesCS2B02G600800.1	-1.10104	0.000997321	0.0271224
TraesCS2B02G602700.1	1.0327	9.54605e-06	0.00114463
TraesCS2B02G603200.1	1.30736	6.92825e-05	0.00490059
TraesCS2B02G626000.1	-1.12738	0.00256371	0.0436815
TraesCS2D02G000800.1	1.38127	0.000330083	0.0141123
TraesCS2D02G010300.1	1.04342	0.00032309	0.0139317
TraesCS2D02G033200.2	4.11492	9.50285e-09	1.41381e-05
TraesCS2D02G049500.1	1.23216	0.0003011	0.0134089
TraesCS2D02G050300.1	1.43753	4.46755e-06	0.00063201
TraesCS2D02G053800.1	1.02427	0.00236702	0.0418568
TraesCS2D02G060000.1	1.74449	0.00305975	0.0479827
TraesCS2D02G063000.1	-2.3696	0.00158317	0.0348026
TraesCS2D02G070500.1	2.8205	1.27683e-05	0.00141033
TraesCS2D02G079200.1	1.24823	0.00138695	0.0321151
TraesCS2D02G086200.1	1.59494	0.0022754	0.0412371
TraesCS2D02G087500.1	1.15406	0.000493993	0.0177699
TraesCS2D02G088800.1	-1.0988	0.000608331	0.0202179
TraesCS2D02G094200.1	-1.11104	0.000369941	0.0151507
TraesCS2D02G095000.1	2.07075	1.82589e-05	0.00183182
TraesCS2D02G099800.2	1.62347	5.92721e-05	0.00441064
TraesCS2D02G109200.1	2.27146	4.66624e-05	0.00366293
TraesCS2D02G113900.1	-3.17244	0.00173111	0.0362495
TraesCS2D02G116900.1	-1.92095	4.22856e-07	9.71148e-05
TraesCS2D02G117000.1	-2.25156	7.6157e-05	0.00522211
TraesCS2D02G123000.1	1.52714	0.000452415	0.0169495
TraesCS2D02G137000.1	-2.21612	0.000157787	0.00879366
TraesCS2D02G150600.1	1.44156	0.00010811	0.00670568
TraesCS2D02G159100.1	1.58663	0.00126801	0.0307041
TraesCS2D02G162600.1	3.6206	4.15179e-08	2.3568e-05
TraesCS2D02G178100.1	-1.30555	0.000950381	0.0263085
TraesCS2D02G186900.1	-6.68598	0.00134918	0.031668
TraesCS2D02G187800.1	-4.57805	0.0010767	0.0283527
TraesCS2D02G190500.1	-1.55007	0.00206431	0.0393598
TraesCS2D02G193400.2	1.75313	0.00015391	0.0086061
TraesCS2D02G194200.1	-1.03164	0.00012946	0.00758906
TraesCS2D02G195800.1	-4.60503	0.000470273	0.0173012
TraesCS2D02G195900.1	-5.0121	0.00100541	0.0272434
TraesCS2D02G211100.1	-1.42768	0.00272362	0.0448747
TraesCS2D02G228500.1	-1.74252	0.000592337	0.0198976
TraesCS2D02G230400.1	-1.18718	0.000443834	0.0167542
TraesCS2D02G233800.1	-1.4372	0.000710713	0.0221795
TraesCS2D02G253900.1	1.84197	0.00095564	0.0263955
TraesCS2D02G255900.1	-1.23236	0.000808427	0.0239142
TraesCS2D02G259200.2	1.93251	0.00301793	0.0475312
TraesCS2D02G264500.1	1.61705	0.0012197	0.0300537
TraesCS2D02G270100.1	1.31937	4.59263e-05	0.00363239
TraesCS2D02G274200.2	1.21863	0.00293419	0.046877
TraesCS2D02G276000.1	3.87009	5.84729e-08	2.73148e-05
TraesCS2D02G276000.2	4.22237	2.5404e-08	1.7312e-05
TraesCS2D02G276900.1	1.32424	1.27209e-06	0.000245892
TraesCS2D02G282000.1	1.39199	0.00274446	0.0450331
TraesCS2D02G284000.2	-1.28099	0.00183747	0.0372411
TraesCS2D02G288900.1	-1.79641	0.00067376	0.0214137
TraesCS2D02G300100.1	-2.06457	0.00144916	0.0328551
TraesCS2D02G303600.1	-1.34644	0.00207365	0.0394539
TraesCS2D02G311400.1	2.48745	1.07351e-05	0.00124719
TraesCS2D02G322600.1	-1.91786	0.00253224	0.043391
TraesCS2D02G323900.1	1.24582	0.000623069	0.0205151
TraesCS2D02G350800.1	1.20845	0.00027261	0.0126424
TraesCS2D02G362200.1	-1.06115	0.000336914	0.0142942
TraesCS2D02G383600.1	3.27594	5.40975e-09	1.41381e-05
TraesCS2D02G387500.1	-1.12594	0.00120668	0.0298747
TraesCS2D02G388900.1	1.81931	0.00105279	0.0279694
TraesCS2D02G392300.1	1.56493	3.32598e-05	0.00285735
TraesCS2D02G393800.1	4.03958	0.00238789	0.0420565
TraesCS2D02G395000.1	-1.62981	0.00225086	0.0410329
TraesCS2D02G395300.1	1.69952	3.40375e-05	0.00290745
TraesCS2D02G396500.1	1.00548	6.30512e-05	0.0045753
TraesCS2D02G399000.1	3.2727	5.58785e-08	2.66017e-05
TraesCS2D02G403700.1	1.47639	0.000366517	0.0150655
TraesCS2D02G403700.2	1.21623	0.000254249	0.0120526
TraesCS2D02G411600.1	1.01723	0.000280128	0.0128845
TraesCS2D02G412800.1	-1.1849	0.00134909	0.031668
TraesCS2D02G415900.1	-4.28595	0.00288225	0.0463813
TraesCS2D02G425000.1	1.21887	0.000254591	0.0120561
TraesCS2D02G432000.1	-2.71937	0.00118352	0.0297007
TraesCS2D02G451100.2	-2.09997	0.00202137	0.0389074
TraesCS2D02G453100.1	2.05238	1.0927e-05	0.00125519
TraesCS2D02G453300.1	1.24557	0.000547888	0.0190613
TraesCS2D02G453800.1	1.51907	0.000438662	0.016691
TraesCS2D02G466300.1	1.16591	0.000654951	0.0210547
TraesCS2D02G478200.1	-1.01105	0.00128896	0.0309831
TraesCS2D02G487000.1	1.33944	0.000512533	0.018184
TraesCS2D02G487200.1	1.60402	0.00109709	0.0286311
TraesCS2D02G498100.2	1.13159	0.00113133	0.029258
TraesCS2D02G502700.1	1.27562	0.000892367	0.025296
TraesCS2D02G502700.2	1.3179	7.57903e-05	0.00522023
TraesCS2D02G505700.1	1.34066	0.00120844	0.0298747
TraesCS2D02G525300.1	-1.27587	0.00132587	0.0314264
TraesCS2D02G531500.1	2.36375	1.67597e-05	0.00173177
TraesCS2D02G533600.1	1.28296	2.68415e-05	0.00242195
TraesCS2D02G534500.1	1.10385	0.00063651	0.0207278
TraesCS2D02G563000.1	1.25119	0.000240338	0.0116644
TraesCS2D02G563100.1	1.30323	0.000742142	0.0227799
TraesCS2D02G563400.1	2.56196	0.000132215	0.00774043
TraesCS2D02G575200.1	2.98505	9.42744e-07	0.0001913
TraesCS2D02G577000.1	-1.91102	0.00256966	0.0436998
TraesCS2D02G596400.1	1.26084	0.000591185	0.0198887
TraesCS2D02G600600.2	-9.04511	3.31075e-05	0.00284972
TraesCS3A02G009800.1	-1.32893	0.00179928	0.0369413
TraesCS3A02G022700.1	-1.22934	0.00117102	0.0296432
TraesCS3A02G022900.1	-1.22481	0.000260585	0.0122494
TraesCS3A02G025600.1	1.98963	0.00119523	0.0297627
TraesCS3A02G033900.1	3.11611	2.31278e-08	1.72523e-05
TraesCS3A02G034500.1	3.81719	1.29093e-07	4.2594e-05
TraesCS3A02G043800.1	1.08037	0.00311705	0.0485025
TraesCS3A02G048400.1	-3.1159	0.0013198	0.0313843
TraesCS3A02G050700.1	2.32304	0.000767167	0.0232143
TraesCS3A02G056000.1	-1.60948	7.06328e-05	0.00495189
TraesCS3A02G075900.1	2.15003	0.000619968	0.0204731
TraesCS3A02G095400.1	-1.38671	0.00196054	0.0383389
TraesCS3A02G102100.2	-1.68929	8.39205e-06	0.00103675
TraesCS3A02G109500.1	-1.43409	0.00165435	0.0355462
TraesCS3A02G112900.1	4.32435	1.17024e-08	1.41836e-05
TraesCS3A02G113000.1	3.43191	9.34511e-09	1.41381e-05
TraesCS3A02G113100.1	4.22345	3.3381e-09	1.41381e-05
TraesCS3A02G115900.1	1.47574	0.000135425	0.00787695
TraesCS3A02G116400.1	1.18153	1.87814e-05	0.00187167
TraesCS3A02G128700.1	1.28547	1.86217e-05	0.00185989
TraesCS3A02G134100.2	1.10732	2.2374e-05	0.0021318
TraesCS3A02G142800.1	1.15487	1.75516e-05	0.00178077
TraesCS3A02G158800.1	-2.39546	0.000163988	0.00895743
TraesCS3A02G161200.1	1.20309	7.16302e-05	0.00499574
TraesCS3A02G172400.1	1.72578	0.00171413	0.0361342
TraesCS3A02G172900.1	1.09997	6.80674e-06	0.000884778
TraesCS3A02G183600.2	1.34403	0.00143461	0.0326382
TraesCS3A02G196500.1	2.83282	0.00315857	0.0487267
TraesCS3A02G199600.1	1.1259	2.00739e-05	0.00196553
TraesCS3A02G208300.1	-1.01421	0.00204376	0.039183
TraesCS3A02G208600.1	-1.00155	0.00120316	0.0298747
TraesCS3A02G209100.1	1.26264	0.00270808	0.0447899
TraesCS3A02G213100.1	2.19001	0.000292492	0.013222
TraesCS3A02G232100.1	2.27225	2.86288e-07	7.23761e-05
TraesCS3A02G256300.1	1.92139	0.000451383	0.016925
TraesCS3A02G260000.1	2.68497	3.63666e-06	0.00054002
TraesCS3A02G260000.2	2.82092	2.86301e-05	0.00254241
TraesCS3A02G260200.1	2.12529	0.000627943	0.0205398
TraesCS3A02G267900.1	1.22939	0.00117727	0.0296432
TraesCS3A02G272700.1	-1.55031	0.000280417	0.0128845
TraesCS3A02G273000.1	1.22514	0.00136619	0.0319097
TraesCS3A02G274400.1	4.12166	5.71022e-09	1.41381e-05
TraesCS3A02G277500.1	1.31285	5.38238e-05	0.0041011
TraesCS3A02G289200.1	1.47276	9.23844e-05	0.00602177
TraesCS3A02G294500.1	1.85953	7.14908e-07	0.000150024
TraesCS3A02G296100.1	1.01255	1.35313e-05	0.00147285
TraesCS3A02G298600.1	-1.86434	0.00263898	0.0441166
TraesCS3A02G299000.1	1.01626	1.55489e-05	0.00163684
TraesCS3A02G329000.1	1.097	0.0033128	0.0496367
TraesCS3A02G329000.2	1.16241	0.000139411	0.00799875
TraesCS3A02G336000.1	1.3527	0.00126522	0.0306603
TraesCS3A02G336800.1	1.56176	4.43352e-05	0.00355038
TraesCS3A02G348000.1	-3.37661	0.00320629	0.0489869
TraesCS3A02G352300.1	4.20455	1.14948e-05	0.00130515
TraesCS3A02G357900.1	-1.08679	6.09956e-05	0.00449893
TraesCS3A02G361700.6	-10.1671	4.94004e-05	0.00382618
TraesCS3A02G361700.9	9.75597	2.2647e-06	0.000381806
TraesCS3A02G362800.2	1.75502	1.09345e-05	0.00125519
TraesCS3A02G367900.1	-1.29574	0.00146915	0.0331069
TraesCS3A02G373900.1	2.90357	0.000408304	0.0160243
TraesCS3A02G374300.1	-1.13075	0.00334809	0.0499152
TraesCS3A02G383400.1	-1.70004	0.000991404	0.0269942
TraesCS3A02G388000.1	2.15144	0.000974641	0.0267653
TraesCS3A02G391200.1	1.36669	0.00196742	0.0383937
TraesCS3A02G405900.1	1.38449	0.00238863	0.0420565
TraesCS3A02G408700.1	1.85994	9.04963e-06	0.00108939
TraesCS3A02G412800.1	1.33223	0.00129641	0.0310918
TraesCS3A02G420500.1	-1.51636	0.000710153	0.0221795
TraesCS3A02G421000.1	2.00452	0.000499225	0.0178636
TraesCS3A02G424800.1	2.11138	0.000255859	0.0121034
TraesCS3A02G448300.1	-1.00986	0.00234849	0.0418019
TraesCS3A02G481500.1	2.81701	0.00204543	0.0391831
TraesCS3A02G483000.1	4.20778	0.00178186	0.0368067
TraesCS3A02G528700.1	1.22593	3.26208e-05	0.00282409
TraesCS3B02G006500.1	1.03292	0.000573033	0.0194926
TraesCS3B02G009600.1	1.43622	0.00134128	0.0316244
TraesCS3B02G017500.1	-8.90023	1.54804e-05	0.00163346
TraesCS3B02G019400.1	2.46918	0.000163391	0.00895559
TraesCS3B02G023600.1	-1.48604	0.00201869	0.0388866
TraesCS3B02G030700.1	-1.63684	0.00299785	0.0473398
TraesCS3B02G048800.1	-1.7086	0.00113261	0.029258
TraesCS3B02G049800.1	3.10022	2.2742e-08	1.72523e-05
TraesCS3B02G049900.1	3.05283	5.44942e-06	0.000745058
TraesCS3B02G092400.1	2.26782	0.00166259	0.0355551
TraesCS3B02G092800.1	-1.98664	0.000625345	0.0205297
TraesCS3B02G093300.1	-2.42377	0.00253768	0.043418
TraesCS3B02G101200.1	-1.41784	0.00185519	0.0374542
TraesCS3B02G106900.1	2.36436	4.5867e-06	0.000644798
TraesCS3B02G107800.1	-1.3758	0.00172688	0.0362218
TraesCS3B02G119800.1	-1.09957	0.000807308	0.0239102
TraesCS3B02G122600.1	1.26023	0.000110263	0.00678289
TraesCS3B02G123000.1	1.27453	8.66854e-06	0.00106213
TraesCS3B02G123200.1	1.4566	2.77734e-05	0.00247614
TraesCS3B02G126900.1	1.19289	0.00186074	0.0374866
TraesCS3B02G129800.5	4.11798	0.00197796	0.038499
TraesCS3B02G130300.1	4.13358	1.97889e-08	1.71733e-05
TraesCS3B02G130400.1	3.45143	3.39585e-07	8.10036e-05
TraesCS3B02G130500.1	3.9204	2.3852e-08	1.72523e-05
TraesCS3B02G130900.1	4.03385	8.59697e-09	1.41381e-05
TraesCS3B02G131000.1	4.12124	6.54806e-09	1.41381e-05
TraesCS3B02G131100.1	3.76464	1.25876e-07	4.2594e-05
TraesCS3B02G131200.1	2.8887	1.12231e-06	0.000221518
TraesCS3B02G131300.1	3.50694	1.59431e-07	4.67299e-05
TraesCS3B02G134300.1	-1.92206	0.00276958	0.045263
TraesCS3B02G135000.1	1.45176	2.239e-05	0.0021318
TraesCS3B02G135500.1	1.33508	1.31305e-05	0.00144229
TraesCS3B02G137100.2	-1.36567	0.00217298	0.0404504
TraesCS3B02G147800.1	1.54353	0.000152911	0.00857164
TraesCS3B02G160900.1	-1.50916	0.00192136	0.0379074
TraesCS3B02G165900.1	1.24916	0.0016585	0.0355551
TraesCS3B02G167800.1	1.09455	0.000573326	0.0194926
TraesCS3B02G176500.1	3.24048	0.000785176	0.0235055
TraesCS3B02G182200.1	-1.90021	1.74339e-06	0.000315251
TraesCS3B02G192300.1	1.25867	1.44536e-05	0.0015581
TraesCS3B02G212400.1	1.45317	5.20069e-06	0.00071983
TraesCS3B02G213400.1	1.70234	0.00187854	0.0376142
TraesCS3B02G216900.3	-1.20129	0.00217012	0.0404504
TraesCS3B02G229900.1	1.37535	8.72075e-06	0.00106562
TraesCS3B02G243500.1	1.29996	0.00222543	0.0408678
TraesCS3B02G260300.2	2.52523	0.000676165	0.0214598
TraesCS3B02G261400.1	1.10547	0.000115583	0.00700447
TraesCS3B02G265200.1	1.71158	0.00333883	0.0498601
TraesCS3B02G266200.2	-1.28713	0.00055526	0.0192283
TraesCS3B02G278200.1	-1.05051	0.00152668	0.0339029
TraesCS3B02G281000.1	-1.24426	0.00240403	0.0421952
TraesCS3B02G286600.1	-1.51986	0.00243788	0.0423912
TraesCS3B02G293100.1	3.19017	4.33979e-06	0.000617834
TraesCS3B02G293100.2	2.76969	0.000977065	0.0267684
TraesCS3B02G293100.3	2.0826	9.06103e-06	0.00108939
TraesCS3B02G293100.5	1.51401	0.000469545	0.0173012
TraesCS3B02G304300.2	-1.04017	0.000406955	0.0160227
TraesCS3B02G306300.1	-1.28107	0.000837156	0.0242992
TraesCS3B02G307300.1	-1.75251	0.00050311	0.0179466
TraesCS3B02G308100.1	3.81943	2.09693e-08	1.71733e-05
TraesCS3B02G309600.1	-1.82314	0.000591164	0.0198887
TraesCS3B02G318000.1	-1.09613	0.000405556	0.0160152
TraesCS3B02G322900.1	2.24793	0.000146906	0.00830772
TraesCS3B02G323800.1	1.13712	0.000304089	0.0134812
TraesCS3B02G323900.2	3.22438	0.0020565	0.0393111
TraesCS3B02G329100.1	1.95261	2.82085e-07	7.18757e-05
TraesCS3B02G367900.1	1.07716	0.000457768	0.0170529
TraesCS3B02G379900.1	-3.91297	0.000158228	0.00879366
TraesCS3B02G384900.1	3.27947	7.08195e-05	0.0049546
TraesCS3B02G390700.1	3.92377	5.25213e-08	2.58826e-05
TraesCS3B02G390900.1	-1.00702	0.00010764	0.00669501
TraesCS3B02G393700.1	-1.11876	0.00130494	0.031194
TraesCS3B02G394100.4	-9.8222	6.59809e-06	0.000865179
TraesCS3B02G395200.2	1.52451	5.25675e-06	0.00072535
TraesCS3B02G395600.1	-1.28552	0.00225396	0.0410723
TraesCS3B02G406100.1	3.67775	1.52219e-06	0.000284427
TraesCS3B02G409300.2	1.13569	0.000292774	0.013222
TraesCS3B02G411300.1	1.46223	0.000743291	0.0227995
TraesCS3B02G420300.1	-2.27881	0.00213397	0.0401082
TraesCS3B02G423200.1	1.33644	1.66752e-06	0.000304905
TraesCS3B02G423600.1	-1.43665	0.00210985	0.0398385
TraesCS3B02G431000.1	8.88042	4.92104e-05	0.00381806
TraesCS3B02G461100.1	3.05587	8.05932e-05	0.00542673
TraesCS3B02G464600.1	-1.14297	0.00100604	0.0272438
TraesCS3B02G471500.1	-1.26281	0.0012334	0.0301777
TraesCS3B02G475019.1	1.03188	0.00299961	0.0473398
TraesCS3B02G540400.1	1.68205	8.49041e-05	0.00564915
TraesCS3B02G545200.1	1.00238	0.00078238	0.0234606
TraesCS3B02G550300.1	-1.46686	0.00260802	0.0438862
TraesCS3B02G577900.1	-1.60586	0.00128857	0.0309831
TraesCS3B02G597500.2	-1.08126	0.000811789	0.0239504
TraesCS3B02G597700.1	1.79504	2.21873e-06	0.000375467
TraesCS3B02G603100.1	1.0448	0.00247618	0.0429161
TraesCS3D02G001400.1	1.4614	1.2353e-05	0.00138492
TraesCS3D02G031100.1	-1.87649	0.00147449	0.0331866
TraesCS3D02G045500.1	3.75905	3.41781e-08	2.15875e-05
TraesCS3D02G045600.1	3.09549	7.2372e-08	3.04639e-05
TraesCS3D02G045700.1	3.09035	6.45714e-08	2.8957e-05
TraesCS3D02G045800.1	3.71003	5.23353e-08	2.58826e-05
TraesCS3D02G046300.1	3.78952	4.30196e-08	2.38175e-05
TraesCS3D02G046700.1	3.47216	9.77327e-09	1.41381e-05
TraesCS3D02G060800.1	1.33413	0.00024258	0.0117355
TraesCS3D02G091700.1	1.81066	2.05503e-05	0.00199909
TraesCS3D02G097700.1	1.14424	0.00190643	0.0378189
TraesCS3D02G097900.1	-1.39684	0.00306319	0.0479827
TraesCS3D02G106500.1	1.3457	4.62156e-05	0.00363603
TraesCS3D02G114700.1	4.12351	3.54583e-08	2.17826e-05
TraesCS3D02G114800.1	4.10171	8.87691e-09	1.41381e-05
TraesCS3D02G114900.1	3.45787	1.99047e-06	0.000348681
TraesCS3D02G115000.1	3.73145	7.03869e-09	1.41381e-05
TraesCS3D02G115100.1	3.73596	1.13947e-08	1.41836e-05
TraesCS3D02G115200.1	3.65114	1.58771e-08	1.58224e-05
TraesCS3D02G115300.1	3.39997	4.75474e-08	2.45088e-05
TraesCS3D02G115400.1	2.64786	0.000798445	0.0236971
TraesCS3D02G117800.1	1.32367	0.00083039	0.0241833
TraesCS3D02G118300.1	1.35678	3.75454e-05	0.00312379
TraesCS3D02G149900.1	1.5762	8.0198e-05	0.00541639
TraesCS3D02G150400.1	1.00603	7.65901e-05	0.0052358
TraesCS3D02G156500.1	-1.07741	0.000398091	0.0158103
TraesCS3D02G157300.1	3.08531	0.000638726	0.0207713
TraesCS3D02G158000.4	-6.81069	0.00275919	0.0451756
TraesCS3D02G163400.1	-1.18476	0.00234629	0.0418019
TraesCS3D02G166500.1	-1.88542	0.00103402	0.0277696
TraesCS3D02G168500.1	1.32983	1.5391e-05	0.00162785
TraesCS3D02G178700.3	8.79492	6.84866e-05	0.00486733
TraesCS3D02G183800.2	2.66793	0.000888439	0.0252645
TraesCS3D02G183900.2	1.25005	0.00115827	0.0296058
TraesCS3D02G189900.1	1.24448	0.000122621	0.0073264
TraesCS3D02G191700.2	-1.30505	0.00256954	0.0436998
TraesCS3D02G193400.1	-1.5411	0.000944645	0.0262145
TraesCS3D02G202500.1	-1.95609	0.000609934	0.0202461
TraesCS3D02G221100.1	2.62384	0.000135785	0.00788767
TraesCS3D02G221600.1	-2.25982	0.00144749	0.0328339
TraesCS3D02G227500.2	1.72454	0.000818025	0.0240238
TraesCS3D02G227500.4	1.21959	3.97294e-06	0.000578463
TraesCS3D02G227500.5	1.67051	3.53739e-05	0.0029931
TraesCS3D02G244900.1	1.46698	0.00182434	0.037097
TraesCS3D02G245000.2	-1.28229	0.00307113	0.0480547
TraesCS3D02G258000.3	-6.58379	0.00051659	0.0182845
TraesCS3D02G260200.2	1.88349	3.48488e-05	0.00296924
TraesCS3D02G260200.3	6.88747	1.04935e-05	0.00123404
TraesCS3D02G260300.1	1.38131	0.00297107	0.0471563
TraesCS3D02G272000.1	-1.11326	0.000962519	0.026481
TraesCS3D02G273600.1	3.99161	6.72516e-09	1.41381e-05
TraesCS3D02G275900.1	-1.92643	0.000327588	0.0140467
TraesCS3D02G282600.1	1.54532	0.000947297	0.026245
TraesCS3D02G287000.1	2.63251	0.000864431	0.0248019
TraesCS3D02G288200.1	1.45537	0.000421973	0.0162852
TraesCS3D02G289000.1	1.20055	0.000233	0.011432
TraesCS3D02G294300.1	1.85534	1.55797e-07	4.61631e-05
TraesCS3D02G295800.1	1.39775	0.000306506	0.013534
TraesCS3D02G298600.1	1.47832	0.000121432	0.00728996
TraesCS3D02G306900.1	1.22414	6.55301e-06	0.000864113
TraesCS3D02G317900.1	-1.00964	0.00231477	0.0415723
TraesCS3D02G327100.1	-1.7073	0.00196119	0.0383389
TraesCS3D02G329800.1	1.06641	2.56759e-05	0.00235467
TraesCS3D02G338200.1	1.03621	0.00179771	0.0369413
TraesCS3D02G341600.1	-5.2118	0.000140169	0.00802794
TraesCS3D02G346300.2	2.52286	5.76719e-06	0.000781358
TraesCS3D02G351900.1	4.07013	9.04018e-09	1.41381e-05
TraesCS3D02G352400.2	3.93721	2.1828e-08	1.71733e-05
TraesCS3D02G353100.1	1.17203	0.00308098	0.0481326
TraesCS3D02G356500.2	1.67466	5.955e-06	0.000798327
TraesCS3D02G359100.1	-1.47736	0.00032632	0.0140307
TraesCS3D02G360900.1	-1.15288	0.000371811	0.0151543
TraesCS3D02G366600.1	3.34043	9.99346e-08	3.67342e-05
TraesCS3D02G378900.1	-1.77773	0.00152377	0.0338787
TraesCS3D02G390600.1	-1.2267	0.00330332	0.0496107
TraesCS3D02G393100.1	1.04106	0.00238354	0.0420462
TraesCS3D02G402400.1	-1.12387	0.000257195	0.0121282
TraesCS3D02G403800.1	1.79515	1.78633e-05	0.00180423
TraesCS3D02G411200.4	-4.42528	0.00227963	0.0412884
TraesCS3D02G416700.1	2.77151	0.000580998	0.0196789
TraesCS3D02G419700.1	2.61478	0.000179629	0.00952081
TraesCS3D02G439700.1	-5.86462	6.24183e-05	0.00455065
TraesCS3D02G440700.1	-1.29567	0.00141277	0.032374
TraesCS3D02G447600.1	1.7595	0.00129944	0.0311122
TraesCS3D02G455900.1	3.06423	7.06703e-05	0.00495189
TraesCS3D02G470000.1	-1.72927	0.00144379	0.0327831
TraesCS3D02G471200.1	-1.16565	0.00243016	0.0423225
TraesCS3D02G474500.1	1.57955	1.38261e-05	0.00149767
TraesCS3D02G484900.1	1.27905	0.00142046	0.0325003
TraesCS3D02G485900.1	1.25023	0.000528149	0.0185774
TraesCS3D02G516900.1	-1.2469	0.000309056	0.0136145
TraesCS3D02G533700.3	-1.22229	0.000290842	0.0132178
TraesCS3D02G537900.1	-2.03649	0.000705419	0.0220912
TraesCS3D02G538600.1	-1.12912	0.000393555	0.0156601
TraesCS3D02G542300.1	-1.08422	0.000446032	0.0167831
TraesCS4A02G000500.1	1.47443	5.41242e-07	0.000120158
TraesCS4A02G015600.1	1.17487	0.000771114	0.0232904
TraesCS4A02G017700.1	-1.64777	0.000125554	0.0074236
TraesCS4A02G021700.1	-2.01716	0.00165505	0.0355462
TraesCS4A02G027700.1	3.80922	1.79669e-05	0.00181062
TraesCS4A02G031600.3	-1.0023	0.000202931	0.0103768
TraesCS4A02G034500.1	1.99958	0.000174232	0.00936117
TraesCS4A02G035900.1	1.81386	0.000221796	0.0110149
TraesCS4A02G043500.1	-1.43791	0.00140715	0.0322966
TraesCS4A02G050500.1	-1.11839	0.00103878	0.0278262
TraesCS4A02G055200.1	-2.21152	0.000527922	0.0185774
TraesCS4A02G061900.1	1.70024	5.00097e-05	0.00386004
TraesCS4A02G066100.1	2.54172	2.68944e-06	0.000427688
TraesCS4A02G068200.1	3.5693	1.47804e-07	4.5399e-05
TraesCS4A02G068300.1	3.79484	6.36312e-09	1.41381e-05
TraesCS4A02G071700.1	1.67475	5.64535e-05	0.00426562
TraesCS4A02G089100.1	1.60433	1.01812e-06	0.000203829
TraesCS4A02G091300.1	2.40487	1.66268e-05	0.00172669
TraesCS4A02G092100.1	3.6902	4.07734e-09	1.41381e-05
TraesCS4A02G092400.1	1.06131	0.00198943	0.038605
TraesCS4A02G092600.1	3.78339	0.000733221	0.0226146
TraesCS4A02G092700.1	3.07276	2.41988e-06	0.000401924
TraesCS4A02G092900.1	3.9998	6.30945e-09	1.41381e-05
TraesCS4A02G095500.1	2.6634	3.80227e-05	0.00315765
TraesCS4A02G095500.2	3.66734	1.41705e-05	0.00153127
TraesCS4A02G096000.1	2.09691	0.000342101	0.0144868
TraesCS4A02G097900.1	2.11653	7.53307e-06	0.000951607
TraesCS4A02G097900.2	2.6958	1.09096e-06	0.00021737
TraesCS4A02G098600.2	1.44073	0.000269654	0.0125312
TraesCS4A02G110600.1	2.40125	1.512e-07	4.58147e-05
TraesCS4A02G114700.1	-1.11233	0.000306926	0.013534
TraesCS4A02G116800.1	1.96027	0.000268988	0.0125312
TraesCS4A02G118200.1	2.68736	0.0018963	0.0377618
TraesCS4A02G119400.1	1.30129	0.000217137	0.0109043
TraesCS4A02G119400.3	-8.10568	7.72573e-05	0.00526535
TraesCS4A02G122300.2	1.21627	0.00219034	0.0405922
TraesCS4A02G125300.1	3.10483	1.67258e-06	0.000304905
TraesCS4A02G131000.1	-1.34522	0.000835634	0.0242707
TraesCS4A02G136800.2	-3.81435	0.00226646	0.0411828
TraesCS4A02G139000.1	-1.02943	0.000376551	0.0152404
TraesCS4A02G164000.1	-1.01019	0.00330159	0.0496013
TraesCS4A02G164400.1	-1.78317	0.000175349	0.00939488
TraesCS4A02G175200.1	1.34116	0.00118202	0.0297007
TraesCS4A02G192900.1	-1.56864	0.00143476	0.0326382
TraesCS4A02G194800.1	2.4235	0.000225121	0.0111062
TraesCS4A02G196900.1	1.85803	0.00107117	0.0282568
TraesCS4A02G202200.1	2.20318	0.00102496	0.0276063
TraesCS4A02G209100.1	1.11719	1.49949e-05	0.00159726
TraesCS4A02G216900.1	-1.14348	0.000852866	0.0246336
TraesCS4A02G225500.1	1.40852	0.000103237	0.00648411
TraesCS4A02G226700.1	9.15713	1.06621e-05	0.00124517
TraesCS4A02G226700.2	4.022	1.25539e-07	4.2594e-05
TraesCS4A02G233600.1	1.71894	2.97932e-05	0.00262491
TraesCS4A02G237500.1	-1.68932	0.000963107	0.026481
TraesCS4A02G250900.1	-1.10783	0.00221298	0.0407559
TraesCS4A02G255700.1	3.79022	4.26478e-08	2.38175e-05
TraesCS4A02G263500.1	1.30396	0.000190147	0.00993838
TraesCS4A02G269600.1	1.10377	0.000162727	0.00893205
TraesCS4A02G270700.2	-6.54814	0.00140247	0.0322695
TraesCS4A02G275400.1	2.94146	4.21159e-07	9.71148e-05
TraesCS4A02G276700.1	-1.07697	0.000294558	0.0132592
TraesCS4A02G290200.2	1.0316	4.58728e-05	0.00363239
TraesCS4A02G290600.1	1.97558	2.52957e-07	6.64729e-05
TraesCS4A02G294400.1	1.92485	0.00012112	0.00728101
TraesCS4A02G328600.1	1.75828	7.28503e-06	0.000928117
TraesCS4A02G334400.1	1.05286	0.00220413	0.0407136
TraesCS4A02G336300.1	1.36179	0.00133206	0.0314898
TraesCS4A02G337800.1	1.16619	0.00274697	0.0450577
TraesCS4A02G340400.1	1.18965	0.00152278	0.0338736
TraesCS4A02G344200.1	-1.09208	4.75096e-05	0.00371827
TraesCS4A02G371600.1	2.6753	7.91043e-08	3.16136e-05
TraesCS4A02G404800.1	1.22471	0.000299638	0.0133837
TraesCS4A02G423800.1	-1.07511	0.000499333	0.0178636
TraesCS4A02G431900.1	-2.03716	0.000295488	0.0132592
TraesCS4A02G434500.1	-1.47062	0.000871587	0.0249585
TraesCS4A02G438200.1	4.55301	0.00322658	0.0491043
TraesCS4A02G452400.1	-1.88359	0.000202727	0.0103768
TraesCS4A02G452700.2	1.50466	0.00294556	0.0469749
TraesCS4A02G472400.1	-1.18777	0.00068958	0.0217164
TraesCS4A02G473900.1	1.82017	0.000144593	0.00819755
TraesCS4B02G002700.1	1.09286	3.8352e-05	0.00317911
TraesCS4B02G006500.1	-1.25458	0.00263357	0.0441166
TraesCS4B02G018000.1	-1.85886	0.00209002	0.0396141
TraesCS4B02G023600.1	1.42843	3.75053e-06	0.000555091
TraesCS4B02G032300.1	1.26681	0.00198852	0.038604
TraesCS4B02G036800.2	-1.6472	0.000242586	0.0117355
TraesCS4B02G038900.1	2.51681	6.54781e-06	0.000864113
TraesCS4B02G051600.1	2.7489	2.6488e-07	6.86322e-05
TraesCS4B02G059500.2	3.66283	1.67115e-07	4.77825e-05
TraesCS4B02G064200.1	-1.57547	0.000606403	0.0202037
TraesCS4B02G065900.2	-4.653	0.00178421	0.0368383
TraesCS4B02G077600.1	-2.0668	0.000298057	0.0133397
TraesCS4B02G087500.1	1.25277	0.00270948	0.0447899
TraesCS4B02G088800.3	-7.84309	3.32529e-06	0.00050722
TraesCS4B02G089800.1	3.70685	1.08178e-07	3.88098e-05
TraesCS4B02G095100.1	-1.00125	0.000840417	0.0243781
TraesCS4B02G106300.1	1.44538	1.74711e-05	0.00178067
TraesCS4B02G118400.1	1.93369	0.000571006	0.0194728
TraesCS4B02G120400.1	2.39672	0.000509891	0.0181189
TraesCS4B02G121300.2	1.46842	0.000301542	0.0134153
TraesCS4B02G121700.1	-1.1102	0.00126208	0.0306265
TraesCS4B02G122300.1	-1.62114	0.000178248	0.00949349
TraesCS4B02G140200.1	1.85702	0.00162918	0.035295
TraesCS4B02G153700.5	-1.37532	2.97244e-05	0.002624
TraesCS4B02G155200.2	-1.37713	0.00155321	0.0343629
TraesCS4B02G163600.1	-1.49652	0.00261408	0.0439118
TraesCS4B02G173600.1	-1.34501	0.00288402	0.0463813
TraesCS4B02G176900.2	-1.07383	0.000149682	0.00843276
TraesCS4B02G179300.1	2.68347	1.17442e-07	4.11459e-05
TraesCS4B02G184800.2	-1.05781	0.000987019	0.0269075
TraesCS4B02G186100.1	-1.3976	0.0023669	0.0418568
TraesCS4B02G187300.1	1.33899	7.03044e-05	0.00494945
TraesCS4B02G187600.1	1.55535	3.56951e-06	0.000531809
TraesCS4B02G193500.2	2.73842	1.44952e-07	4.48303e-05
TraesCS4B02G195000.1	-2.1893	0.00266938	0.0443857
TraesCS4B02G197300.1	-1.8558	0.00117539	0.0296432
TraesCS4B02G198700.1	-1.13461	5.2766e-05	0.00403804
TraesCS4B02G205700.1	2.68738	2.94967e-07	7.38982e-05
TraesCS4B02G206700.1	2.53509	4.61244e-08	2.43347e-05
TraesCS4B02G208900.4	2.92409	1.23103e-06	0.000238985
TraesCS4B02G211500.3	-2.01422	0.00213568	0.0401234
TraesCS4B02G211600.1	2.42059	5.7688e-07	0.000126815
TraesCS4B02G211700.1	3.97059	4.10468e-08	2.3568e-05
TraesCS4B02G212200.1	3.38486	4.9438e-08	2.51937e-05
TraesCS4B02G212300.1	3.60006	4.57948e-08	2.43347e-05
TraesCS4B02G213400.1	2.21232	1.49139e-06	0.000279839
TraesCS4B02G215200.1	1.60546	7.94516e-06	0.000992481
TraesCS4B02G221000.1	-1.2694	0.000977343	0.0267684
TraesCS4B02G225400.1	3.74586	3.42696e-07	8.13133e-05
TraesCS4B02G227600.1	1.04697	0.0025944	0.0438155
TraesCS4B02G230600.1	2.55565	1.15573e-07	4.081e-05
TraesCS4B02G232400.1	1.28679	0.000771238	0.0232904
TraesCS4B02G232500.1	2.10451	0.000269447	0.0125312
TraesCS4B02G234600.1	-1.26125	0.000472178	0.0173138
TraesCS4B02G236700.1	-1.36662	0.000693332	0.0217887
TraesCS4B02G243400.1	2.91361	7.11482e-07	0.000150024
TraesCS4B02G250100.1	1.68499	9.57488e-07	0.000193417
TraesCS4B02G255500.1	-1.47924	0.00319264	0.0488482
TraesCS4B02G262200.1	-2.14513	0.00161667	0.0351087
TraesCS4B02G268700.2	1.70118	0.000278821	0.0128507
TraesCS4B02G269900.1	6.05896	8.68368e-05	0.00575213
TraesCS4B02G278100.1	4.43412	2.43423e-08	1.7312e-05
TraesCS4B02G281900.2	-8.33975	0.00122849	0.0301777
TraesCS4B02G295000.1	-1.12621	2.06024e-05	0.00199982
TraesCS4B02G298700.1	-1.83648	0.00334505	0.0498865
TraesCS4B02G299700.1	1.76343	6.2198e-06	0.000829631
TraesCS4B02G311100.1	1.46145	1.1239e-05	0.00128574
TraesCS4B02G332700.1	-2.2595	0.00118491	0.0297188
TraesCS4B02G339400.2	-2.16735	0.000794068	0.0236478
TraesCS4B02G357100.1	-3.50507	0.0033445	0.0498865
TraesCS4B02G361100.1	1.07913	0.000569118	0.0194519
TraesCS4B02G366400.1	1.43327	3.26076e-05	0.00282409
TraesCS4B02G379500.1	1.85615	1.14476e-06	0.000224178
TraesCS4B02G380800.1	2.2849	1.38929e-07	4.41863e-05
TraesCS4B02G382700.2	4.57943	0.00118598	0.0297279
TraesCS4B02G382700.3	2.87668	2.5347e-07	6.64729e-05
TraesCS4B02G388900.2	2.0456	0.00106873	0.0282568
TraesCS4B02G391800.4	-1.4718	0.000449599	0.0168863
TraesCS4B02G397600.1	2.08223	1.82878e-06	0.000328047
TraesCS4D02G000500.1	2.87336	7.78825e-08	3.14653e-05
TraesCS4D02G009400.1	-1.17712	0.00185623	0.0374542
TraesCS4D02G013400.1	-1.71403	0.000632958	0.0206436
TraesCS4D02G014800.1	-1.21643	0.00233567	0.0416805
TraesCS4D02G016200.1	-5.32428	0.000374902	0.0152011
TraesCS4D02G021200.1	1.7608	7.17125e-07	0.000150024
TraesCS4D02G035800.1	3.30846	2.93237e-08	1.93386e-05
TraesCS4D02G037700.1	1.27889	0.00335359	0.0499625
TraesCS4D02G042000.1	1.08637	0.00085771	0.0247357
TraesCS4D02G051900.1	2.81372	7.92919e-06	0.000992481
TraesCS4D02G051900.2	2.73656	1.15207e-05	0.00130515
TraesCS4D02G053100.1	1.16778	0.00170222	0.0360416
TraesCS4D02G059000.1	3.45702	2.43998e-07	6.51314e-05
TraesCS4D02G063100.1	-1.1833	0.000547102	0.0190487
TraesCS4D02G076000.1	-1.29132	3.27352e-05	0.00282854
TraesCS4D02G079900.1	-1.2811	6.47866e-05	0.00464857
TraesCS4D02G086200.1	3.8111	1.09276e-08	1.41836e-05
TraesCS4D02G087800.1	1.90438	0.000318433	0.0138777
TraesCS4D02G103000.1	1.01438	5.41205e-05	0.00411362
TraesCS4D02G103300.1	3.59249	0.00208265	0.039558
TraesCS4D02G108000.1	-1.05937	0.000427367	0.0164227
TraesCS4D02G110200.1	1.00913	0.000136031	0.00789172
TraesCS4D02G118500.2	2.28277	0.000383326	0.0154476
TraesCS4D02G119400.1	1.23304	2.01972e-05	0.0019733
TraesCS4D02G120400.1	-1.87841	0.000654893	0.0210547
TraesCS4D02G128900.1	-1.17263	9.59735e-06	0.00114772
TraesCS4D02G145500.1	4.11129	7.67861e-09	1.41381e-05
TraesCS4D02G145600.1	2.24942	2.14192e-06	0.000368083
TraesCS4D02G151100.1	1.14716	3.87865e-05	0.00319583
TraesCS4D02G154200.1	-1.00972	0.00202563	0.0389367
TraesCS4D02G174600.1	-9.26739	3.53182e-05	0.0029931
TraesCS4D02G180800.1	3.14657	2.21399e-06	0.000375467
TraesCS4D02G186500.2	1.5611	0.000455855	0.0170357
TraesCS4D02G188600.1	1.12638	0.00172281	0.0362218
TraesCS4D02G189000.1	2.08999	4.10888e-06	0.000594396
TraesCS4D02G189300.1	1.11397	0.00124674	0.0304
TraesCS4D02G194500.1	2.62542	2.28213e-07	6.12826e-05
TraesCS4D02G200900.2	7.89295	0.000388436	0.015553
TraesCS4D02G200900.3	-8.73063	3.37435e-05	0.00288784
TraesCS4D02G203900.2	1.22482	0.000316276	0.0138375
TraesCS4D02G206600.1	2.10604	1.15745e-05	0.00130745
TraesCS4D02G207500.1	2.41848	9.03976e-08	3.40662e-05
TraesCS4D02G207700.2	1.4195	0.00281464	0.0457163
TraesCS4D02G208300.1	-1.51969	0.00117687	0.0296432
TraesCS4D02G209300.1	1.44936	0.00116139	0.029626
TraesCS4D02G209300.2	1.67021	0.00060451	0.0201556
TraesCS4D02G209700.1	2.73148	1.55437e-07	4.61631e-05
TraesCS4D02G212200.1	2.94671	7.73443e-08	3.14653e-05
TraesCS4D02G212300.1	3.65525	1.27824e-07	4.2594e-05
TraesCS4D02G212400.1	3.00159	7.41552e-09	1.41381e-05
TraesCS4D02G212500.1	3.33481	9.12132e-08	3.40871e-05
TraesCS4D02G213100.1	3.15364	3.66438e-08	2.19871e-05
TraesCS4D02G213300.1	3.31733	1.42723e-07	4.47581e-05
TraesCS4D02G214100.1	2.16581	8.49409e-06	0.00104648
TraesCS4D02G214100.2	1.8179	2.56776e-06	0.000412728
TraesCS4D02G225400.1	2.11219	0.00162463	0.0352304
TraesCS4D02G226000.1	3.48558	5.12158e-07	0.000115305
TraesCS4D02G230700.1	1.40834	0.000832632	0.0242149
TraesCS4D02G233700.1	1.58238	0.00282326	0.0457899
TraesCS4D02G233800.1	2.00031	0.00104675	0.0279081
TraesCS4D02G238800.1	1.82366	0.000235472	0.0115156
TraesCS4D02G243000.1	2.85114	1.24848e-07	4.2594e-05
TraesCS4D02G246800.1	-1.44638	0.00126287	0.0306293
TraesCS4D02G250900.1	1.10544	0.00131413	0.031329
TraesCS4D02G251700.1	1.31829	4.24568e-05	0.00343678
TraesCS4D02G262100.1	-1.29552	5.85776e-05	0.00437724
TraesCS4D02G268000.1	1.65071	8.44952e-05	0.00564248
TraesCS4D02G270600.2	1.74183	0.000998717	0.0271275
TraesCS4D02G276500.1	3.37989	1.9253e-06	0.000339921
TraesCS4D02G287300.1	1.13344	7.9952e-05	0.00540791
TraesCS4D02G293900.1	-1.17643	8.9335e-06	0.00108276
TraesCS4D02G297700.1	-1.93218	0.00284006	0.0459332
TraesCS4D02G302500.1	1.23515	0.000858931	0.0247391
TraesCS4D02G316300.1	-1.57947	0.00307243	0.0480583
TraesCS4D02G330000.1	1.87621	0.00204456	0.039183
TraesCS4D02G339200.1	1.21922	0.000371798	0.0151543
TraesCS4D02G340800.1	1.44836	0.0010561	0.0280076
TraesCS4D02G354200.1	1.06393	0.00132462	0.0314132
TraesCS4D02G357900.2	3.71303	3.18234e-07	7.76612e-05
TraesCS4D02G357900.4	3.62873	0.00140186	0.0322695
TraesCS5A02G014400.2	1.06029	0.00195671	0.0382848
TraesCS5A02G014500.1	1.00373	0.00218245	0.0405435
TraesCS5A02G017200.1	-6.60816	0.00233207	0.041666
TraesCS5A02G024300.1	-1.38845	0.00217521	0.0404593
TraesCS5A02G024600.1	-1.10882	0.000988887	0.0269421
TraesCS5A02G025200.1	1.41037	4.84536e-06	0.000676916
TraesCS5A02G057300.1	-1.94435	8.92766e-05	0.00584468
TraesCS5A02G071900.1	-1.09633	0.000672344	0.0214137
TraesCS5A02G083600.1	-1.407	0.00148246	0.0333071
TraesCS5A02G088400.2	1.20107	0.0027846	0.0454443
TraesCS5A02G094000.1	1.06752	0.000791277	0.0236093
TraesCS5A02G104200.2	-1.24315	0.00130027	0.0311155
TraesCS5A02G115800.1	-1.23835	0.00296891	0.0471462
TraesCS5A02G130900.1	-1.66958	0.000270617	0.012563
TraesCS5A02G148000.1	2.05264	0.000142325	0.00811
TraesCS5A02G148900.1	1.02662	3.56356e-05	0.00300563
TraesCS5A02G151100.1	1.01906	0.00318577	0.0488105
TraesCS5A02G189800.1	-1.2457	0.000569823	0.0194519
TraesCS5A02G190100.1	-3.3102	5.32428e-06	0.000730176
TraesCS5A02G201200.1	2.76918	2.50365e-06	0.000409803
TraesCS5A02G203200.1	-2.30603	7.99211e-05	0.00540791
TraesCS5A02G204400.1	1.04522	9.65216e-05	0.00619243
TraesCS5A02G212500.1	1.19485	0.0021928	0.0406012
TraesCS5A02G212500.2	1.25672	0.000160546	0.00887757
TraesCS5A02G213900.2	-1.55545	4.27405e-06	0.000612363
TraesCS5A02G219000.1	4.48508	0.00100453	0.0272359
TraesCS5A02G225300.1	1.26532	8.86338e-05	0.00583668
TraesCS5A02G229000.1	1.82415	0.00170794	0.0360946
TraesCS5A02G233700.1	-1.50695	0.000195581	0.0101397
TraesCS5A02G234400.1	1.34004	0.000580373	0.0196789
TraesCS5A02G237900.1	1.22961	0.000750382	0.0228918
TraesCS5A02G251000.1	1.26638	2.09608e-05	0.00202583
TraesCS5A02G256600.1	-1.05981	0.00200453	0.0388168
TraesCS5A02G257700.1	3.72061	1.52721e-08	1.55654e-05
TraesCS5A02G263500.1	1.10892	0.00161589	0.0351087
TraesCS5A02G267500.1	1.95984	3.50419e-07	8.27081e-05
TraesCS5A02G268100.1	2.20232	7.89433e-06	0.000991656
TraesCS5A02G273200.1	3.15934	1.56428e-06	0.00029108
TraesCS5A02G289200.1	-1.39493	0.00124566	0.0304
TraesCS5A02G296200.1	1.26639	9.00246e-05	0.00588506
TraesCS5A02G296400.1	1.32163	1.82037e-06	0.00032785
TraesCS5A02G314400.2	-1.09032	0.000960612	0.0264689
TraesCS5A02G314700.1	2.77221	1.32037e-08	1.48438e-05
TraesCS5A02G314800.1	1.46379	0.000421053	0.0162637
TraesCS5A02G331300.1	1.61182	0.00017709	0.00944305
TraesCS5A02G342600.1	1.05154	0.000215706	0.0108446
TraesCS5A02G348400.1	1.49184	0.00140441	0.0322695
TraesCS5A02G373200.1	1.21282	0.00012702	0.00747534
TraesCS5A02G383800.1	4.55455	2.03592e-08	1.71733e-05
TraesCS5A02G384100.1	3.17113	6.63689e-07	0.000141729
TraesCS5A02G400700.1	2.32884	0.00221029	0.0407559
TraesCS5A02G401600.1	2.81826	0.00123013	0.0301777
TraesCS5A02G402300.1	1.22046	0.000279419	0.012865
TraesCS5A02G404900.1	1.23938	0.00072683	0.0225413
TraesCS5A02G407500.2	-1.12514	0.00016092	0.00888727
TraesCS5A02G409300.1	1.1932	0.000345788	0.0145878
TraesCS5A02G424600.1	-1.26058	0.000651942	0.0210182
TraesCS5A02G424800.1	2.16126	0.00150472	0.0336295
TraesCS5A02G426100.1	2.5313	3.27978e-08	2.11217e-05
TraesCS5A02G437900.1	1.45324	0.000295174	0.0132592
TraesCS5A02G443400.1	-1.00549	0.00215631	0.0402762
TraesCS5A02G445200.1	1.22107	0.00024566	0.0118393
TraesCS5A02G446400.1	-1.74347	0.000349691	0.0146697
TraesCS5A02G449200.1	1.17811	7.60826e-05	0.00522211
TraesCS5A02G454500.1	1.31617	6.64748e-06	0.000869114
TraesCS5A02G460600.1	1.47996	0.000327636	0.0140467
TraesCS5A02G468300.1	2.30992	1.93386e-07	5.42024e-05
TraesCS5A02G472500.1	2.53077	2.77551e-05	0.00247614
TraesCS5A02G472800.1	-2.21424	0.00314958	0.0486709
TraesCS5A02G473800.1	-1.1786	0.00253598	0.0434069
TraesCS5A02G482400.2	2.28122	6.37265e-07	0.000136738
TraesCS5A02G485200.1	-1.03968	0.000574416	0.0195149
TraesCS5A02G485300.1	-1.68926	0.00165835	0.0355551
TraesCS5A02G497800.1	-1.14211	0.00261925	0.0439598
TraesCS5A02G511900.1	-2.05024	0.00161577	0.0351087
TraesCS5A02G514800.1	1.18302	0.000715735	0.0222897
TraesCS5A02G515600.1	-1.15672	0.00156427	0.0345056
TraesCS5A02G518800.1	2.82679	0.00163237	0.0353129
TraesCS5A02G529300.1	1.45654	0.000110418	0.00678316
TraesCS5A02G529400.1	1.15548	8.92622e-05	0.00584468
TraesCS5A02G545700.1	2.27014	2.07391e-06	0.000359091
TraesCS5A02G547300.1	2.05259	1.33315e-07	4.31355e-05
TraesCS5A02G548000.2	3.35551	0.00194841	0.0382223
TraesCS5A02G548000.3	3.30612	3.0069e-07	7.44998e-05
TraesCS5A02G548000.5	2.95092	5.74422e-05	0.0043149
TraesCS5B02G001100.1	-1.27373	8.30194e-05	0.00556503
TraesCS5B02G012300.2	1.26826	0.00138702	0.0321151
TraesCS5B02G018300.1	-1.35309	0.000493411	0.0177699
TraesCS5B02G023000.1	1.36468	0.000792739	0.0236372
TraesCS5B02G023000.2	1.06143	0.000478703	0.017439
TraesCS5B02G023900.1	1.77301	0.000435112	0.0166396
TraesCS5B02G029400.1	-1.66966	0.000720393	0.0224192
TraesCS5B02G052000.1	-1.12308	0.00123349	0.0301777
TraesCS5B02G061700.1	-1.18512	0.000686979	0.0216802
TraesCS5B02G097600.1	1.2024	0.000314367	0.0137674
TraesCS5B02G099700.1	2.69504	4.90369e-06	0.000682938
TraesCS5B02G106300.1	1.18249	0.000273249	0.0126589
TraesCS5B02G121000.4	-7.53982	0.00120016	0.0298473
TraesCS5B02G140100.1	1.10757	0.0012576	0.0305511
TraesCS5B02G146500.1	1.84628	0.000200041	0.0102773
TraesCS5B02G146700.1	1.41736	0.00288491	0.0463813
TraesCS5B02G160800.1	-1.32763	0.00304363	0.0478079
TraesCS5B02G165200.3	4.50764	0.00256141	0.0436589
TraesCS5B02G168600.1	-8.54553	2.03389e-05	0.00198282
TraesCS5B02G176000.2	-1.00158	0.00231221	0.0415512
TraesCS5B02G182000.1	-1.13152	0.00200877	0.0388478
TraesCS5B02G187000.1	-1.50967	0.000721466	0.0224214
TraesCS5B02G193000.1	-4.00374	3.5486e-06	0.000530456
TraesCS5B02G193400.2	-1.75591	0.00221342	0.0407559
TraesCS5B02G200000.1	1.9405	0.000470464	0.0173012
TraesCS5B02G207900.1	1.29479	9.53475e-05	0.00613466
TraesCS5B02G211200.1	1.27132	0.00118166	0.0297007
TraesCS5B02G223900.1	1.0457	3.88388e-05	0.00319583
TraesCS5B02G227700.1	2.08731	0.00047725	0.0174144
TraesCS5B02G229800.1	-1.40138	0.0023632	0.0418444
TraesCS5B02G232200.1	-1.39477	0.00058549	0.0197862
TraesCS5B02G232900.1	1.63824	0.000621661	0.0204988
TraesCS5B02G236400.1	1.31892	9.68893e-05	0.00619829
TraesCS5B02G240900.1	1.43706	0.00140336	0.0322695
TraesCS5B02G245700.1	3.20911	1.54639e-07	4.61631e-05
TraesCS5B02G249000.1	1.38568	0.00138464	0.0321151
TraesCS5B02G249000.2	1.73663	2.32044e-06	0.000388284
TraesCS5B02G257000.1	3.73403	2.08971e-08	1.71733e-05
TraesCS5B02G258900.1	1.35554	7.58412e-05	0.00522023
TraesCS5B02G258900.2	1.19983	7.22714e-06	0.000926003
TraesCS5B02G260200.1	3.39427	0.000123643	0.00734405
TraesCS5B02G267900.1	2.11453	3.41426e-06	0.0005138
TraesCS5B02G272900.1	3.7811	1.90092e-08	1.71733e-05
TraesCS5B02G287900.1	1.02905	0.00246335	0.0427511
TraesCS5B02G289100.1	-1.16107	0.00060383	0.0201479
TraesCS5B02G295400.1	1.59876	0.000692817	0.0217878
TraesCS5B02G295600.1	1.0891	9.91797e-06	0.00117976
TraesCS5B02G310800.1	-1.461	0.00183907	0.0372507
TraesCS5B02G311300.1	-1.83817	0.00305203	0.0479049
TraesCS5B02G313000.1	3.12618	0.000976171	0.0267684
TraesCS5B02G315500.1	1.0775	9.77923e-05	0.00622015
TraesCS5B02G315600.1	1.79669	0.000992565	0.0270095
TraesCS5B02G315600.2	2.36971	2.02452e-07	5.60429e-05
TraesCS5B02G315700.1	1.46537	4.09108e-05	0.00333571
TraesCS5B02G324300.1	1.5831	1.68658e-05	0.00173872
TraesCS5B02G331700.1	1.51137	0.000124758	0.00739074
TraesCS5B02G332200.1	1.04586	0.0024121	0.0422542
TraesCS5B02G348500.1	1.23262	0.00125172	0.0304495
TraesCS5B02G350400.1	-1.09754	0.000925961	0.0258721
TraesCS5B02G357400.1	-1.34429	2.75786e-05	0.00247614
TraesCS5B02G361600.1	-1.44494	0.000446102	0.0167831
TraesCS5B02G366100.1	1.76443	0.00120782	0.0298747
TraesCS5B02G377800.1	1.73304	5.43964e-07	0.000120168
TraesCS5B02G378000.1	-1.07794	0.00272381	0.0448747
TraesCS5B02G383500.1	1.60684	2.77088e-05	0.00247614
TraesCS5B02G388900.1	2.82023	6.18202e-08	2.80033e-05
TraesCS5B02G397800.1	1.00193	0.00296079	0.0470839
TraesCS5B02G400400.1	1.80882	0.000600776	0.0201058
TraesCS5B02G404000.1	1.05972	2.53629e-05	0.00233552
TraesCS5B02G425300.2	1.50312	0.00236206	0.0418444
TraesCS5B02G428000.1	2.7009	2.14667e-08	1.71733e-05
TraesCS5B02G430100.1	-1.61439	0.00260432	0.0438862
TraesCS5B02G431000.1	-2.21381	0.00116554	0.0296432
TraesCS5B02G440700.1	1.36166	0.000268034	0.0125078
TraesCS5B02G447800.1	-1.53274	0.000898335	0.0253849
TraesCS5B02G451200.1	3.00833	4.00461e-06	0.000581187
TraesCS5B02G456700.1	1.32534	5.92705e-06	0.000798195
TraesCS5B02G459100.2	1.07428	0.000137535	0.0079451
TraesCS5B02G466800.1	-1.22873	0.000580938	0.0196789
TraesCS5B02G480900.2	1.71677	6.18595e-07	0.000134665
TraesCS5B02G490600.1	3.23652	2.7344e-06	0.000432886
TraesCS5B02G495500.2	2.69972	2.32116e-08	1.72523e-05
TraesCS5B02G498500.1	-2.22275	1.69928e-05	0.00174781
TraesCS5B02G498700.1	-1.65316	0.000471071	0.0173015
TraesCS5B02G503400.1	2.91484	8.13336e-06	0.00101036
TraesCS5B02G510200.1	1.33458	0.00275144	0.0450815
TraesCS5B02G515100.1	-1.53837	0.00160355	0.0350443
TraesCS5B02G522100.1	-1.1178	0.00110439	0.0287277
TraesCS5B02G537600.1	-1.73513	2.45061e-05	0.00228477
TraesCS5B02G538100.1	-1.00135	0.000710462	0.0221795
TraesCS5B02G542600.1	1.2633	3.59797e-05	0.00302156
TraesCS5B02G548400.1	1.5051	0.000468702	0.0172853
TraesCS5B02G570700.1	-1.05853	0.000167985	0.00910918
TraesCS5D02G014400.2	1.5453	0.00039211	0.0156443
TraesCS5D02G019800.1	1.24367	0.000504165	0.0179581
TraesCS5D02G031600.1	1.4837	4.39008e-06	0.000623017
TraesCS5D02G063700.2	2.36461	0.000252185	0.0120056
TraesCS5D02G063900.1	2.3589	0.000902213	0.0254304
TraesCS5D02G068800.1	-1.59209	0.00267895	0.0444789
TraesCS5D02G084200.1	-1.86712	0.00288888	0.0464011
TraesCS5D02G084600.1	-2.10841	0.000591676	0.0198903
TraesCS5D02G090400.1	-1.00725	0.00156062	0.0344418
TraesCS5D02G095600.2	-7.35737	0.00184846	0.0373567
TraesCS5D02G122400.1	-1.00557	0.00128104	0.0308781
TraesCS5D02G144300.1	1.39487	0.0028413	0.0459332
TraesCS5D02G144800.1	1.73704	0.00013766	0.0079451
TraesCS5D02G148600.1	-1.78991	0.000503442	0.0179466
TraesCS5D02G149400.1	-1.32613	0.00110288	0.0287277
TraesCS5D02G157600.1	1.01189	0.000263759	0.0123469
TraesCS5D02G159200.1	1.06492	0.00114614	0.0294379
TraesCS5D02G168500.1	-1.05805	0.000831493	0.0241975
TraesCS5D02G170400.1	2.37495	0.00111088	0.028863
TraesCS5D02G180200.1	1.28161	0.000759966	0.0230431
TraesCS5D02G200700.1	-4.30521	2.65704e-05	0.00240717
TraesCS5D02G201100.1	-1.13123	0.00232596	0.0416631
TraesCS5D02G202400.1	1.5657	0.00247818	0.0429161
TraesCS5D02G202600.1	-1.01061	0.00312133	0.0485125
TraesCS5D02G212600.1	-1.23013	0.000359052	0.0149228
TraesCS5D02G216100.1	1.0842	0.00118348	0.0297007
TraesCS5D02G218100.1	-1.91882	0.000321924	0.0139211
TraesCS5D02G219500.1	1.07716	0.000160483	0.00887757
TraesCS5D02G232600.1	1.48334	0.00115205	0.0295222
TraesCS5D02G236600.1	1.58702	0.000731034	0.0226091
TraesCS5D02G240600.1	-1.07389	0.00259272	0.0438155
TraesCS5D02G241200.1	1.54803	5.04858e-05	0.00388853
TraesCS5D02G244800.1	1.0114	0.000439055	0.016691
TraesCS5D02G244900.1	-1.63917	0.000113214	0.00688886
TraesCS5D02G249700.1	-1.94683	0.000484584	0.0175534
TraesCS5D02G252600.3	1.67713	0.00231267	0.0415512
TraesCS5D02G253800.1	-1.03794	0.00157147	0.0346214
TraesCS5D02G258900.2	1.61092	1.31542e-05	0.00144229
TraesCS5D02G266000.1	4.04818	7.75985e-09	1.41381e-05
TraesCS5D02G268000.1	1.15359	4.16757e-05	0.00337965
TraesCS5D02G271100.1	1.44388	1.31538e-05	0.00144229
TraesCS5D02G275300.1	1.98881	2.66295e-07	6.86322e-05
TraesCS5D02G276100.1	2.1989	2.33616e-05	0.00220095
TraesCS5D02G278500.1	-1.20665	0.00255311	0.0435504
TraesCS5D02G280700.1	3.93906	1.03913e-07	3.78862e-05
TraesCS5D02G284800.1	1.05742	0.000106946	0.00666107
TraesCS5D02G297100.1	-1.65605	0.000901092	0.0254215
TraesCS5D02G303600.1	1.04251	3.3064e-05	0.00284972
TraesCS5D02G303800.1	1.1822	0.00237891	0.042001
TraesCS5D02G309900.1	1.04415	0.00181885	0.0370878
TraesCS5D02G315400.1	1.12072	0.0025821	0.0438032
TraesCS5D02G318900.1	4.7753	1.2444e-05	0.00138762
TraesCS5D02G320800.1	1.48304	0.000189687	0.00993751
TraesCS5D02G321000.1	3.44378	6.11703e-08	2.79917e-05
TraesCS5D02G346200.2	-2.76372	0.00138833	0.0321257
TraesCS5D02G353400.1	1.28208	0.000482807	0.0175273
TraesCS5D02G362300.1	-1.79263	0.000444212	0.0167542
TraesCS5D02G381300.1	-1.18465	0.00310133	0.0483861
TraesCS5D02G388700.1	1.89039	0.00108174	0.0283687
TraesCS5D02G389400.1	1.0715	0.00175535	0.0364678
TraesCS5D02G393200.1	3.9201	5.94716e-09	1.41381e-05
TraesCS5D02G393600.1	3.03757	7.05156e-08	3.04065e-05
TraesCS5D02G404900.1	2.72913	0.000388022	0.0155503
TraesCS5D02G407800.1	1.06462	0.00242442	0.0423192
TraesCS5D02G411800.1	2.48541	0.00119334	0.0297473
TraesCS5D02G414300.1	2.19691	0.00188637	0.0376142
TraesCS5D02G419100.1	1.92608	6.05044e-05	0.00448483
TraesCS5D02G420700.1	2.18323	0.000199048	0.0102719
TraesCS5D02G425800.1	1.07358	0.00270175	0.044725
TraesCS5D02G432700.1	2.59304	8.06822e-07	0.000166737
TraesCS5D02G433100.1	-1.30864	0.0028702	0.0462976
TraesCS5D02G434100.1	2.74909	3.77525e-08	2.19871e-05
TraesCS5D02G445100.1	2.33945	6.32094e-06	0.000838647
TraesCS5D02G445900.1	3.60638	1.35814e-05	0.00147472
TraesCS5D02G451100.2	1.04833	0.0025945	0.0438155
TraesCS5D02G454000.1	3.85876	1.33264e-07	4.31355e-05
TraesCS5D02G460700.1	1.39033	9.42244e-05	0.00608861
TraesCS5D02G472300.1	1.57945	0.000359564	0.0149302
TraesCS5D02G475900.1	1.01267	0.000176109	0.00940193
TraesCS5D02G479900.1	1.53116	2.8011e-05	0.00249236
TraesCS5D02G480000.1	1.01409	3.56983e-05	0.00300563
TraesCS5D02G481100.1	1.19076	0.000568548	0.0194519
TraesCS5D02G481200.1	2.60579	8.95595e-08	3.40364e-05
TraesCS5D02G485100.1	3.28305	3.00623e-05	0.00264342
TraesCS5D02G491000.1	1.6331	0.000456546	0.0170398
TraesCS5D02G494800.1	-1.14495	0.000872115	0.0249585
TraesCS5D02G496000.2	2.61383	1.24633e-07	4.2594e-05
TraesCS5D02G498700.1	-1.01186	0.000896426	0.0253629
TraesCS5D02G504200.1	2.24861	0.000501276	0.0179121
TraesCS5D02G516100.1	1.04266	0.000250802	0.0119779
TraesCS5D02G532200.1	1.25413	0.000640834	0.0207823
TraesCS5D02G534600.3	2.15507	0.00186836	0.0375133
TraesCS5D02G545200.1	1.31065	0.000290912	0.0132178
TraesCS5D02G556100.1	-1.81218	0.00137012	0.0319699
TraesCS5D02G558800.1	1.41681	0.00143522	0.0326382
TraesCS6A02G014800.1	-1.0834	0.0020626	0.0393598
TraesCS6A02G017500.2	-1.28847	0.000415561	0.0161538
TraesCS6A02G023700.1	2.21088	0.00253361	0.043391
TraesCS6A02G042600.1	1.26341	0.000596499	0.0200224
TraesCS6A02G046300.2	-1.11733	0.00272203	0.0448747
TraesCS6A02G059400.1	-1.35539	0.00166206	0.0355551
TraesCS6A02G068500.2	1.39347	0.00241897	0.0422919
TraesCS6A02G073300.1	-1.27055	0.000548383	0.0190637
TraesCS6A02G074200.1	1.6686	0.000349164	0.0146613
TraesCS6A02G074800.1	-1.86934	0.000363742	0.0150079
TraesCS6A02G083200.1	1.61782	4.24451e-07	9.71148e-05
TraesCS6A02G092200.3	2.26147	0.000477025	0.0174144
TraesCS6A02G092600.1	1.30206	0.000733229	0.0226146
TraesCS6A02G099800.2	-1.18675	0.000790568	0.0236039
TraesCS6A02G109000.1	2.41101	1.88334e-06	0.000335153
TraesCS6A02G112500.1	1.86628	0.000183148	0.00963999
TraesCS6A02G115400.1	1.12994	0.00209214	0.0396207
TraesCS6A02G130300.1	-1.19446	0.000284118	0.0130146
TraesCS6A02G133000.1	1.17521	0.000494127	0.0177699
TraesCS6A02G134500.1	1.23367	6.08359e-05	0.00449473
TraesCS6A02G146400.1	2.73246	3.71367e-07	8.67393e-05
TraesCS6A02G148800.1	-2.50884	0.000415939	0.0161538
TraesCS6A02G149300.1	-1.01462	0.000498663	0.0178636
TraesCS6A02G153700.1	-2.13959	0.000151016	0.0084866
TraesCS6A02G158600.1	1.094	0.00319203	0.0488482
TraesCS6A02G174900.1	-1.66919	0.00146229	0.0330193
TraesCS6A02G177100.2	-7.73749	0.000123521	0.00734405
TraesCS6A02G177300.2	-1.39431	0.00220984	0.0407559
TraesCS6A02G180100.1	-1.0185	0.000112043	0.00684681
TraesCS6A02G181700.1	3.03028	1.66426e-07	4.77825e-05
TraesCS6A02G203300.1	-1.43619	0.00286435	0.0462224
TraesCS6A02G207800.1	-3.24961	0.00024733	0.01189
TraesCS6A02G211000.1	1.08373	2.12643e-05	0.00204197
TraesCS6A02G213100.1	-1.09541	0.000444209	0.0167542
TraesCS6A02G213700.1	1.05668	0.00132256	0.0313843
TraesCS6A02G217100.1	-2.19613	0.00230493	0.0414786
TraesCS6A02G217400.1	1.58393	8.03422e-05	0.00541797
TraesCS6A02G219500.1	-1.12692	0.00190442	0.0378189
TraesCS6A02G224800.1	2.73324	2.1594e-08	1.71733e-05
TraesCS6A02G231200.1	1.30145	0.00197764	0.038499
TraesCS6A02G231900.1	1.52836	4.49713e-05	0.0035949
TraesCS6A02G238600.1	1.61874	2.16603e-06	0.000369505
TraesCS6A02G252600.2	1.01724	6.4356e-05	0.0046325
TraesCS6A02G262500.1	-2.05335	4.67209e-05	0.00366293
TraesCS6A02G266000.1	2.36008	0.000261283	0.0122565
TraesCS6A02G266100.1	1.08697	2.71576e-05	0.00244555
TraesCS6A02G268000.1	1.08685	0.000111023	0.00680166
TraesCS6A02G270800.1	-1.35394	8.04703e-06	0.00100241
TraesCS6A02G270900.1	-1.05128	0.00117446	0.0296432
TraesCS6A02G285800.1	-1.93808	9.79254e-05	0.00622015
TraesCS6A02G287400.1	-1.63457	0.00128139	0.0308781
TraesCS6A02G287500.1	-1.16286	0.0013227	0.0313843
TraesCS6A02G293200.2	1.23461	0.00231636	0.0415842
TraesCS6A02G295000.1	1.44867	0.000847738	0.0245112
TraesCS6A02G301900.1	1.57649	8.88421e-06	0.00107971
TraesCS6A02G311700.3	2.51218	0.000411049	0.0160822
TraesCS6A02G312000.2	1.17276	0.00193486	0.0380731
TraesCS6A02G314400.2	-1.98442	0.000813187	0.0239696
TraesCS6A02G316200.1	4.31759	1.29534e-08	1.48438e-05
TraesCS6A02G323800.1	2.56215	2.19531e-07	6.00296e-05
TraesCS6A02G333700.1	1.08767	0.000138004	0.0079473
TraesCS6A02G341900.1	1.2079	1.73121e-05	0.00177525
TraesCS6A02G350000.2	1.40466	2.01317e-06	0.000349925
TraesCS6A02G354900.2	1.10519	0.00017602	0.00940193
TraesCS6A02G365700.1	1.35872	0.00114994	0.0295017
TraesCS6A02G365800.1	1.79737	9.39704e-05	0.00608096
TraesCS6A02G375500.1	-1.09802	0.00240272	0.0421887
TraesCS6A02G379800.1	2.69304	4.64689e-08	2.43347e-05
TraesCS6A02G384300.1	3.17217	5.94961e-09	1.41381e-05
TraesCS6A02G394800.1	-1.3521	0.000139481	0.00799875
TraesCS6A02G394800.3	-1.16425	0.000393234	0.0156601
TraesCS6A02G410800.1	3.20905	8.82074e-09	1.41381e-05
TraesCS6B02G020900.1	1.16563	0.00324642	0.0492063
TraesCS6B02G058300.1	1.33321	0.000431237	0.0165289
TraesCS6B02G062400.2	-1.22988	0.00331561	0.049647
TraesCS6B02G074100.1	1.25927	0.00125009	0.0304345
TraesCS6B02G079200.1	-1.00132	0.00327236	0.0494104
TraesCS6B02G091800.1	-1.42677	0.000928662	0.0259314
TraesCS6B02G099600.1	-1.63732	0.00217286	0.0404504
TraesCS6B02G112200.1	-1.57004	0.00219814	0.040633
TraesCS6B02G113900.1	2.23922	1.28097e-07	4.2594e-05
TraesCS6B02G118000.2	-1.09143	0.00138907	0.0321262
TraesCS6B02G122000.1	-1.83041	0.000427267	0.0164227
TraesCS6B02G128000.2	-7.67316	0.000195009	0.0101217
TraesCS6B02G135700.1	2.38564	5.29986e-07	0.000118245
TraesCS6B02G137600.1	2.97057	3.73975e-08	2.19871e-05
TraesCS6B02G141700.1	1.68194	7.04566e-05	0.00495189
TraesCS6B02G143000.1	2.56983	2.5238e-06	0.000409803
TraesCS6B02G161300.1	1.80014	4.51066e-06	0.000636103
TraesCS6B02G162700.1	2.4126	0.00316261	0.0487379
TraesCS6B02G170100.1	-1.10043	0.00139872	0.0322498
TraesCS6B02G174500.1	3.20717	7.26147e-08	3.04639e-05
TraesCS6B02G187500.2	1.32502	1.19307e-05	0.00134093
TraesCS6B02G201300.1	2.19677	0.00306351	0.0479827
TraesCS6B02G206000.1	-2.46795	0.00257584	0.0437551
TraesCS6B02G206500.1	1.10282	0.00284939	0.0460472
TraesCS6B02G207000.1	1.12753	0.000291887	0.013222
TraesCS6B02G210600.1	3.07387	6.94426e-07	0.00014759
TraesCS6B02G224100.1	-1.87104	0.00104544	0.0279063
TraesCS6B02G227800.1	-1.45828	6.57656e-05	0.00470376
TraesCS6B02G245700.1	-1.41113	0.00113212	0.029258
TraesCS6B02G247200.1	1.69393	1.25908e-05	0.00139761
TraesCS6B02G247200.2	1.64898	0.00299052	0.0473384
TraesCS6B02G252500.1	-1.65472	0.000673404	0.0214137
TraesCS6B02G256600.1	2.58535	3.18646e-07	7.76612e-05
TraesCS6B02G258200.1	2.47193	5.52264e-06	0.000752774
TraesCS6B02G259800.1	-8.79225	0.000627584	0.0205398
TraesCS6B02G264500.1	-1.24488	0.00228374	0.0413113
TraesCS6B02G273000.1	-1.43957	0.00163993	0.0354252
TraesCS6B02G282000.1	-2.73151	0.00123284	0.0301777
TraesCS6B02G285800.1	1.35907	2.99387e-06	0.000462966
TraesCS6B02G287800.1	-1.21854	0.00225062	0.0410329
TraesCS6B02G292100.1	1.62329	2.47587e-06	0.000408199
TraesCS6B02G293300.1	2.1111	0.000703362	0.0220421
TraesCS6B02G297400.1	1.66661	0.000800238	0.0237346
TraesCS6B02G305600.1	-1.21102	8.83813e-05	0.00582862
TraesCS6B02G314600.1	-1.56653	0.000553004	0.019165
TraesCS6B02G318200.1	-1.53939	0.00180374	0.0369413
TraesCS6B02G324000.1	1.18401	0.00126965	0.0307272
TraesCS6B02G325000.1	2.23695	0.00105917	0.0280724
TraesCS6B02G337500.1	1.49786	0.000236769	0.0115663
TraesCS6B02G346700.2	4.22072	7.65128e-08	3.14653e-05
TraesCS6B02G347700.1	-2.13614	0.000227616	0.0112046
TraesCS6B02G352500.1	1.00086	0.00155222	0.0343581
TraesCS6B02G354400.1	2.11028	3.95554e-06	0.000577805
TraesCS6B02G374100.1	3.60262	1.45293e-08	1.55135e-05
TraesCS6B02G387700.1	1.78595	0.00090133	0.0254215
TraesCS6B02G393600.1	1.05016	0.00173304	0.0362661
TraesCS6B02G396100.1	1.1381	0.00216113	0.0403311
TraesCS6B02G400700.1	2.10721	0.00271954	0.0448747
TraesCS6B02G401100.1	1.32521	0.00249548	0.0431418
TraesCS6B02G406300.1	-1.35071	0.00232656	0.0416631
TraesCS6B02G409900.2	8.02838	0.000179635	0.00952081
TraesCS6B02G418400.1	1.42497	2.47614e-05	0.00229901
TraesCS6B02G449700.1	-2.48166	0.00210961	0.0398385
TraesCS6B02G456600.1	3.60809	4.81072e-07	0.000108958
TraesCS6D02G000200.1	-1.19581	0.00204795	0.0392145
TraesCS6D02G014300.1	1.76716	0.00239504	0.0421258
TraesCS6D02G016300.1	-1.22668	0.00202215	0.0389074
TraesCS6D02G016700.1	1.78729	0.00222473	0.0408678
TraesCS6D02G049100.1	1.32331	0.000199861	0.0102773
TraesCS6D02G077000.1	2.07738	2.46136e-07	6.53134e-05
TraesCS6D02G080300.1	3.67666	0.00150364	0.0336295
TraesCS6D02G082900.2	-1.33361	0.00135744	0.0317882
TraesCS6D02G083500.1	1.08257	0.00280228	0.045593
TraesCS6D02G093500.1	-1.49771	0.00205528	0.0393096
TraesCS6D02G097400.2	2.63917	1.39248e-08	1.52306e-05
TraesCS6D02G102700.1	1.50071	0.000156397	0.00873429
TraesCS6D02G104000.1	1.56963	4.52684e-05	0.00361221
TraesCS6D02G122600.1	1.12119	0.000145275	0.00822581
TraesCS6D02G123700.1	2.40753	6.57069e-06	0.000864113
TraesCS6D02G135600.1	2.74519	1.56468e-07	4.61631e-05
TraesCS6D02G138600.1	-1.06972	1.73793e-05	0.00177534
TraesCS6D02G142200.1	-1.86748	0.000343842	0.0145331
TraesCS6D02G143100.1	-1.69709	0.000273978	0.0126665
TraesCS6D02G144600.1	1.01377	0.000210457	0.0106164
TraesCS6D02G148700.1	1.06107	0.000325711	0.0140307
TraesCS6D02G162700.1	-1.6865	0.000947499	0.026245
TraesCS6D02G164700.1	2.56279	5.09276e-06	0.000707073
TraesCS6D02G169100.1	2.49388	6.15258e-05	0.00452316
TraesCS6D02G195800.1	-1.28611	0.000516006	0.0182783
TraesCS6D02G196300.2	1.02297	0.00165389	0.0355462
TraesCS6D02G198400.1	-2.09069	0.000282742	0.0129781
TraesCS6D02G199700.1	1.89733	1.99516e-05	0.00195783
TraesCS6D02G202000.1	1.15014	3.0568e-05	0.00268263
TraesCS6D02G203300.1	1.51896	4.79602e-05	0.00373398
TraesCS6D02G209300.1	-1.10626	0.0010008	0.0271676
TraesCS6D02G209600.1	1.93644	1.24011e-05	0.00138685
TraesCS6D02G221000.1	1.72427	8.41716e-07	0.00017315
TraesCS6D02G221600.1	-1.20824	0.00160334	0.0350443
TraesCS6D02G225700.1	-2.48274	0.000289851	0.0132097
TraesCS6D02G248500.1	1.11454	0.00306439	0.0479827
TraesCS6D02G248600.1	3.48149	0.000336822	0.0142942
TraesCS6D02G249700.1	1.1314	0.000182156	0.00959904
TraesCS6D02G250500.1	1.24885	7.71509e-05	0.00526535
TraesCS6D02G253800.1	-6.5873	7.20569e-05	0.00501769
TraesCS6D02G255900.1	-2.09892	0.00324273	0.0492063
TraesCS6D02G258200.1	-1.35013	0.000126153	0.00744387
TraesCS6D02G266200.1	-1.39489	0.00261274	0.0439118
TraesCS6D02G266300.1	-1.05459	0.00113611	0.0292809
TraesCS6D02G268100.1	-1.4523	0.000148353	0.00837896
TraesCS6D02G270400.1	-1.23838	0.00225997	0.0411296
TraesCS6D02G273500.2	2.3178	0.000691198	0.0217521
TraesCS6D02G274500.1	1.1194	0.00241817	0.0422919
TraesCS6D02G275600.1	2.0093	1.1525e-05	0.00130515
TraesCS6D02G280300.1	1.14931	0.00294877	0.0469927
TraesCS6D02G288000.1	1.50075	0.00232757	0.0416631
TraesCS6D02G293300.1	1.09342	0.000137588	0.0079451
TraesCS6D02G293800.1	1.5534	0.000200298	0.0102773
TraesCS6D02G293900.1	1.2155	3.53708e-05	0.0029931
TraesCS6D02G295500.1	3.15028	0.000218002	0.0109232
TraesCS6D02G295500.2	4.35581	3.47811e-08	2.16633e-05
TraesCS6D02G296000.1	1.04336	0.000624057	0.0205297
TraesCS6D02G303600.1	1.52809	2.3327e-06	0.000388884
TraesCS6D02G312900.1	1.06556	0.000243374	0.0117609
TraesCS6D02G322300.1	3.82725	3.62019e-09	1.41381e-05
TraesCS6D02G324500.1	1.34446	0.000259892	0.0122296
TraesCS6D02G327300.1	-1.35719	0.00308147	0.0481326
TraesCS6D02G331400.1	1.06427	0.000499518	0.0178636
TraesCS6D02G344900.1	-1.76001	0.000368611	0.01511
TraesCS6D02G348900.1	1.40552	0.00155826	0.0344333
TraesCS6D02G349000.1	1.36796	0.000142029	0.0081034
TraesCS6D02G355600.1	2.99283	0.000122763	0.0073264
TraesCS6D02G364400.1	2.37506	2.52664e-08	1.7312e-05
TraesCS6D02G369300.1	3.05767	1.05786e-07	3.82578e-05
TraesCS6D02G393700.1	3.21917	1.12453e-08	1.41836e-05
TraesCS6D02G393800.1	2.99897	6.76178e-06	0.000881488
TraesCS7A02G008900.1	1.22202	0.00134948	0.031668
TraesCS7A02G014200.1	1.35104	0.000400748	0.0158619
TraesCS7A02G017600.1	-1.24285	0.000557508	0.0192615
TraesCS7A02G017800.1	1.65277	0.000204158	0.0104277
TraesCS7A02G032800.1	-1.99303	0.00018461	0.00970555
TraesCS7A02G051000.1	1.42225	1.46363e-05	0.00157402
TraesCS7A02G067000.1	2.85214	0.00182027	0.0370878
TraesCS7A02G073800.1	2.05361	1.47706e-06	0.000279489
TraesCS7A02G074200.1	1.10489	0.00235914	0.0418444
TraesCS7A02G076500.1	-1.09638	0.00202237	0.0389074
TraesCS7A02G092700.1	1.08084	0.00132192	0.0313843
TraesCS7A02G113800.1	-1.33196	0.000144385	0.00819616
TraesCS7A02G119400.1	-1.38163	0.000398387	0.0158103
TraesCS7A02G120600.1	-1.17477	0.00138617	0.0321151
TraesCS7A02G134100.1	1.06912	0.000538704	0.0188589
TraesCS7A02G145600.1	1.20021	0.00131526	0.031329
TraesCS7A02G147100.1	-9.52953	1.6378e-05	0.00170807
TraesCS7A02G152800.1	1.01782	3.18266e-05	0.00277678
TraesCS7A02G158900.1	1.36608	0.000456724	0.0170398
TraesCS7A02G159500.1	3.92778	2.01291e-07	5.60429e-05
TraesCS7A02G159600.1	3.28617	2.61573e-07	6.8199e-05
TraesCS7A02G161000.1	1.01063	5.22529e-05	0.00400561
TraesCS7A02G172600.1	1.16115	7.29891e-05	0.00507472
TraesCS7A02G177500.1	2.90027	1.36222e-06	0.000261063
TraesCS7A02G177600.1	2.91397	0.000102752	0.00646271
TraesCS7A02G177700.1	10.1235	0.000618733	0.0204731
TraesCS7A02G180800.1	-1.2023	0.00249689	0.0431495
TraesCS7A02G183800.1	-1.58504	0.000205356	0.0104556
TraesCS7A02G188300.1	3.26354	1.32401e-08	1.48438e-05
TraesCS7A02G189600.2	1.17818	1.5157e-05	0.0016107
TraesCS7A02G197100.1	2.14907	3.23464e-05	0.00281119
TraesCS7A02G202200.1	3.17022	3.23754e-07	7.84797e-05
TraesCS7A02G206200.1	2.99368	2.93183e-05	0.00259325
TraesCS7A02G222500.1	-1.44731	0.000159494	0.00885211
TraesCS7A02G226800.1	-1.1724	0.00236234	0.0418444
TraesCS7A02G236700.1	1.9387	6.36593e-05	0.00460452
TraesCS7A02G242200.1	3.0509	1.72893e-08	1.68505e-05
TraesCS7A02G243400.1	1.12108	0.000234162	0.011464
TraesCS7A02G247900.2	1.81629	1.92217e-06	0.000339921
TraesCS7A02G249400.1	1.11464	0.00105244	0.0279694
TraesCS7A02G251400.1	-1.0315	0.000383597	0.0154476
TraesCS7A02G251800.1	3.87748	6.26219e-07	0.000135479
TraesCS7A02G256000.1	-1.04056	0.000372709	0.0151543
TraesCS7A02G257000.1	-1.54094	0.000352225	0.0147484
TraesCS7A02G257100.1	1.86583	4.62468e-06	0.000648105
TraesCS7A02G257200.2	-1.36388	0.00274924	0.0450785
TraesCS7A02G270100.1	2.61194	8.86308e-08	3.39714e-05
TraesCS7A02G276700.1	-1.42077	0.000780541	0.0234606
TraesCS7A02G284700.1	1.88477	2.1053e-07	5.79215e-05
TraesCS7A02G293200.1	1.2525	0.000370574	0.0151508
TraesCS7A02G301700.1	-1.38183	0.000316855	0.0138477
TraesCS7A02G324800.1	1.15223	0.000781747	0.0234606
TraesCS7A02G331300.1	1.03004	0.000239545	0.0116386
TraesCS7A02G334300.1	1.91771	8.66043e-05	0.00574522
TraesCS7A02G337300.1	-1.31276	0.000135082	0.00786724
TraesCS7A02G338500.1	-2.39404	0.00299623	0.0473398
TraesCS7A02G348200.1	-1.68872	2.3182e-05	0.00219324
TraesCS7A02G351000.1	-3.59032	0.00142659	0.032527
TraesCS7A02G355300.1	-1.31497	0.00191031	0.0378559
TraesCS7A02G356900.1	-1.16262	0.000667743	0.0213892
TraesCS7A02G360400.1	2.57747	1.39167e-06	0.0002654
TraesCS7A02G369500.1	3.06518	5.53416e-08	2.66017e-05
TraesCS7A02G370000.1	1.23671	0.000190006	0.00993838
TraesCS7A02G370600.1	-1.06803	0.00139348	0.0321951
TraesCS7A02G377700.1	1.4809	0.001493	0.0334936
TraesCS7A02G379800.1	1.40083	0.00123119	0.0301777
TraesCS7A02G382200.2	-1.56977	0.00020672	0.0104868
TraesCS7A02G382500.1	1.02695	0.00020634	0.0104794
TraesCS7A02G384600.1	-1.28818	0.000521658	0.0184203
TraesCS7A02G385100.1	2.30678	0.000237981	0.0116003
TraesCS7A02G392000.1	3.02586	4.43114e-05	0.00355038
TraesCS7A02G392300.1	3.03498	7.92947e-05	0.00538783
TraesCS7A02G392400.1	1.77134	0.00127525	0.0308128
TraesCS7A02G394600.1	1.57751	0.00010401	0.00652351
TraesCS7A02G397200.1	1.98889	1.3389e-05	0.00146447
TraesCS7A02G410700.2	1.01821	0.00081361	0.0239696
TraesCS7A02G415300.1	-1.47876	0.00094314	0.0262047
TraesCS7A02G421100.1	1.66012	0.00202719	0.03895
TraesCS7A02G427600.1	1.6309	0.000326635	0.0140307
TraesCS7A02G449400.1	1.33719	0.00091797	0.025773
TraesCS7A02G449500.1	1.70045	3.0792e-05	0.00269175
TraesCS7A02G450400.1	1.81051	0.00153442	0.0340312
TraesCS7A02G451100.1	1.40146	5.16009e-05	0.0039624
TraesCS7A02G462400.1	1.59989	0.000310967	0.0136719
TraesCS7A02G462600.1	1.16409	0.00051303	0.0181872
TraesCS7A02G473200.1	-2.49129	0.00107113	0.0282568
TraesCS7A02G477300.1	1.4087	3.90017e-06	0.000571579
TraesCS7A02G484700.1	1.30775	6.77973e-05	0.00482599
TraesCS7A02G501000.1	-3.25304	0.00224043	0.0409555
TraesCS7A02G529900.1	1.12784	2.34846e-05	0.00220789
TraesCS7A02G553800.1	1.83279	0.000179817	0.00952081
TraesCS7A02G553800.3	2.30269	6.73057e-05	0.00479861
TraesCS7A02G561600.1	-1.47826	0.00178006	0.0367865
TraesCS7B02G010000.1	-1.21361	0.00131422	0.031329
TraesCS7B02G011500.1	-1.41572	0.000642075	0.0207823
TraesCS7B02G016000.1	-1.03282	0.00192094	0.0379074
TraesCS7B02G041600.1	-1.15099	7.38872e-05	0.00512128
TraesCS7B02G055200.3	1.43399	1.73388e-05	0.00177525
TraesCS7B02G056600.1	1.33052	1.06469e-05	0.00124517
TraesCS7B02G061600.1	-2.04664	0.00232215	0.0416214
TraesCS7B02G062700.1	-1.89745	5.95614e-07	0.000130294
TraesCS7B02G064000.1	4.09295	7.26868e-08	3.04639e-05
TraesCS7B02G064100.1	2.78896	3.48933e-05	0.00296924
TraesCS7B02G066000.2	1.26136	7.07158e-06	0.000908667
TraesCS7B02G067000.1	-1.55125	0.00174957	0.036408
TraesCS7B02G067200.1	-1.36897	0.00117358	0.0296432
TraesCS7B02G079300.1	-2.37296	0.00166207	0.0355551
TraesCS7B02G082900.1	2.7769	0.000250118	0.0119707
TraesCS7B02G083100.1	2.91664	1.67284e-07	4.77825e-05
TraesCS7B02G083200.1	3.23851	2.24054e-07	6.05283e-05
TraesCS7B02G083300.1	2.55129	0.000243813	0.0117694
TraesCS7B02G083400.1	2.47887	2.00381e-06	0.000349653
TraesCS7B02G083500.1	3.95111	2.65894e-08	1.7797e-05
TraesCS7B02G088600.1	-1.29265	0.0011402	0.0293527
TraesCS7B02G088700.1	-1.92039	0.000484507	0.0175534
TraesCS7B02G093400.1	2.38266	4.13752e-07	9.61385e-05
TraesCS7B02G094500.1	1.62814	1.98414e-06	0.000348681
TraesCS7B02G109100.1	2.1984	0.00219372	0.0406014
TraesCS7B02G110100.1	1.6317	0.00103883	0.0278262
TraesCS7B02G111200.1	1.0386	0.000357768	0.014897
TraesCS7B02G112400.2	-1.0233	0.00143033	0.0325765
TraesCS7B02G118100.1	-1.00511	0.00139736	0.0322496
TraesCS7B02G121900.1	-1.05339	0.000128935	0.00756817
TraesCS7B02G129000.1	-1.56939	0.00171378	0.0361342
TraesCS7B02G130900.1	2.90011	6.73717e-08	2.96204e-05
TraesCS7B02G131100.1	-1.4753	0.00229494	0.0414485
TraesCS7B02G139300.1	4.17574	5.23064e-09	1.41381e-05
TraesCS7B02G141900.1	1.4762	0.000319544	0.0138856
TraesCS7B02G143600.3	2.10755	3.13292e-06	0.000479508
TraesCS7B02G149200.1	2.40702	8.14126e-08	3.20258e-05
TraesCS7B02G153100.1	1.8121	9.76187e-07	0.00019631
TraesCS7B02G153200.1	-1.45055	0.00100705	0.0272548
TraesCS7B02G154700.1	1.43396	0.000437683	0.0166904
TraesCS7B02G159300.1	-2.13144	0.00329616	0.0495716
TraesCS7B02G168300.2	2.47381	3.38844e-06	0.00051281
TraesCS7B02G175200.1	-1.63563	0.00188031	0.0376142
TraesCS7B02G194100.1	1.78821	0.000241615	0.0117137
TraesCS7B02G200400.1	1.88768	2.86567e-06	0.000449339
TraesCS7B02G203900.1	-1.34294	0.00215927	0.0403133
TraesCS7B02G214400.1	1.35035	0.000373712	0.0151666
TraesCS7B02G215500.1	1.535	6.26327e-05	0.00455229
TraesCS7B02G216500.1	1.4786	4.7701e-05	0.00372026
TraesCS7B02G228200.1	-1.51204	0.00187452	0.0375953
TraesCS7B02G231000.1	1.21666	0.0012972	0.0310918
TraesCS7B02G237100.1	-1.92307	0.00163637	0.0353653
TraesCS7B02G240200.1	1.09486	0.0023298	0.041666
TraesCS7B02G243000.1	1.36987	0.00182013	0.0370878
TraesCS7B02G246700.1	1.99737	0.000413042	0.0161068
TraesCS7B02G250100.1	1.30364	4.3108e-05	0.0034832
TraesCS7B02G254000.1	1.06872	0.000782059	0.0234606
TraesCS7B02G256000.1	1.8914	0.00324358	0.0492063
TraesCS7B02G258500.1	1.2605	0.000143286	0.00815442
TraesCS7B02G259000.1	3.56566	2.58927e-09	1.41381e-05
TraesCS7B02G259300.1	1.1972	0.00110431	0.0287277
TraesCS7B02G267300.1	2.39654	2.52864e-06	0.000409803
TraesCS7B02G269700.1	1.29145	0.000273632	0.0126636
TraesCS7B02G272500.1	-1.39198	5.85736e-06	0.000791185
TraesCS7B02G288100.2	1.39016	0.000873065	0.0249698
TraesCS7B02G294200.1	2.30133	0.000104399	0.00652964
TraesCS7B02G310900.1	-2.95333	0.00120707	0.0298747
TraesCS7B02G327200.1	1.80376	0.00318691	0.0488105
TraesCS7B02G328500.1	1.31558	8.69855e-05	0.00575349
TraesCS7B02G337800.1	-1.32816	0.000474708	0.017364
TraesCS7B02G338200.1	-1.4769	0.00212195	0.039966
TraesCS7B02G347100.1	2.86339	1.00958e-05	0.00119458
TraesCS7B02G351000.1	2.4063	3.06293e-07	7.5471e-05
TraesCS7B02G373100.1	-1.33636	0.000798047	0.0236971
TraesCS7B02G378900.1	1.38926	2.58648e-06	0.000414252
TraesCS7B02G381800.1	1.18867	4.60964e-05	0.00363603
TraesCS7B02G388700.3	3.90873	1.63703e-06	0.00030211
TraesCS7B02G426700.1	1.45545	0.00243334	0.042345
TraesCS7B02G434300.1	1.09364	0.00251498	0.0433012
TraesCS7B02G442200.1	1.45752	1.56293e-05	0.00164144
TraesCS7B02G445600.1	3.832	0.00121387	0.0299759
TraesCS7B02G446900.3	1.09085	0.000138804	0.00798031
TraesCS7B02G469200.1	-2.73584	0.00103775	0.0278262
TraesCS7B02G478200.1	2.03144	8.64329e-05	0.00574235
TraesCS7B02G481900.1	1.33049	0.00206796	0.0394125
TraesCS7D02G008600.1	1.27504	0.00210322	0.0397802
TraesCS7D02G009200.1	-1.13337	0.00101508	0.0274092
TraesCS7D02G014000.1	1.25033	0.00228278	0.0413113
TraesCS7D02G015100.1	1.70544	0.0013593	0.0318152
TraesCS7D02G032500.2	-4.09294	0.000458978	0.0170529
TraesCS7D02G032800.1	1.23359	5.96364e-06	0.000798327
TraesCS7D02G033200.1	-1.30425	0.000137108	0.00794393
TraesCS7D02G043500.1	-1.30213	0.002858	0.0461449
TraesCS7D02G045900.2	1.11878	0.000347194	0.0146103
TraesCS7D02G054100.1	-1.57618	0.000562818	0.0193407
TraesCS7D02G057300.1	1.50724	0.00292709	0.0468136
TraesCS7D02G068800.1	2.72422	5.21781e-08	2.58826e-05
TraesCS7D02G087600.1	1.05141	0.00045784	0.0170529
TraesCS7D02G088000.1	1.55189	0.000112077	0.00684681
TraesCS7D02G088200.1	1.19662	0.000408911	0.0160243
TraesCS7D02G088500.1	1.24026	0.000923237	0.0258455
TraesCS7D02G088700.1	2.0589	1.03521e-05	0.00122169
TraesCS7D02G125400.1	-1.51624	0.00215486	0.0402762
TraesCS7D02G128300.1	1.13134	0.000219784	0.0109712
TraesCS7D02G132600.1	1.09199	0.000253238	0.0120174
TraesCS7D02G133400.1	2.25698	0.00205543	0.0393096
TraesCS7D02G158900.1	-1.53728	0.000483081	0.0175273
TraesCS7D02G159300.1	-1.26325	0.00239817	0.0421419
TraesCS7D02G159900.2	5.19803	0.00124746	0.0304
TraesCS7D02G160400.1	3.44274	9.80993e-06	0.00117002
TraesCS7D02G162300.2	1.0243	3.64351e-05	0.0030427
TraesCS7D02G163100.1	-1.10353	0.000262297	0.0122912
TraesCS7D02G179000.1	2.88987	1.78444e-05	0.00180423
TraesCS7D02G179100.1	2.98233	9.11672e-07	0.000185836
TraesCS7D02G179200.1	2.22189	3.00716e-06	0.000463423
TraesCS7D02G179300.1	3.0755	2.21537e-07	6.02109e-05
TraesCS7D02G179400.1	3.04907	4.22961e-06	0.000607938
TraesCS7D02G179500.1	3.63758	0.000358816	0.0149228
TraesCS7D02G179600.1	3.75534	8.59854e-09	1.41381e-05
TraesCS7D02G185500.1	-1.62531	4.42623e-05	0.00355038
TraesCS7D02G185600.1	-1.68892	0.000379052	0.0153141
TraesCS7D02G189400.1	3.01315	7.9485e-07	0.000165023
TraesCS7D02G190600.1	1.46254	0.00108022	0.0283578
TraesCS7D02G190700.2	1.49425	2.14226e-06	0.000368083
TraesCS7D02G198300.1	-4.43871	0.000166617	0.00906788
TraesCS7D02G198500.1	1.53884	0.00332083	0.0496906
TraesCS7D02G200600.1	1.09501	0.00162841	0.035295
TraesCS7D02G200800.1	1.05678	0.00260705	0.0438862
TraesCS7D02G205300.1	3.77635	1.65638e-06	0.000304427
TraesCS7D02G205400.1	3.63256	2.87277e-07	7.23761e-05
TraesCS7D02G208000.1	-1.14655	5.8158e-05	0.00435408
TraesCS7D02G209600.1	1.76978	0.00312018	0.0485125
TraesCS7D02G211700.1	1.185	0.000382843	0.0154476
TraesCS7D02G232600.1	3.52779	2.08634e-08	1.71733e-05
TraesCS7D02G241100.1	2.53314	6.04946e-08	2.79678e-05
TraesCS7D02G244200.1	1.05161	0.000163716	0.00895559
TraesCS7D02G246400.3	-6.68904	0.000778303	0.0234248
TraesCS7D02G246700.1	2.12977	3.29055e-07	7.93358e-05
TraesCS7D02G249800.1	3.96124	3.77419e-08	2.19871e-05
TraesCS7D02G253100.1	1.31821	0.00269709	0.0446808
TraesCS7D02G257300.1	1.56407	1.3329e-06	0.000256541
TraesCS7D02G260900.1	-1.15002	0.000330708	0.0141244
TraesCS7D02G270600.1	3.25268	3.06029e-06	0.000469996
TraesCS7D02G282500.1	2.70786	6.53227e-08	2.90039e-05
TraesCS7D02G285000.4	-2.38486	2.30355e-05	0.00218399
TraesCS7D02G286500.1	1.62727	0.00115639	0.0295993
TraesCS7D02G294200.1	-1.0078	0.00128071	0.0308781
TraesCS7D02G296000.2	-1.15781	0.000671911	0.0214137
TraesCS7D02G297000.1	-1.06075	0.00276026	0.0451765
TraesCS7D02G306600.1	1.00466	0.000778137	0.0234248
TraesCS7D02G327100.1	1.36811	7.62903e-05	0.00522327
TraesCS7D02G330900.1	1.87709	0.000458819	0.0170529
TraesCS7D02G338700.1	1.55765	0.000161539	0.00891045
TraesCS7D02G338700.2	-1.25871	9.39304e-05	0.00608096
TraesCS7D02G339600.2	1.0498	0.000174106	0.00936117
TraesCS7D02G351300.1	1.19894	0.00246309	0.0427511
TraesCS7D02G352400.1	2.2399	3.52833e-06	0.000529191
TraesCS7D02G353100.1	1.74508	1.49035e-05	0.0015913
TraesCS7D02G353800.1	3.13754	1.04843e-08	1.41836e-05
TraesCS7D02G366600.1	-1.16679	0.00188015	0.0376142
TraesCS7D02G367700.1	-1.48534	0.000644916	0.0208367
TraesCS7D02G374500.1	1.1817	0.000348852	0.0146613
TraesCS7D02G375000.2	-1.32488	0.00172376	0.0362218
TraesCS7D02G376300.1	1.5038	0.000987019	0.0269075
TraesCS7D02G380400.1	1.2653	0.00237604	0.0419667
TraesCS7D02G381000.1	-1.17071	0.000293881	0.0132587
TraesCS7D02G386600.1	1.45553	0.000188478	0.00988571
TraesCS7D02G387600.1	2.21516	1.61348e-05	0.00169058
TraesCS7D02G387700.1	2.00855	8.46781e-05	0.00564248
TraesCS7D02G387800.1	2.06909	0.000409139	0.0160243
TraesCS7D02G390000.1	1.49156	0.000326638	0.0140307
TraesCS7D02G390100.1	1.90117	0.00227452	0.0412371
TraesCS7D02G390200.1	1.60744	0.000598574	0.0200471
TraesCS7D02G419900.1	2.05018	5.53671e-05	0.00420125
TraesCS7D02G420400.1	1.50796	2.63271e-06	0.000420156
TraesCS7D02G426400.1	-1.19363	3.80999e-06	0.000560326
TraesCS7D02G437900.1	2.22958	4.5769e-05	0.00363239
TraesCS7D02G438400.1	1.66532	7.27416e-06	0.000928117
TraesCS7D02G439800.1	1.33067	0.00118726	0.0297279
TraesCS7D02G440200.1	1.31632	2.36239e-05	0.00221634
TraesCS7D02G441800.2	-1.28544	0.00177316	0.0366871
TraesCS7D02G458000.4	7.12471	0.000306803	0.013534
TraesCS7D02G461200.1	1.7821	0.00322336	0.0491043
TraesCS7D02G463000.1	1.42292	1.07933e-05	0.00125071
TraesCS7D02G464800.1	1.41576	1.49129e-06	0.000279839
TraesCS7D02G466800.1	4.69823	0.00014097	0.00805322
TraesCS7D02G466900.1	2.91981	0.00325969	0.0492743
TraesCS7D02G476800.1	1.11677	6.01481e-05	0.0044658
TraesCS7D02G498100.2	-1.81357	0.00163155	0.0353129
TraesCS7D02G508200.1	-1.39507	6.83523e-06	0.000885913
TraesCS7D02G517800.1	1.04815	2.65432e-05	0.00240717
TraesCS7D02G540700.3	1.66188	0.0011765	0.0296432
TraesCS7D02G548200.1	-1.71801	0.000625061	0.0205297
TraesCS7D02G551400.1	4.71992	0.00187805	0.0376142
TraesCSU02G009200.1	1.18315	0.000353713	0.0147831
TraesCSU02G021400.1	-1.93779	0.000110117	0.00678289
TraesCSU02G034700.2	-1.35131	0.00100828	0.0272716
TraesCSU02G037600.1	-1.53689	0.000377391	0.0152607
TraesCSU02G088100.1	1.12427	0.000518843	0.0183498
TraesCSU02G095600.1	1.1279	0.000816093	0.0239985
TraesCSU02G099900.2	-3.23646	0.000916035	0.025773
TraesCSU02G104300.1	1.05231	4.36343e-05	0.00351307
TraesCSU02G107900.1	-1.14917	0.00293253	0.0468672
TraesCSU02G110200.1	-1.18468	0.000768441	0.0232372
TraesCSU02G111300.1	-1.02836	0.00180008	0.0369413
TraesCSU02G116200.1	-1.23577	0.00122324	0.0301076
TraesCSU02G116300.1	-1.06295	0.000226586	0.0111662
TraesCSU02G116400.1	3.11894	9.66289e-08	3.58126e-05
TraesCSU02G123300.1	2.31702	3.81089e-06	0.000560326
TraesCSU02G127800.1	1.18881	0.000735958	0.0226676
TraesCSU02G129700.1	2.76904	2.53464e-06	0.000409803
TraesCSU02G131300.1	2.56335	5.63533e-08	2.66017e-05
TraesCSU02G138000.1	1.58084	9.25291e-05	0.00602187
TraesCSU02G160200.1	-1.19162	5.65008e-05	0.00426562
TraesCSU02G164000.1	2.77379	6.28378e-07	0.000135479
TraesCSU02G166000.1	1.58303	0.00251449	0.0433012
TraesCSU02G169600.1	3.06051	2.50058e-05	0.00231691
TraesCSU02G175200.1	2.65096	1.29174e-07	4.2594e-05
TraesCSU02G180600.1	1.06972	0.00117154	0.0296432
TraesCSU02G194500.1	-1.41871	0.000435237	0.0166396
TraesCSU02G194600.1	2.89963	0.000642769	0.0207823
TraesCSU02G255100.1	1.2474	0.000642591	0.0207823
TraesCSU02G258200.1	-1.08727	0.000860276	0.0247619

## Sheet: DET_40 °C
Transcript_id	logFC	PValue	FDR
TraesCS1A02G003700.1	4.83241	6.5108e-06	0.000314458
TraesCS1A02G005900.1	1.1722	0.000872937	0.0102438
TraesCS1A02G009000.3	1.15821	0.000115576	0.00257062
TraesCS1A02G010900.1	-1.77668	1.30128e-05	0.000524493
TraesCS1A02G010905.1	-2.5543	2.00908e-06	0.000128965
TraesCS1A02G028500.1	3.15525	6.96166e-07	5.75608e-05
TraesCS1A02G029800.1	1.42908	0.000240313	0.00425468
TraesCS1A02G031200.1	1.37612	1.08216e-05	0.000456987
TraesCS1A02G033200.1	2.20092	2.86561e-06	0.000167484
TraesCS1A02G035100.1	1.7443	0.000529228	0.00731908
TraesCS1A02G036300.1	2.22773	2.47144e-05	0.000836098
TraesCS1A02G037800.1	-2.27499	0.00346335	0.025985
TraesCS1A02G042700.1	-1.50494	0.00240876	0.0203816
TraesCS1A02G043500.1	1.07822	0.00368449	0.026954
TraesCS1A02G046800.1	2.7061	3.64084e-05	0.00111912
TraesCS1A02G049700.1	1.9348	6.54951e-06	0.000315226
TraesCS1A02G049700.2	2.04263	0.000108349	0.00245471
TraesCS1A02G051500.1	3.92015	1.93799e-08	4.50377e-06
TraesCS1A02G054900.2	1.64288	0.00278407	0.0225421
TraesCS1A02G063300.1	1.24067	0.00183307	0.0169509
TraesCS1A02G068900.1	5.88815	1.51304e-05	0.000582086
TraesCS1A02G071800.1	1.18675	5.3603e-05	0.00148735
TraesCS1A02G076900.1	-1.01592	0.00246462	0.0207164
TraesCS1A02G077700.2	-1.38769	0.000650308	0.00842801
TraesCS1A02G078100.1	-1.85069	0.00230444	0.0197946
TraesCS1A02G078800.1	1.82556	1.61299e-05	0.000608748
TraesCS1A02G081300.1	-1.13573	0.000514813	0.00717179
TraesCS1A02G082900.1	-1.88944	0.00630415	0.0381159
TraesCS1A02G085000.1	1.19484	0.0088903	0.0477761
TraesCS1A02G089100.2	-1.63718	0.00386179	0.0277588
TraesCS1A02G093800.1	2.44492	1.46518e-07	1.8398e-05
TraesCS1A02G097500.2	-1.81304	0.000850836	0.0100839
TraesCS1A02G099000.1	2.38783	6.94816e-07	5.75608e-05
TraesCS1A02G099300.1	1.8066	3.44074e-05	0.00107299
TraesCS1A02G100400.1	-1.70254	0.00104469	0.0115808
TraesCS1A02G102800.1	-1.46745	0.00793317	0.0442213
TraesCS1A02G103900.1	-1.38282	3.05479e-05	0.000977785
TraesCS1A02G104500.1	-1.07805	0.000675848	0.00864955
TraesCS1A02G106700.1	-1.7001	0.00849853	0.0463422
TraesCS1A02G113100.1	3.96119	1.81051e-05	0.000664916
TraesCS1A02G120100.4	4.13394	2.26587e-08	4.91809e-06
TraesCS1A02G120200.1	1.81893	5.1878e-07	4.57481e-05
TraesCS1A02G120400.1	-2.01815	0.00416044	0.0290456
TraesCS1A02G121800.1	3.25264	7.95432e-05	0.00196512
TraesCS1A02G123000.1	1.16334	8.49054e-05	0.00205368
TraesCS1A02G123900.6	3.01506	1.11122e-06	8.37356e-05
TraesCS1A02G125900.1	-2.16514	0.000757207	0.00931258
TraesCS1A02G129500.2	3.77448	6.55097e-06	0.000315226
TraesCS1A02G131300.1	-1.2723	0.00104424	0.0115786
TraesCS1A02G133100.2	3.89685	5.46958e-09	2.82141e-06
TraesCS1A02G134300.1	-1.11537	0.000109854	0.00248414
TraesCS1A02G136900.1	1.50749	0.00540383	0.0344229
TraesCS1A02G138200.2	1.22082	0.00411834	0.0288662
TraesCS1A02G138800.2	3.43861	0.00165556	0.0158024
TraesCS1A02G139900.1	1.98751	1.44601e-06	0.000101181
TraesCS1A02G141400.1	-1.36291	0.00507972	0.0330832
TraesCS1A02G141900.1	1.98166	6.37645e-05	0.00168525
TraesCS1A02G142400.1	-1.71445	0.00211062	0.018661
TraesCS1A02G144700.1	2.23008	9.26004e-05	0.00218813
TraesCS1A02G145000.1	3.51168	9.19617e-08	1.29905e-05
TraesCS1A02G149600.1	3.40062	0.000266421	0.0045873
TraesCS1A02G150200.1	-1.20342	0.000542795	0.00744816
TraesCS1A02G153100.1	-1.69326	0.00535561	0.0342367
TraesCS1A02G153100.2	-1.47992	0.00227819	0.0196553
TraesCS1A02G156300.1	1.34499	0.00718321	0.0413555
TraesCS1A02G156400.1	-1.57814	0.00218868	0.0191005
TraesCS1A02G157700.3	1.27018	0.000272509	0.00466655
TraesCS1A02G159400.1	1.12305	0.00493497	0.0323934
TraesCS1A02G159500.1	1.64238	0.00145039	0.0144055
TraesCS1A02G161900.1	2.30313	1.02185e-07	1.39959e-05
TraesCS1A02G164900.1	1.17169	0.00138968	0.0139843
TraesCS1A02G165500.1	-1.10931	0.00325937	0.0250413
TraesCS1A02G168900.1	2.09789	5.59371e-07	4.85573e-05
TraesCS1A02G171000.2	1.12291	2.16943e-05	0.000763742
TraesCS1A02G171400.1	1.21119	0.00158938	0.0153725
TraesCS1A02G173400.1	1.02655	0.000100139	0.00231645
TraesCS1A02G175000.2	-1.6251	0.000101726	0.00233757
TraesCS1A02G176700.2	-1.01878	0.000848973	0.0100759
TraesCS1A02G177400.1	1.32	4.67938e-05	0.0013405
TraesCS1A02G177800.1	-1.90561	0.00131244	0.0134903
TraesCS1A02G179400.1	-1.34945	0.00536338	0.0342621
TraesCS1A02G182500.1	1.10844	0.000130809	0.00279659
TraesCS1A02G182800.1	1.10839	0.00585482	0.0363662
TraesCS1A02G183400.1	-1.97176	0.000601421	0.00800627
TraesCS1A02G186700.1	2.0115	0.000137945	0.00290064
TraesCS1A02G187300.1	-1.34575	0.00340242	0.0256903
TraesCS1A02G188700.1	2.5252	5.17637e-07	4.57368e-05
TraesCS1A02G188900.1	2.01269	3.10021e-06	0.000177738
TraesCS1A02G190500.1	2.32054	1.55978e-07	1.90479e-05
TraesCS1A02G192800.1	1.71532	0.000337985	0.00545793
TraesCS1A02G195700.1	1.16369	0.000488397	0.00692079
TraesCS1A02G195900.1	-1.54437	0.00490512	0.0322867
TraesCS1A02G198300.1	-1.3977	0.00237766	0.020192
TraesCS1A02G202000.1	-1.59078	0.00201412	0.0180726
TraesCS1A02G202300.1	1.08619	0.000771277	0.00945465
TraesCS1A02G203200.1	1.07481	0.000880918	0.0103053
TraesCS1A02G205100.1	1.49289	9.71743e-05	0.00226415
TraesCS1A02G206100.2	2.87318	4.12453e-05	0.00122761
TraesCS1A02G206200.1	2.09899	0.00138969	0.0139843
TraesCS1A02G209400.1	-1.96251	0.000185856	0.00356993
TraesCS1A02G211500.1	1.52749	0.000148509	0.00306014
TraesCS1A02G212000.1	-1.2159	0.0013825	0.0139303
TraesCS1A02G212900.1	2.40462	0.000125042	0.00271811
TraesCS1A02G213800.1	1.85633	0.00510909	0.0331881
TraesCS1A02G213900.3	2.24525	0.00033582	0.00544147
TraesCS1A02G214600.1	2.19213	2.1613e-05	0.000761583
TraesCS1A02G218500.1	-1.278	0.00571298	0.0357503
TraesCS1A02G220000.1	-2.50641	0.000427164	0.00632147
TraesCS1A02G221300.1	1.75512	0.000985395	0.0110899
TraesCS1A02G221700.1	2.08705	6.07762e-05	0.00162824
TraesCS1A02G221900.2	1.56249	0.000175665	0.00342231
TraesCS1A02G221900.4	2.38584	0.000880646	0.0103048
TraesCS1A02G223600.1	2.00322	1.21088e-05	0.000498764
TraesCS1A02G228800.1	-6.98714	0.000753188	0.00928341
TraesCS1A02G229000.1	-1.48867	0.000164877	0.00327587
TraesCS1A02G229800.1	-1.98168	2.48804e-05	0.00083982
TraesCS1A02G229900.1	2.5754	1.62303e-05	0.000612024
TraesCS1A02G238800.1	3.24685	9.82017e-08	1.35067e-05
TraesCS1A02G241200.1	3.51207	0.00195629	0.0177419
TraesCS1A02G243000.1	-1.4469	0.00192666	0.017561
TraesCS1A02G244300.1	-1.53984	0.000162429	0.00323603
TraesCS1A02G244800.1	-1.60926	0.0015811	0.015322
TraesCS1A02G246300.1	-1.64563	0.00160854	0.0155186
TraesCS1A02G248200.1	3.22675	1.03864e-08	3.39153e-06
TraesCS1A02G249600.1	2.66091	1.48407e-07	1.8426e-05
TraesCS1A02G251400.2	-4.36881	0.00577724	0.0360473
TraesCS1A02G255400.1	3.00565	8.23563e-08	1.20492e-05
TraesCS1A02G256400.2	2.01458	0.00161677	0.0155706
TraesCS1A02G259500.3	4.55078	0.00178426	0.0166258
TraesCS1A02G261900.1	-1.376	5.94003e-05	0.00160281
TraesCS1A02G262600.1	2.5559	3.59217e-07	3.4474e-05
TraesCS1A02G263300.1	1.37513	1.00986e-05	0.000431747
TraesCS1A02G264100.1	1.07788	0.00199787	0.0179912
TraesCS1A02G266600.1	-1.23409	0.000979582	0.0110548
TraesCS1A02G266600.2	-1.87624	0.00542837	0.034545
TraesCS1A02G266700.1	-1.00192	0.00599586	0.0369005
TraesCS1A02G269100.3	-1.58713	0.00182482	0.0168954
TraesCS1A02G269600.1	-2.6369	0.000118366	0.00261204
TraesCS1A02G271800.1	4.82667	5.72007e-07	4.93789e-05
TraesCS1A02G272100.1	-1.46242	0.000659201	0.00849926
TraesCS1A02G274300.1	-1.30351	0.000227856	0.00411363
TraesCS1A02G275800.1	-1.36623	0.000165646	0.00328801
TraesCS1A02G277500.1	1.57212	7.5865e-06	0.000350989
TraesCS1A02G278200.3	1.22168	7.39553e-05	0.00187066
TraesCS1A02G280300.1	-1.76719	2.68324e-05	0.000893001
TraesCS1A02G285000.2	3.81938	2.25027e-08	4.91809e-06
TraesCS1A02G288500.2	2.45037	2.4405e-06	0.000148775
TraesCS1A02G288500.4	5.14679	0.000880231	0.0103048
TraesCS1A02G290700.2	-1.11776	0.000603635	0.00802389
TraesCS1A02G295600.1	3.39219	8.99434e-07	7.04874e-05
TraesCS1A02G295600.2	8.54791	0.000156335	0.00316477
TraesCS1A02G295800.1	1.06584	0.000395969	0.00602809
TraesCS1A02G300200.1	-1.76246	0.000146127	0.00303446
TraesCS1A02G306300.1	1.00002	0.000207402	0.00385399
TraesCS1A02G307700.1	1.93349	3.24279e-07	3.20453e-05
TraesCS1A02G307800.1	1.27216	7.58657e-05	0.00189926
TraesCS1A02G308300.1	-1.25607	0.000685553	0.00871872
TraesCS1A02G311800.1	1.08409	0.00260904	0.0215864
TraesCS1A02G313200.1	7.55705	7.39761e-05	0.00187066
TraesCS1A02G316900.1	1.14065	4.47845e-05	0.00129864
TraesCS1A02G319100.1	1.36258	0.000263504	0.00455118
TraesCS1A02G321100.1	-1.58928	0.00579523	0.0361051
TraesCS1A02G325900.2	-1.01308	0.00165249	0.0157962
TraesCS1A02G328100.1	-1.58932	0.00107183	0.0117945
TraesCS1A02G328500.2	1.1734	0.00884246	0.0476021
TraesCS1A02G331800.1	-1.5147	0.00832596	0.0457152
TraesCS1A02G332500.1	-1.01703	0.000685205	0.00871731
TraesCS1A02G332800.1	1.79824	0.000695188	0.00879672
TraesCS1A02G333800.1	3.0272	2.32883e-06	0.000143756
TraesCS1A02G339500.3	-1.07113	0.00128389	0.0133091
TraesCS1A02G339700.1	1.78059	0.00520859	0.0335875
TraesCS1A02G340100.1	4.05644	2.17458e-08	4.85104e-06
TraesCS1A02G346800.1	1.12991	9.87898e-06	0.000424373
TraesCS1A02G350800.1	-1.58448	0.00304509	0.0239807
TraesCS1A02G352000.1	2.1027	4.57658e-07	4.14949e-05
TraesCS1A02G352500.1	3.65139	1.25084e-06	9.28588e-05
TraesCS1A02G359100.1	1.89459	9.0257e-05	0.00214966
TraesCS1A02G361400.1	2.16341	0.00012926	0.0027787
TraesCS1A02G361600.1	-1.10517	0.00388032	0.0278253
TraesCS1A02G361900.1	-1.64922	0.0016238	0.0156183
TraesCS1A02G365400.1	-1.5134	0.0018671	0.017195
TraesCS1A02G366400.1	1.11246	0.000268906	0.00461851
TraesCS1A02G369700.1	1.4197	2.89148e-06	0.000168559
TraesCS1A02G372700.1	-2.11369	0.000658617	0.00849563
TraesCS1A02G375600.1	7.43572	3.03031e-07	3.06279e-05
TraesCS1A02G375600.2	4.10837	2.25895e-08	4.91809e-06
TraesCS1A02G381400.1	8.25717	0.000116835	0.00259006
TraesCS1A02G382100.1	1.06479	0.0011768	0.0125533
TraesCS1A02G383200.1	3.48302	5.57386e-05	0.00152965
TraesCS1A02G386000.1	-1.46703	0.000434606	0.00640426
TraesCS1A02G388600.1	-1.41126	0.00143726	0.0143192
TraesCS1A02G391100.1	1.6529	0.00594991	0.0367482
TraesCS1A02G395300.1	4.63163	2.91543e-09	2.47877e-06
TraesCS1A02G396200.1	1.62553	0.00247526	0.0207671
TraesCS1A02G398300.3	-1.2004	8.00036e-05	0.00197433
TraesCS1A02G400600.1	1.34865	0.00214011	0.0188429
TraesCS1A02G400700.1	2.41983	2.20583e-06	0.000138054
TraesCS1A02G408900.1	2.03644	0.000812379	0.0097941
TraesCS1A02G409100.1	1.05745	0.00197003	0.0178403
TraesCS1A02G411200.1	-2.25964	0.00031762	0.0052414
TraesCS1A02G411600.1	-4.65851	0.000130368	0.0027908
TraesCS1A02G411700.1	2.04821	1.15179e-05	0.000477478
TraesCS1A02G415100.1	-1.56971	0.0065418	0.0390033
TraesCS1A02G416700.1	4.15048	2.99443e-08	5.71318e-06
TraesCS1A02G417700.1	2.18768	0.00041383	0.00619124
TraesCS1A02G423800.1	1.20811	0.000232626	0.00416639
TraesCS1A02G424500.1	1.42898	0.00178031	0.0166023
TraesCS1A02G428700.3	-4.00105	0.00688174	0.0402817
TraesCS1A02G439100.2	2.60407	0.000542708	0.00744816
TraesCS1A02G441100.1	-1.24206	0.00818337	0.0451744
TraesCS1A02G442300.1	-1.62252	0.000722307	0.00903627
TraesCS1A02G443900.1	1.34925	0.00156078	0.0151938
TraesCS1A02G444400.1	-1.00274	7.08197e-05	0.00181736
TraesCS1B02G000800.4	-1.07654	0.000365889	0.00573086
TraesCS1B02G011400.1	5.66237	0.00722233	0.0414725
TraesCS1B02G013900.1	2.44804	1.31731e-06	9.53648e-05
TraesCS1B02G017700.1	-1.46841	0.00300266	0.023767
TraesCS1B02G024800.1	3.12045	0.00835587	0.0458291
TraesCS1B02G029100.2	-1.81776	0.000452115	0.006572
TraesCS1B02G034400.1	-1.13954	0.000152409	0.00310482
TraesCS1B02G036900.1	2.02043	5.17195e-05	0.00145027
TraesCS1B02G037000.1	-1.83615	0.000470044	0.00673848
TraesCS1B02G039300.1	1.72893	0.00553056	0.0350286
TraesCS1B02G040700.1	2.25579	0.000473151	0.00676861
TraesCS1B02G041300.1	1.80963	2.02484e-05	0.000724152
TraesCS1B02G041400.1	2.17401	3.14014e-05	0.000996486
TraesCS1B02G044300.1	2.07501	2.43254e-05	0.000827133
TraesCS1B02G047000.1	2.70884	4.96455e-08	8.31645e-06
TraesCS1B02G048400.2	-2.12961	0.00173178	0.0162985
TraesCS1B02G048500.1	-6.07163	0.000406826	0.00613739
TraesCS1B02G048800.1	-1.44819	3.74525e-05	0.0011411
TraesCS1B02G050200.3	8.45608	0.000242577	0.00428667
TraesCS1B02G055800.1	-1.06774	0.00895096	0.0479777
TraesCS1B02G060200.1	2.0724	0.000588577	0.00788421
TraesCS1B02G061900.1	-1.90531	0.00251314	0.0209989
TraesCS1B02G063800.1	-1.96407	0.00135516	0.0137567
TraesCS1B02G065900.1	2.26626	0.000511581	0.00714595
TraesCS1B02G065900.2	1.52053	2.45726e-05	0.000833175
TraesCS1B02G067100.1	1.31096	0.00253568	0.0211246
TraesCS1B02G068000.1	-1.30244	3.67879e-05	0.00112848
TraesCS1B02G068200.1	2.82313	3.31016e-07	3.2147e-05
TraesCS1B02G075200.1	1.17279	0.00102235	0.0113919
TraesCS1B02G079200.1	-2.60792	0.00631807	0.0381829
TraesCS1B02G082900.1	3.75182	2.56319e-05	0.000859393
TraesCS1B02G083900.4	1.57885	0.000646395	0.00838694
TraesCS1B02G084300.1	-3.16502	3.46172e-05	0.00107655
TraesCS1B02G084500.1	-1.21828	3.72939e-05	0.00113935
TraesCS1B02G089100.1	1.23507	0.00778493	0.0435674
TraesCS1B02G095600.1	-1.35623	0.000955325	0.01086
TraesCS1B02G097400.1	2.08497	2.16014e-06	0.00013595
TraesCS1B02G098200.1	-1.35751	0.000291125	0.00491713
TraesCS1B02G099400.1	-2.35946	0.000420324	0.00625631
TraesCS1B02G100400.2	-1.83215	6.26924e-05	0.00166571
TraesCS1B02G108400.1	1.95245	0.000387043	0.0059436
TraesCS1B02G110800.1	1.94408	0.000417957	0.00623497
TraesCS1B02G111500.1	2.19784	0.008573	0.0466299
TraesCS1B02G113500.1	-2.30431	0.00284637	0.0228959
TraesCS1B02G113700.1	-2.82919	0.00468497	0.0313598
TraesCS1B02G113800.1	-1.15538	0.00618027	0.0376498
TraesCS1B02G119600.1	3.66708	0.000247592	0.00434972
TraesCS1B02G119700.1	8.42812	0.000428169	0.0063301
TraesCS1B02G125100.1	1.97365	1.83568e-06	0.000120407
TraesCS1B02G125400.1	2.03079	1.2879e-05	0.000521987
TraesCS1B02G132000.1	1.06322	0.00900144	0.0481395
TraesCS1B02G132200.1	-1.53522	0.00190494	0.0174154
TraesCS1B02G133200.1	2.34939	0.000950426	0.0108152
TraesCS1B02G133800.1	2.16463	0.000468481	0.00672315
TraesCS1B02G139500.1	4.06277	1.89927e-08	4.50377e-06
TraesCS1B02G139500.2	4.03723	4.17257e-09	2.61145e-06
TraesCS1B02G139600.1	1.62451	2.13784e-06	0.000135098
TraesCS1B02G141100.1	2.54062	6.84946e-05	0.00176979
TraesCS1B02G141800.1	4.69547	0.000915391	0.0105495
TraesCS1B02G143100.4	2.45633	0.000438066	0.0064426
TraesCS1B02G144500.1	-1.56955	0.00226661	0.0195887
TraesCS1B02G144600.1	1.08395	0.00506106	0.0329998
TraesCS1B02G147400.1	1.71109	0.00154205	0.0150642
TraesCS1B02G151300.1	3.97339	1.37064e-08	3.86293e-06
TraesCS1B02G152200.1	-1.11266	0.000565804	0.00767497
TraesCS1B02G152200.2	-1.29284	6.44962e-05	0.00169961
TraesCS1B02G157000.1	2.4023	1.88936e-07	2.19428e-05
TraesCS1B02G159800.1	1.48514	8.11249e-06	0.000369148
TraesCS1B02G159900.2	-1.41149	0.00756291	0.04268
TraesCS1B02G162000.1	2.44388	0.00506717	0.0330253
TraesCS1B02G162300.1	2.99508	4.2945e-07	3.96555e-05
TraesCS1B02G165100.1	-2.18847	0.0004748	0.00678359
TraesCS1B02G167600.1	2.89834	0.00761522	0.0428678
TraesCS1B02G169500.1	3.47979	0.00180973	0.0167695
TraesCS1B02G173300.1	1.90676	0.000120719	0.0026475
TraesCS1B02G175200.1	2.529	0.00310326	0.0242411
TraesCS1B02G175800.1	1.5481	0.00110617	0.0120431
TraesCS1B02G178500.1	3.159	8.62333e-09	2.98911e-06
TraesCS1B02G182200.1	-1.04227	0.00335545	0.0255152
TraesCS1B02G182500.2	-8.91073	0.00120065	0.0127363
TraesCS1B02G186400.1	1.04138	0.000532707	0.00736119
TraesCS1B02G186700.1	1.32292	8.2316e-05	0.0020083
TraesCS1B02G188000.1	1.84151	4.04614e-07	3.76417e-05
TraesCS1B02G188300.1	1.5149	7.29539e-05	0.00185522
TraesCS1B02G189700.1	-1.30132	0.000753466	0.00928398
TraesCS1B02G191800.1	-2.21823	0.000545668	0.00746928
TraesCS1B02G194700.1	2.26826	8.50523e-06	0.00038288
TraesCS1B02G195500.1	-2.38644	0.00311122	0.0242683
TraesCS1B02G196000.2	4.23761	0.00665156	0.0394177
TraesCS1B02G196200.1	1.0084	0.000147027	0.00304613
TraesCS1B02G196400.1	2.17249	7.18643e-06	0.00033632
TraesCS1B02G196600.1	2.37317	1.57249e-06	0.000108348
TraesCS1B02G196800.1	-1.03654	0.00626757	0.0379711
TraesCS1B02G198400.1	2.74794	3.82167e-08	6.88848e-06
TraesCS1B02G200900.1	-1.40221	0.00117671	0.0125533
TraesCS1B02G201100.1	-1.77993	0.00611565	0.0373521
TraesCS1B02G205800.2	2.70605	1.11002e-07	1.49138e-05
TraesCS1B02G209700.1	1.3755	0.0043534	0.029868
TraesCS1B02G215200.1	1.00036	0.000243275	0.0042926
TraesCS1B02G216300.1	-1.45673	0.000445779	0.00651433
TraesCS1B02G218700.1	1.44391	0.00275876	0.0224155
TraesCS1B02G219200.1	3.82084	0.00156461	0.0152088
TraesCS1B02G219700.1	4.38922	1.94874e-05	0.000701952
TraesCS1B02G219800.1	2.81975	2.64108e-06	0.000157424
TraesCS1B02G221300.1	-1.92002	0.000279762	0.00476621
TraesCS1B02G221400.1	-1.33322	0.000215046	0.00395688
TraesCS1B02G226400.1	2.18359	8.35326e-06	0.000377926
TraesCS1B02G226500.1	-1.07011	0.00275766	0.0224145
TraesCS1B02G227600.1	1.39854	1.99048e-05	0.000714893
TraesCS1B02G227700.1	1.53844	0.00705423	0.0409004
TraesCS1B02G228500.1	1.72706	5.92351e-06	0.000291858
TraesCS1B02G229000.1	1.52037	9.96911e-05	0.00230847
TraesCS1B02G229200.2	4.41925	0.00217202	0.0190099
TraesCS1B02G232000.1	-1.26092	0.000142948	0.00298357
TraesCS1B02G232600.1	-2.12222	0.000463358	0.00667087
TraesCS1B02G234900.1	2.18265	0.00306637	0.0240933
TraesCS1B02G235100.1	2.65757	1.84817e-06	0.00012105
TraesCS1B02G235100.2	1.34474	0.00191674	0.0174984
TraesCS1B02G236900.1	1.33164	0.000841235	0.0100185
TraesCS1B02G237500.1	4.27996	0.00186958	0.0172143
TraesCS1B02G240100.1	-1.84421	0.00117229	0.0125355
TraesCS1B02G242500.1	1.246	0.000138048	0.00290145
TraesCS1B02G244200.1	1.66681	0.000107367	0.00243602
TraesCS1B02G245000.1	-1.39263	0.000355148	0.00561729
TraesCS1B02G245200.1	-1.15395	6.03006e-05	0.00161742
TraesCS1B02G250600.1	-1.02203	0.00436043	0.0299029
TraesCS1B02G250900.1	3.89167	2.74702e-06	0.000162449
TraesCS1B02G252600.1	-1.96937	0.0063351	0.0382466
TraesCS1B02G255000.1	-1.64153	0.00352263	0.0262126
TraesCS1B02G256200.1	-9.42934	0.00811966	0.0449108
TraesCS1B02G258200.1	1.87836	0.000377174	0.00586076
TraesCS1B02G258700.1	3.54969	1.04877e-07	1.42348e-05
TraesCS1B02G260400.2	1.08201	0.0083028	0.0456213
TraesCS1B02G264900.1	1.27879	0.00231129	0.0198308
TraesCS1B02G266200.1	2.22264	3.67051e-07	3.50425e-05
TraesCS1B02G268600.1	2.30312	3.67043e-07	3.50425e-05
TraesCS1B02G269800.1	2.06376	2.51642e-06	0.000151867
TraesCS1B02G273900.1	1.11852	0.000342433	0.00550507
TraesCS1B02G274300.1	-1.35344	0.00934084	0.0492339
TraesCS1B02G277500.1	-1.62453	0.00169598	0.016069
TraesCS1B02G280100.1	-1.00111	0.00786914	0.0439241
TraesCS1B02G280900.1	1.11847	0.00801337	0.0445141
TraesCS1B02G281700.1	5.29325	6.41291e-08	9.9104e-06
TraesCS1B02G283700.1	-1.00669	0.00263586	0.0217461
TraesCS1B02G285000.1	-1.12064	0.000585131	0.00785438
TraesCS1B02G285900.1	-1.6778	0.00464624	0.0312212
TraesCS1B02G286500.1	1.95276	1.27796e-06	9.4251e-05
TraesCS1B02G287400.1	1.33216	0.00124118	0.0130179
TraesCS1B02G287500.1	1.13333	0.000378312	0.00587238
TraesCS1B02G289200.1	-1.54286	6.46641e-05	0.00170269
TraesCS1B02G290500.1	-1.08085	0.000144605	0.00301119
TraesCS1B02G291800.1	6.73371	1.20878e-05	0.000498362
TraesCS1B02G294300.1	3.24073	6.78588e-08	1.03306e-05
TraesCS1B02G297900.3	5.21455	3.75814e-08	6.8286e-06
TraesCS1B02G302800.1	-1.67113	0.00243825	0.0205523
TraesCS1B02G303900.1	1.75286	0.000299038	0.00501499
TraesCS1B02G304600.1	2.08385	0.00437981	0.0299716
TraesCS1B02G305100.1	3.10278	0.00341458	0.0257585
TraesCS1B02G305800.1	-1.5382	0.00753597	0.0425813
TraesCS1B02G310300.1	-2.08557	5.04606e-05	0.00142283
TraesCS1B02G318400.1	1.88597	1.43743e-06	0.000100893
TraesCS1B02G319000.1	-1.44632	0.00302739	0.0238957
TraesCS1B02G320700.1	-1.99609	0.0045123	0.0306179
TraesCS1B02G324300.2	-1.71787	0.00437041	0.0299391
TraesCS1B02G326200.1	1.19677	0.00374413	0.0272436
TraesCS1B02G329300.1	2.11786	1.88828e-07	2.19428e-05
TraesCS1B02G331400.2	1.06062	0.00276574	0.0224446
TraesCS1B02G331900.1	1.10197	0.00592611	0.0366716
TraesCS1B02G335400.1	3.58173	0.00195708	0.0177444
TraesCS1B02G344300.1	1.01488	0.000870068	0.0102331
TraesCS1B02G344900.1	-1.02957	0.00104023	0.0115541
TraesCS1B02G347100.1	3.3554	1.79402e-06	0.000118133
TraesCS1B02G352000.1	1.90905	0.0009929	0.0111521
TraesCS1B02G352400.1	3.87501	2.8038e-08	5.42253e-06
TraesCS1B02G363400.1	1.06432	0.00018012	0.00348473
TraesCS1B02G367200.1	1.3714	0.000645911	0.00838308
TraesCS1B02G369400.1	3.81036	5.52983e-07	4.81052e-05
TraesCS1B02G371100.1	2.04595	7.78589e-06	0.000359107
TraesCS1B02G375400.1	2.72091	1.24195e-05	0.000507849
TraesCS1B02G376500.1	-1.03448	0.0055003	0.0348944
TraesCS1B02G376700.1	-1.46621	5.57136e-05	0.00152965
TraesCS1B02G376900.1	-1.57253	0.00147036	0.0145493
TraesCS1B02G378000.1	2.8827	1.70849e-06	0.000114565
TraesCS1B02G378600.1	-1.10069	0.00241849	0.020424
TraesCS1B02G381200.1	-1.18434	0.00284608	0.0228959
TraesCS1B02G385300.1	4.9694	0.000666095	0.00856182
TraesCS1B02G386600.1	-1.20582	0.00402474	0.0284639
TraesCS1B02G388800.1	1.18356	3.82753e-05	0.00116145
TraesCS1B02G392700.1	-1.39679	0.0029124	0.0232716
TraesCS1B02G396000.1	4.89917	1.54283e-08	4.06566e-06
TraesCS1B02G396000.3	4.70151	5.47983e-09	2.82141e-06
TraesCS1B02G398100.1	1.09713	0.00502135	0.0327861
TraesCS1B02G399300.1	1.40123	0.00679994	0.0399451
TraesCS1B02G403900.1	5.18061	5.75429e-08	9.2939e-06
TraesCS1B02G410300.1	-2.48407	0.00189427	0.017353
TraesCS1B02G412100.1	-2.19669	0.000706047	0.00889209
TraesCS1B02G413400.1	-1.20068	0.000399382	0.00606366
TraesCS1B02G414900.1	5.33484	0.00903118	0.0482298
TraesCS1B02G415800.1	-1.10895	0.00216378	0.0189899
TraesCS1B02G423600.1	4.71745	6.38501e-09	2.82141e-06
TraesCS1B02G425200.1	1.31668	0.000699601	0.00883312
TraesCS1B02G426300.1	-1.73846	0.00146224	0.014488
TraesCS1B02G429400.1	2.72143	8.09122e-07	6.51083e-05
TraesCS1B02G431800.1	2.08731	0.00338604	0.0256268
TraesCS1B02G432400.1	1.09826	0.000386688	0.0059435
TraesCS1B02G436500.1	-1.02243	0.00328352	0.0251422
TraesCS1B02G441900.1	-3.44653	4.14242e-06	0.00022143
TraesCS1B02G442000.1	2.07546	2.44869e-05	0.000830894
TraesCS1B02G444500.2	2.42402	0.000994556	0.0111623
TraesCS1B02G444700.1	-2.93222	0.00171534	0.016181
TraesCS1B02G446900.1	4.72828	2.67643e-07	2.79436e-05
TraesCS1B02G448400.1	1.13874	0.00416519	0.0290544
TraesCS1B02G450100.2	1.07174	0.00847227	0.046248
TraesCS1B02G450500.1	-3.61749	2.70347e-05	0.000897745
TraesCS1B02G452400.1	1.13963	0.00740316	0.0420948
TraesCS1B02G456500.1	1.94481	2.96586e-06	0.000171784
TraesCS1B02G457400.1	1.33202	0.00383882	0.027649
TraesCS1B02G457600.1	1.69951	0.000457498	0.00661741
TraesCS1B02G459500.1	-1.57465	0.00141047	0.0141383
TraesCS1B02G461700.1	-1.50422	6.66538e-06	0.000318849
TraesCS1B02G462300.1	1.67202	0.00125079	0.0130894
TraesCS1B02G463300.1	1.21328	0.00330801	0.025245
TraesCS1B02G471300.1	1.00448	0.00917289	0.0487144
TraesCS1B02G474800.1	-1.1497	0.00218571	0.0190808
TraesCS1B02G476400.1	-1.24179	0.00198985	0.0179405
TraesCS1B02G479100.1	3.64193	0.00835957	0.0458383
TraesCS1D02G003800.1	-1.22058	0.00229503	0.0197439
TraesCS1D02G005800.1	3.61664	3.73546e-05	0.00113949
TraesCS1D02G007800.3	1.78939	4.37285e-05	0.00127623
TraesCS1D02G008600.1	-1.03452	0.00072863	0.00908509
TraesCS1D02G030300.1	1.15252	0.00176288	0.0164845
TraesCS1D02G030700.1	-1.43108	0.000233507	0.00417717
TraesCS1D02G034600.1	1.53821	0.000113418	0.00253765
TraesCS1D02G036500.1	1.31708	0.00208482	0.0185079
TraesCS1D02G038000.1	2.50402	1.47715e-05	0.00057038
TraesCS1D02G038400.1	1.79717	0.00411982	0.0288708
TraesCS1D02G047800.1	4.82937	0.00226954	0.0196032
TraesCS1D02G047800.2	3.24616	3.52979e-05	0.00109169
TraesCS1D02G049300.1	1.11567	2.82959e-05	0.000930708
TraesCS1D02G052000.1	-1.90029	0.00609655	0.037291
TraesCS1D02G053500.1	3.25985	5.93966e-08	9.44068e-06
TraesCS1D02G053800.1	-1.06333	0.00080608	0.00974482
TraesCS1D02G054900.1	1.69396	0.00483272	0.0319766
TraesCS1D02G057200.2	-1.45292	0.00373847	0.0272154
TraesCS1D02G058300.1	2.27525	0.000994143	0.0111607
TraesCS1D02G062900.1	-1.73001	0.00516364	0.0334001
TraesCS1D02G072200.1	1.49246	1.58648e-05	0.000602274
TraesCS1D02G072600.1	1.9961	1.24617e-05	0.000508693
TraesCS1D02G072700.1	-1.06229	0.0003868	0.0059435
TraesCS1D02G073100.1	1.24423	0.000348388	0.00555735
TraesCS1D02G074400.1	1.13307	0.000369673	0.00577408
TraesCS1D02G079100.1	-1.02403	0.00365408	0.0268014
TraesCS1D02G080400.1	-1.98363	0.00638019	0.0384004
TraesCS1D02G081200.1	1.87818	4.37107e-07	4.0116e-05
TraesCS1D02G082900.2	-1.30158	3.97054e-05	0.0011928
TraesCS1D02G085900.1	1.03463	0.000450081	0.00655724
TraesCS1D02G087800.1	1.10473	0.000804423	0.00973387
TraesCS1D02G094700.1	-1.80305	0.000566436	0.00767893
TraesCS1D02G094800.1	-2.06334	0.00178777	0.0166413
TraesCS1D02G095000.1	-1.52257	0.003703	0.0270401
TraesCS1D02G099200.1	1.21072	0.000103541	0.00236721
TraesCS1D02G102400.1	2.37865	1.52022e-07	1.8717e-05
TraesCS1D02G103000.1	-1.10031	0.00894048	0.0479386
TraesCS1D02G103500.1	-1.1698	0.00768221	0.0431229
TraesCS1D02G105600.1	-1.20342	0.00150879	0.0148254
TraesCS1D02G107000.1	1.88415	9.74842e-06	0.000422388
TraesCS1D02G107200.1	2.27328	6.876e-07	5.74854e-05
TraesCS1D02G108100.1	-2.05483	0.00702386	0.040803
TraesCS1D02G114500.1	3.04457	0.000267961	0.00460753
TraesCS1D02G119500.1	-1.00404	0.0074725	0.0423501
TraesCS1D02G120000.1	-1.1248	0.000234253	0.00418372
TraesCS1D02G121000.1	4.31538	3.47611e-09	2.56787e-06
TraesCS1D02G121200.1	1.11959	5.44401e-05	0.00150042
TraesCS1D02G121200.3	1.47178	2.85901e-06	0.000167315
TraesCS1D02G122600.1	3.64052	5.57447e-06	0.000277873
TraesCS1D02G126500.1	1.49095	0.00165137	0.0157934
TraesCS1D02G126600.1	-1.22226	0.00383035	0.0276077
TraesCS1D02G126800.1	1.16227	0.00637251	0.0383679
TraesCS1D02G128000.1	-2.10701	0.000407699	0.00614029
TraesCS1D02G131500.2	-1.4482	0.00459966	0.0310179
TraesCS1D02G131800.1	3.4489	8.6033e-09	2.98911e-06
TraesCS1D02G134200.1	1.37748	4.5029e-05	0.00130488
TraesCS1D02G135200.4	-1.50767	0.00426172	0.0294768
TraesCS1D02G139400.1	1.97924	3.04368e-07	3.06279e-05
TraesCS1D02G141000.1	1.79821	1.88297e-05	0.000684829
TraesCS1D02G143800.1	2.34909	0.00144361	0.0143682
TraesCS1D02G143800.2	4.02937	0.00364218	0.0267652
TraesCS1D02G144000.1	3.21715	8.08983e-06	0.000368937
TraesCS1D02G144000.2	4.03637	0.000981182	0.0110673
TraesCS1D02G148900.1	3.62923	0.000147326	0.00305092
TraesCS1D02G151500.1	-1.65407	0.000365339	0.00572823
TraesCS1D02G153300.1	-1.01932	4.96745e-05	0.00140477
TraesCS1D02G154800.1	1.84965	6.34749e-05	0.00168154
TraesCS1D02G156800.1	2.06665	5.0904e-05	0.00143275
TraesCS1D02G156900.2	1.87047	3.71206e-05	0.00113559
TraesCS1D02G158700.1	2.78824	5.87678e-08	9.39076e-06
TraesCS1D02G161800.1	-1.59674	0.000972711	0.0109938
TraesCS1D02G162500.3	-1.17246	0.00304071	0.0239546
TraesCS1D02G166900.1	1.78977	1.01739e-06	7.77045e-05
TraesCS1D02G167000.2	-1.12464	7.21054e-05	0.00183987
TraesCS1D02G168700.1	1.73438	9.85656e-07	7.56654e-05
TraesCS1D02G175200.1	-1.03542	0.000654708	0.00846069
TraesCS1D02G175900.2	1.16535	8.80644e-05	0.00211308
TraesCS1D02G176400.1	-2.06759	0.00437362	0.0299483
TraesCS1D02G176900.1	1.90503	0.00221978	0.0192876
TraesCS1D02G177700.1	-1.37096	0.0046429	0.0312034
TraesCS1D02G184100.3	-1.31199	0.000571911	0.00772952
TraesCS1D02G184600.1	-1.33681	0.000110701	0.00249669
TraesCS1D02G185700.1	2.41689	8.65875e-08	1.2546e-05
TraesCS1D02G187500.1	2.17132	1.3681e-05	0.000541735
TraesCS1D02G187700.1	2.60859	3.16769e-07	3.15105e-05
TraesCS1D02G187900.1	1.02605	0.000110505	0.00249353
TraesCS1D02G188900.1	-2.15519	0.0069885	0.0406605
TraesCS1D02G189800.2	1.71069	0.00110327	0.0120231
TraesCS1D02G194700.1	3.05988	7.52741e-07	6.1254e-05
TraesCS1D02G197500.1	2.61711	1.19633e-06	8.89586e-05
TraesCS1D02G198500.1	1.09879	0.000480469	0.00683856
TraesCS1D02G199300.1	-1.35805	0.00148683	0.0146511
TraesCS1D02G202000.1	2.56586	4.72608e-07	4.26787e-05
TraesCS1D02G202300.1	-1.11498	0.000904684	0.0105015
TraesCS1D02G205700.1	1.16251	0.000155623	0.00315319
TraesCS1D02G206300.1	-2.21997	0.00674861	0.039768
TraesCS1D02G208100.1	5.08379	0.00104722	0.0115983
TraesCS1D02G208400.1	1.78214	7.57639e-05	0.00189882
TraesCS1D02G209500.1	2.42971	0.000417816	0.00623497
TraesCS1D02G210600.3	-8.24879	0.000358265	0.00564481
TraesCS1D02G215800.1	1.74654	0.000292336	0.00493084
TraesCS1D02G216600.1	1.79983	1.36787e-05	0.000541735
TraesCS1D02G216700.2	1.38712	0.000107416	0.00243602
TraesCS1D02G217600.1	2.32173	4.52278e-07	4.11728e-05
TraesCS1D02G217800.1	-1.07008	0.00310794	0.0242511
TraesCS1D02G218900.1	3.14388	0.00328647	0.025152
TraesCS1D02G221500.1	-2.26506	0.000785996	0.00957775
TraesCS1D02G223400.1	1.28482	0.00599424	0.0369005
TraesCS1D02G223600.1	3.31671	3.50194e-06	0.00019434
TraesCS1D02G223600.2	1.13211	0.000403161	0.00609844
TraesCS1D02G224100.1	-1.00259	0.000634641	0.00828348
TraesCS1D02G225200.1	1.41017	0.000203687	0.00381011
TraesCS1D02G225900.1	4.45097	0.00263728	0.0217498
TraesCS1D02G227900.1	-1.02291	0.00525667	0.0337767
TraesCS1D02G230100.1	1.00752	0.000998767	0.0111929
TraesCS1D02G230600.1	3.80915	0.00129693	0.0133949
TraesCS1D02G232100.1	1.98669	1.28839e-05	0.000521987
TraesCS1D02G232100.2	3.40045	7.22903e-06	0.00033757
TraesCS1D02G233200.1	-1.9351	0.000152739	0.00311014
TraesCS1D02G236200.1	1.19956	0.00128844	0.0133433
TraesCS1D02G236200.2	2.02199	0.00583316	0.0362807
TraesCS1D02G236700.1	-1.49904	8.01324e-05	0.00197642
TraesCS1D02G237100.1	2.30527	3.73744e-05	0.00113949
TraesCS1D02G239000.1	3.12647	1.67447e-07	1.99617e-05
TraesCS1D02G240300.1	1.06982	0.00402707	0.0284733
TraesCS1D02G243000.1	-1.3145	0.00150961	0.014827
TraesCS1D02G244200.1	-1.19726	0.00135813	0.0137776
TraesCS1D02G244500.1	-2.32927	0.000251086	0.0043955
TraesCS1D02G247400.1	4.00331	0.000191605	0.00365541
TraesCS1D02G247500.1	-1.67533	0.000843937	0.0100393
TraesCS1D02G247700.1	-1.19514	0.00743412	0.0422057
TraesCS1D02G254800.1	2.79978	8.78282e-08	1.26445e-05
TraesCS1D02G255100.1	1.00551	0.000149046	0.00306592
TraesCS1D02G259300.1	3.55976	1.58701e-06	0.000108684
TraesCS1D02G261900.1	-1.02964	0.00129133	0.0133606
TraesCS1D02G263400.1	1.93494	2.7354e-07	2.83542e-05
TraesCS1D02G265200.5	-5.86266	0.00018555	0.00356557
TraesCS1D02G266700.2	-1.25322	0.000125931	0.00272954
TraesCS1D02G269700.1	-1.71895	0.00017756	0.00344965
TraesCS1D02G270300.1	-3.39343	0.0084155	0.0460338
TraesCS1D02G271800.1	4.50688	2.82721e-09	2.44999e-06
TraesCS1D02G271900.1	5.32835	1.61674e-07	1.95317e-05
TraesCS1D02G277900.1	1.3246	0.000587238	0.00787095
TraesCS1D02G279400.1	-1.65963	7.46619e-06	0.000347563
TraesCS1D02G280300.1	-1.64261	0.000135369	0.0028679
TraesCS1D02G282100.1	6.65537	1.5684e-05	0.000597425
TraesCS1D02G283200.1	-1.97781	0.00130304	0.0134271
TraesCS1D02G284000.2	3.27877	5.54492e-08	9.0204e-06
TraesCS1D02G286300.1	1.30869	0.0040999	0.0287997
TraesCS1D02G287500.2	4.74506	6.13502e-08	9.56976e-06
TraesCS1D02G296000.1	-1.40492	0.0093556	0.0492848
TraesCS1D02G296700.1	1.96187	0.00137171	0.0138623
TraesCS1D02G299400.1	3.45308	2.26296e-07	2.49324e-05
TraesCS1D02G299700.1	-2.26941	5.57851e-05	0.00153
TraesCS1D02G303100.1	-1.94886	6.51909e-05	0.00171189
TraesCS1D02G304700.1	1.17302	0.00750071	0.0424566
TraesCS1D02G304900.1	-1.62918	0.00529025	0.0339344
TraesCS1D02G307200.1	1.05363	0.00136071	0.0137989
TraesCS1D02G312100.1	1.05355	0.00227541	0.0196388
TraesCS1D02G316900.1	1.40392	3.87776e-06	0.000211939
TraesCS1D02G317000.1	-1.08021	0.00373646	0.0272139
TraesCS1D02G322100.1	-1.23078	0.00312246	0.0243307
TraesCS1D02G323500.1	3.05462	1.65955e-05	0.000622669
TraesCS1D02G330600.1	-1.22371	0.00744581	0.0422414
TraesCS1D02G334800.1	2.15051	0.000127374	0.00275155
TraesCS1D02G335200.2	-1.21648	0.00048981	0.0069321
TraesCS1D02G335500.1	4.9927	4.85827e-06	0.000250772
TraesCS1D02G336400.1	1.47768	1.61236e-05	0.000608748
TraesCS1D02G337200.1	-1.96963	0.00464098	0.0311994
TraesCS1D02G341300.1	-1.36406	0.00922145	0.048835
TraesCS1D02G342100.1	3.89376	2.68328e-08	5.3134e-06
TraesCS1D02G344000.2	1.80783	8.67891e-06	0.000388756
TraesCS1D02G346200.1	1.2119	0.000457926	0.00661804
TraesCS1D02G353800.1	4.09494	7.88524e-05	0.00195448
TraesCS1D02G354300.1	-2.23793	0.00274185	0.0223094
TraesCS1D02G356100.1	4.0054	0.0001862	0.00357501
TraesCS1D02G357600.1	2.15668	6.3731e-05	0.00168525
TraesCS1D02G361500.2	-1.2443	0.00150195	0.0147774
TraesCS1D02G363800.1	2.79981	6.46886e-05	0.00170269
TraesCS1D02G365800.1	1.62983	0.000516804	0.00719438
TraesCS1D02G366600.1	-1.7826	7.19391e-05	0.00183785
TraesCS1D02G369200.1	-1.38439	0.000719416	0.00901761
TraesCS1D02G372000.1	1.5367	8.15616e-05	0.00199638
TraesCS1D02G378600.1	1.09701	1.08686e-05	0.00045815
TraesCS1D02G382900.1	4.50012	1.78881e-09	2.00504e-06
TraesCS1D02G383100.1	2.07295	3.7211e-06	0.000204239
TraesCS1D02G389100.1	5.4152	4.66764e-08	7.99745e-06
TraesCS1D02G389200.1	4.97507	0.000896405	0.0104323
TraesCS1D02G393600.1	-2.29796	7.65722e-05	0.00191058
TraesCS1D02G394000.1	-1.40538	0.000518755	0.0072136
TraesCS1D02G394300.1	7.25427	0.000282723	0.00480033
TraesCS1D02G399400.1	1.44495	0.00161182	0.0155395
TraesCS1D02G403500.1	4.88071	1.29278e-09	2.00504e-06
TraesCS1D02G408400.1	1.65163	3.83919e-05	0.00116343
TraesCS1D02G408500.1	2.4981	4.25677e-06	0.000225935
TraesCS1D02G415200.1	1.01509	0.00399407	0.0283122
TraesCS1D02G416000.1	2.71475	8.4975e-07	6.77724e-05
TraesCS1D02G418400.1	2.54808	0.00825867	0.0454509
TraesCS1D02G419400.1	-2.35105	3.68157e-05	0.00112857
TraesCS1D02G419500.1	1.4635	0.00230316	0.0197874
TraesCS1D02G421200.1	-1.1335	0.000353303	0.00559794
TraesCS1D02G421800.1	2.50975	0.000342588	0.0055056
TraesCS1D02G421900.1	-3.76338	0.00436956	0.0299391
TraesCS1D02G424100.1	7.48715	0.000607748	0.00806192
TraesCS1D02G424500.1	4.62315	2.4294e-07	2.61899e-05
TraesCS1D02G427900.1	-2.21995	0.000423387	0.00627794
TraesCS1D02G430200.1	1.32905	0.00758625	0.0427849
TraesCS1D02G433200.1	-1.56855	0.00322096	0.0248788
TraesCS1D02G436600.1	-1.21361	2.27162e-05	0.000789844
TraesCS1D02G437100.1	2.72847	5.68462e-05	0.00155155
TraesCS1D02G449600.1	-1.04248	0.00387396	0.0278062
TraesCS1D02G451900.1	2.48782	2.60302e-07	2.75232e-05
TraesCS1D02G452200.2	-1.804	0.000494334	0.00697606
TraesCS2A02G000900.1	2.19661	6.63671e-05	0.00172969
TraesCS2A02G004600.1	-1.7019	0.00909802	0.0484661
TraesCS2A02G009400.2	1.00218	0.00142028	0.014194
TraesCS2A02G009500.1	-2.04907	6.79824e-05	0.00176059
TraesCS2A02G012800.1	1.16169	0.00465632	0.0312423
TraesCS2A02G014300.1	1.61762	2.933e-05	0.000951526
TraesCS2A02G016500.1	-1.45216	0.000149167	0.0030665
TraesCS2A02G019400.2	-2.43823	0.00901231	0.0481659
TraesCS2A02G033700.1	5.23902	6.94906e-09	2.82141e-06
TraesCS2A02G035700.1	2.19834	1.18047e-05	0.00048802
TraesCS2A02G036100.1	1.28497	0.00673135	0.0397182
TraesCS2A02G045100.1	-1.68132	0.000953375	0.0108405
TraesCS2A02G045400.2	-3.55444	0.00297138	0.0235816
TraesCS2A02G046600.1	-1.8788	0.0044842	0.0304823
TraesCS2A02G050600.1	2.5277	7.21148e-08	1.07249e-05
TraesCS2A02G050600.2	9.89408	6.7598e-06	0.000321637
TraesCS2A02G061000.2	1.51206	7.52264e-05	0.0018944
TraesCS2A02G067800.2	-1.19036	0.0092322	0.0488526
TraesCS2A02G069600.1	1.23224	0.00135323	0.0137434
TraesCS2A02G071700.1	4.27345	4.58785e-08	7.95144e-06
TraesCS2A02G076700.1	2.07086	1.73195e-07	2.04877e-05
TraesCS2A02G077600.1	-3.0116	7.18734e-06	0.00033632
TraesCS2A02G081100.1	-1.3258	0.000415031	0.00620302
TraesCS2A02G081400.1	1.88921	0.000136958	0.00288392
TraesCS2A02G087500.1	1.09121	0.00454603	0.0307779
TraesCS2A02G089400.1	2.71383	2.21583e-06	0.000138488
TraesCS2A02G089600.1	1.52843	0.000139711	0.00292959
TraesCS2A02G090900.1	-2.27704	0.000462179	0.00666242
TraesCS2A02G091000.1	-1.60738	0.000281482	0.00478467
TraesCS2A02G092700.1	3.34262	0.00918199	0.0487144
TraesCS2A02G094100.1	-2.03556	0.00919767	0.0487497
TraesCS2A02G096500.1	2.50482	4.84188e-07	4.34632e-05
TraesCS2A02G098500.1	-2.09334	0.00717246	0.0413181
TraesCS2A02G101700.2	1.1501	0.000328523	0.00535715
TraesCS2A02G109100.1	5.43481	1.18458e-08	3.58251e-06
TraesCS2A02G113500.1	2.7329	0.00917927	0.0487144
TraesCS2A02G116100.2	2.39684	0.000905429	0.0105075
TraesCS2A02G118000.1	-2.49737	8.43687e-06	0.000380563
TraesCS2A02G118100.1	-1.28538	5.48424e-05	0.00151058
TraesCS2A02G118600.1	-3.34533	0.00208832	0.0185281
TraesCS2A02G120300.1	2.19762	0.000103911	0.00237207
TraesCS2A02G120400.1	1.95878	0.000150758	0.00308374
TraesCS2A02G120500.1	1.78376	0.00114068	0.0123087
TraesCS2A02G121000.1	1.71381	6.22229e-06	0.000301818
TraesCS2A02G122300.2	1.12676	0.00665304	0.0394214
TraesCS2A02G123800.1	-1.12418	0.00101875	0.0113659
TraesCS2A02G127300.1	1.69717	4.19134e-05	0.00124093
TraesCS2A02G132600.1	1.0823	8.53052e-05	0.00206114
TraesCS2A02G134800.1	-1.35328	0.00338333	0.0256209
TraesCS2A02G142300.1	2.91755	2.83628e-06	0.000166417
TraesCS2A02G142800.1	1.65523	1.33741e-06	9.60413e-05
TraesCS2A02G143100.1	1.13902	0.00720194	0.0413999
TraesCS2A02G144300.1	4.49017	0.000200965	0.00377067
TraesCS2A02G145800.1	-2.83297	0.00622184	0.0378059
TraesCS2A02G146000.1	2.09409	5.60335e-07	4.85573e-05
TraesCS2A02G152000.1	1.02653	2.81449e-05	0.000927096
TraesCS2A02G152700.1	-1.50811	0.00034306	0.00551122
TraesCS2A02G154900.1	3.78113	1.22754e-05	0.000504241
TraesCS2A02G155100.1	1.64309	4.62742e-06	0.000241065
TraesCS2A02G156400.1	1.43912	0.000949719	0.0108146
TraesCS2A02G156800.2	4.36353	1.57743e-08	4.08517e-06
TraesCS2A02G157400.1	-1.37171	0.00469046	0.031367
TraesCS2A02G161700.1	1.52276	0.00157979	0.0153159
TraesCS2A02G162100.1	1.36962	3.44675e-06	0.00019175
TraesCS2A02G162600.1	1.66063	2.08496e-06	0.000133455
TraesCS2A02G162700.1	3.71082	0.00482512	0.0319514
TraesCS2A02G163200.1	1.70268	0.000170049	0.00335056
TraesCS2A02G163800.2	1.45545	3.18559e-05	0.00100878
TraesCS2A02G164600.1	1.26004	0.000226106	0.00410012
TraesCS2A02G169600.1	-1.85688	0.000413376	0.00618735
TraesCS2A02G170400.1	2.84918	2.96829e-05	0.000957459
TraesCS2A02G175400.1	-1.4332	1.61282e-05	0.000608748
TraesCS2A02G176100.1	3.28627	3.29118e-07	3.2136e-05
TraesCS2A02G176400.1	2.71042	2.73902e-05	0.000907541
TraesCS2A02G181200.1	-1.57428	0.0043436	0.0298287
TraesCS2A02G181800.1	-1.44467	0.00755067	0.0426323
TraesCS2A02G182200.1	-1.16028	0.00263522	0.0217448
TraesCS2A02G182800.1	-1.28377	0.0023863	0.0202311
TraesCS2A02G187100.1	-2.74774	0.00289016	0.0231573
TraesCS2A02G187400.1	-1.79401	0.000598438	0.00797598
TraesCS2A02G187600.1	-1.32316	0.00258076	0.0214225
TraesCS2A02G187800.1	-1.1988	0.00674526	0.0397639
TraesCS2A02G188600.1	-3.21344	0.00037273	0.00581175
TraesCS2A02G189100.1	-2.39146	0.000846896	0.0100561
TraesCS2A02G189600.1	1.89668	0.000973041	0.0109948
TraesCS2A02G190000.1	1.43682	0.00422153	0.0293023
TraesCS2A02G191600.2	-2.96102	0.0072742	0.0416241
TraesCS2A02G192500.1	1.47163	0.00370924	0.0270813
TraesCS2A02G193300.1	-1.55163	1.97016e-05	0.000709099
TraesCS2A02G194500.1	2.31191	0.000134078	0.00284722
TraesCS2A02G194900.1	-1.20127	0.000876867	0.0102685
TraesCS2A02G196100.1	-1.84458	0.00177755	0.0165888
TraesCS2A02G205100.1	5.21367	1.85419e-05	0.000677643
TraesCS2A02G209200.1	-2.0596	0.00075432	0.00928811
TraesCS2A02G209700.1	2.97776	0.000731766	0.00910331
TraesCS2A02G211100.1	1.33334	7.71664e-05	0.00192293
TraesCS2A02G212000.1	1.28855	0.00910281	0.0484738
TraesCS2A02G212900.1	-2.90845	0.000247077	0.00434677
TraesCS2A02G213400.1	1.86499	0.00918247	0.0487144
TraesCS2A02G213800.1	-1.87867	0.0036778	0.0269287
TraesCS2A02G216800.1	-1.37589	0.00913881	0.048603
TraesCS2A02G220600.1	-2.15111	0.00324318	0.0249819
TraesCS2A02G222300.1	-1.01927	0.00383938	0.027649
TraesCS2A02G231000.1	1.65584	0.00295767	0.0235141
TraesCS2A02G232900.1	-1.7766	0.000858788	0.0101518
TraesCS2A02G232900.2	-1.03067	0.00524848	0.0337578
TraesCS2A02G234700.2	-1.15146	0.00350732	0.0261299
TraesCS2A02G236300.3	-1.31582	0.000113354	0.00253749
TraesCS2A02G237300.1	-1.24263	0.00086405	0.0101873
TraesCS2A02G238900.1	-1.55731	0.00104079	0.0115574
TraesCS2A02G246300.3	-1.07138	0.00426408	0.0294781
TraesCS2A02G247100.1	-1.15369	0.00670234	0.0396094
TraesCS2A02G248600.1	2.91008	4.12975e-05	0.00122835
TraesCS2A02G251800.1	1.29533	0.000586032	0.00786324
TraesCS2A02G255600.1	-1.67169	0.00157306	0.015277
TraesCS2A02G255800.3	2.30166	0.00476181	0.0316532
TraesCS2A02G259500.1	-1.57998	0.00286192	0.0229718
TraesCS2A02G259900.1	-1.59972	0.000263302	0.00454967
TraesCS2A02G260000.1	1.11996	0.00148407	0.0146303
TraesCS2A02G264800.1	1.28604	0.000451237	0.00656135
TraesCS2A02G265000.1	1.65014	0.00343694	0.0258557
TraesCS2A02G265800.1	1.11627	0.000454661	0.00659837
TraesCS2A02G266000.1	4.89194	1.22673e-07	1.60229e-05
TraesCS2A02G268500.1	-1.10914	0.000483131	0.00686995
TraesCS2A02G270700.4	9.85871	1.78174e-05	0.000658645
TraesCS2A02G270700.5	-1.0217	9.17596e-05	0.00217168
TraesCS2A02G271300.1	1.43807	7.30761e-06	0.000340886
TraesCS2A02G271800.1	3.01844	8.61038e-06	0.000386875
TraesCS2A02G272600.1	1.23119	0.000567735	0.00768497
TraesCS2A02G272600.2	1.63839	3.78739e-05	0.00115082
TraesCS2A02G276000.1	2.64601	9.74443e-05	0.0022681
TraesCS2A02G277100.1	5.57963	2.552e-09	2.3745e-06
TraesCS2A02G277900.1	1.84411	1.47372e-06	0.0001028
TraesCS2A02G281900.1	1.77715	0.00872326	0.0471667
TraesCS2A02G285100.1	-1.30806	0.00437776	0.0299621
TraesCS2A02G287500.1	1.71643	0.00137637	0.0138936
TraesCS2A02G288000.1	-1.64763	0.00763091	0.0429367
TraesCS2A02G289000.1	-1.19603	0.00499934	0.0326801
TraesCS2A02G289300.1	-1.75556	0.000904375	0.0105015
TraesCS2A02G290000.1	-1.06028	0.00256492	0.0213288
TraesCS2A02G291000.1	-1.88512	0.00426032	0.0294717
TraesCS2A02G291800.1	1.66589	0.00561179	0.0353676
TraesCS2A02G292000.1	-1.73405	0.00667269	0.0394962
TraesCS2A02G292800.1	-1.58408	0.000120191	0.00264198
TraesCS2A02G295700.1	1.36867	0.00126403	0.0131648
TraesCS2A02G297800.1	2.95799	1.92198e-07	2.22643e-05
TraesCS2A02G297800.2	2.24126	0.000354179	0.00560549
TraesCS2A02G298600.1	1.08004	0.000870088	0.0102331
TraesCS2A02G305000.1	-1.84979	0.00262446	0.0216758
TraesCS2A02G308200.1	1.87707	1.12624e-06	8.47254e-05
TraesCS2A02G311200.2	4.10013	0.00786784	0.0439223
TraesCS2A02G312900.1	4.32654	3.19254e-06	0.000181415
TraesCS2A02G313000.1	1.62484	7.61992e-05	0.00190549
TraesCS2A02G314500.1	1.27908	0.000168129	0.00332144
TraesCS2A02G314800.2	3.21458	3.93953e-07	3.71387e-05
TraesCS2A02G316500.1	-1.62895	0.00104251	0.0115681
TraesCS2A02G317300.1	1.85296	0.00141076	0.0141383
TraesCS2A02G323200.1	1.46049	0.00025647	0.00446047
TraesCS2A02G325100.1	-1.79878	0.00114691	0.0123434
TraesCS2A02G325200.2	1.0221	0.00397325	0.0282193
TraesCS2A02G327000.5	-1.08334	2.19911e-05	0.000768784
TraesCS2A02G327300.1	-3.37007	0.00136855	0.0138521
TraesCS2A02G330000.1	-2.3477	0.000760071	0.00932998
TraesCS2A02G339900.2	-1.0906	0.0024659	0.0207209
TraesCS2A02G344300.1	-1.84244	0.00666508	0.0394622
TraesCS2A02G344800.1	4.28518	4.42156e-06	0.000233034
TraesCS2A02G348500.1	1.00741	4.22751e-05	0.00124836
TraesCS2A02G348900.1	1.51713	0.00185904	0.0171313
TraesCS2A02G350400.1	3.94223	0.00688531	0.0402838
TraesCS2A02G352100.1	1.29381	7.81322e-05	0.0019409
TraesCS2A02G353300.1	2.15947	1.9917e-05	0.000714893
TraesCS2A02G355100.1	1.33428	0.00818232	0.0451742
TraesCS2A02G364300.1	-1.23851	0.000689093	0.00874948
TraesCS2A02G365000.1	-1.89179	0.000842567	0.0100285
TraesCS2A02G365600.1	-1.3169	0.000475515	0.0067895
TraesCS2A02G370700.1	-1.54706	0.00188651	0.0173171
TraesCS2A02G373500.1	-1.15517	0.00211633	0.0186882
TraesCS2A02G374000.1	3.93326	0.00217361	0.0190152
TraesCS2A02G374000.2	4.89983	0.0016387	0.0157213
TraesCS2A02G374400.1	-1.22149	0.00133225	0.0136131
TraesCS2A02G377900.1	-2.92793	0.000310057	0.00515183
TraesCS2A02G379600.1	2.41687	4.98617e-07	4.45807e-05
TraesCS2A02G379800.1	1.21528	0.000180918	0.00349144
TraesCS2A02G380300.1	-1.46252	3.77281e-05	0.00114717
TraesCS2A02G380800.1	-2.26318	0.00337858	0.0256045
TraesCS2A02G381600.1	1.52141	0.00363484	0.026733
TraesCS2A02G382000.4	-1.01621	0.00191588	0.0174941
TraesCS2A02G386100.2	-1.96368	0.00498672	0.0326331
TraesCS2A02G386500.1	3.24471	0.00126864	0.0131996
TraesCS2A02G386800.1	5.14717	1.28936e-09	2.00504e-06
TraesCS2A02G389200.1	-1.14984	0.000125787	0.00272772
TraesCS2A02G389800.1	1.55882	1.02273e-05	0.000435596
TraesCS2A02G390300.3	8.97791	1.74051e-05	0.000647655
TraesCS2A02G390800.1	-1.34955	0.000732653	0.00911004
TraesCS2A02G390900.1	-1.01892	0.00480562	0.0318504
TraesCS2A02G391200.1	-1.63542	0.00796079	0.0443149
TraesCS2A02G393700.1	2.26993	6.96353e-06	0.000328921
TraesCS2A02G394600.1	2.91966	5.30755e-07	4.66216e-05
TraesCS2A02G396100.1	5.38163	4.14561e-08	7.35471e-06
TraesCS2A02G397200.1	-2.59308	3.02627e-05	0.000971986
TraesCS2A02G397700.1	2.4589	2.50342e-06	0.000151422
TraesCS2A02G399200.1	-1.65107	0.00572493	0.0357903
TraesCS2A02G401600.1	4.6482	1.57613e-08	4.08517e-06
TraesCS2A02G406000.1	-1.89598	0.00670346	0.0396094
TraesCS2A02G406800.1	2.74442	3.36945e-08	6.24833e-06
TraesCS2A02G408200.1	2.35354	6.4674e-08	9.94655e-06
TraesCS2A02G408500.1	1.80552	0.00490969	0.0323114
TraesCS2A02G409800.1	4.1602	0.00039202	0.00599172
TraesCS2A02G410000.1	1.61666	0.00230768	0.0198187
TraesCS2A02G410400.1	-1.38264	0.000376581	0.00585357
TraesCS2A02G412600.1	-2.57501	0.00365216	0.0267992
TraesCS2A02G414300.2	2.77934	1.58151e-06	0.000108635
TraesCS2A02G415800.1	-2.6427	1.21782e-05	0.000500705
TraesCS2A02G416300.1	-1.49467	0.00284551	0.0228959
TraesCS2A02G417300.1	1.91344	1.14702e-05	0.000476379
TraesCS2A02G417500.1	-1.20229	0.00156238	0.0151962
TraesCS2A02G417600.1	-1.93583	0.00464894	0.0312254
TraesCS2A02G417700.1	-1.18853	0.00317091	0.0245891
TraesCS2A02G417900.1	1.28357	0.00109258	0.0119355
TraesCS2A02G419100.1	1.67329	7.1453e-05	0.00182973
TraesCS2A02G423400.1	-4.00923	0.00157836	0.0153119
TraesCS2A02G424400.1	2.02398	6.96722e-05	0.00179609
TraesCS2A02G424900.1	2.89403	1.90683e-08	4.50377e-06
TraesCS2A02G425800.2	-1.23783	0.00349056	0.0260719
TraesCS2A02G427700.1	1.17521	9.27171e-05	0.00218859
TraesCS2A02G430900.3	1.25759	0.00322603	0.0249052
TraesCS2A02G432100.1	1.19658	0.000152317	0.00310456
TraesCS2A02G434200.1	-2.80478	6.31076e-05	0.0016728
TraesCS2A02G435500.1	1.36036	0.000479478	0.00682688
TraesCS2A02G436000.1	2.65241	0.00901797	0.0481764
TraesCS2A02G438200.1	1.85555	0.00859017	0.0466993
TraesCS2A02G440000.1	1.25481	0.00216868	0.0190066
TraesCS2A02G448200.1	1.57467	0.000411513	0.00617091
TraesCS2A02G448300.1	-1.63358	0.00199184	0.0179477
TraesCS2A02G450500.1	1.64028	3.95884e-05	0.00119088
TraesCS2A02G453300.1	1.9525	0.00200571	0.0180222
TraesCS2A02G453400.1	1.97196	1.29805e-06	9.49557e-05
TraesCS2A02G453600.1	1.92042	1.99814e-05	0.00071631
TraesCS2A02G456100.1	1.02514	0.000862069	0.0101783
TraesCS2A02G460000.2	-8.19123	0.0017049	0.0161201
TraesCS2A02G465800.1	3.17823	3.14331e-07	3.14066e-05
TraesCS2A02G468800.1	1.47414	2.61821e-06	0.00015644
TraesCS2A02G475000.1	2.70651	0.00827147	0.0454969
TraesCS2A02G476800.2	-3.8821	0.00839502	0.0459767
TraesCS2A02G487700.1	7.54622	0.000645836	0.00838308
TraesCS2A02G492100.1	1.33342	0.000613287	0.00810676
TraesCS2A02G492200.1	1.70767	4.61157e-05	0.00132954
TraesCS2A02G493700.1	-1.21602	0.00342626	0.0258141
TraesCS2A02G496200.1	-1.64013	0.000527109	0.00729734
TraesCS2A02G500400.1	1.11975	0.00486841	0.0321184
TraesCS2A02G501300.1	1.94082	3.05716e-05	0.000977785
TraesCS2A02G502200.1	1.53376	5.19198e-05	0.00145227
TraesCS2A02G504900.1	1.62294	0.000378927	0.00587786
TraesCS2A02G507500.1	-1.0108	0.00204295	0.0182585
TraesCS2A02G512100.1	-1.31246	0.000305601	0.0050966
TraesCS2A02G512500.1	-1.76008	0.000116967	0.00259006
TraesCS2A02G515000.1	1.09456	0.000345323	0.00552786
TraesCS2A02G516900.1	2.34287	6.71738e-05	0.00174366
TraesCS2A02G523400.1	-1.21118	0.00532181	0.0340932
TraesCS2A02G531400.1	1.37148	5.93749e-06	0.000292091
TraesCS2A02G531800.1	1.38974	0.00515553	0.0333743
TraesCS2A02G532000.1	1.67714	1.86191e-05	0.000679915
TraesCS2A02G532300.1	3.01605	0.0086037	0.046739
TraesCS2A02G532400.1	1.75266	0.00208287	0.0184943
TraesCS2A02G532700.1	1.91778	0.00015449	0.0031401
TraesCS2A02G539300.1	-2.29706	0.00702338	0.040803
TraesCS2A02G539500.1	1.96321	0.000981972	0.0110735
TraesCS2A02G542700.1	1.96797	0.000192566	0.00366418
TraesCS2A02G543300.1	1.72472	0.000493793	0.00697533
TraesCS2A02G545600.1	1.48933	9.0807e-05	0.00215934
TraesCS2A02G545600.3	1.44568	8.93956e-05	0.00213592
TraesCS2A02G548000.1	2.92739	2.10584e-06	0.00013403
TraesCS2A02G548000.2	2.22656	2.93511e-07	2.99914e-05
TraesCS2A02G553500.1	1.01707	0.00807222	0.0447527
TraesCS2A02G555300.1	2.27789	0.000259965	0.00450926
TraesCS2A02G568200.1	1.82446	8.59991e-05	0.0020732
TraesCS2A02G577400.1	1.5447	0.00146716	0.0145208
TraesCS2A02G583500.1	1.179	5.95261e-05	0.00160429
TraesCS2A02G583900.1	1.59477	1.58388e-06	0.000108635
TraesCS2A02G588900.1	-1.50384	0.00207502	0.0184573
TraesCS2A02G590700.1	2.63563	0.000792368	0.00963456
TraesCS2A02G590800.1	3.91769	4.56306e-07	4.14557e-05
TraesCS2A02G591100.1	2.94525	1.83838e-05	0.000673505
TraesCS2A02G591200.1	1.85898	6.73383e-06	0.000320761
TraesCS2A02G593700.1	1.01233	0.00543254	0.0345667
TraesCS2B02G002100.1	1.48764	2.54968e-06	0.000153145
TraesCS2B02G005100.1	1.74364	0.000431773	0.00637084
TraesCS2B02G023200.1	2.81569	5.89301e-06	0.000290855
TraesCS2B02G036400.1	-2.16287	0.00443006	0.0302054
TraesCS2B02G043900.1	5.79463	0.000148482	0.00306014
TraesCS2B02G047400.1	5.60969	9.88912e-09	3.25273e-06
TraesCS2B02G048800.1	1.07516	0.00144063	0.0143464
TraesCS2B02G049000.1	1.31971	0.00303623	0.023936
TraesCS2B02G057300.1	-1.58497	0.000207785	0.00385634
TraesCS2B02G063600.1	2.34288	0.000500873	0.00704003
TraesCS2B02G063900.1	3.17653	1.36333e-08	3.86293e-06
TraesCS2B02G063900.2	9.10914	0.000102329	0.00234745
TraesCS2B02G071000.1	2.05712	0.000105597	0.00240446
TraesCS2B02G072200.1	6.92997	0.00216501	0.0189953
TraesCS2B02G076800.2	1.34541	0.00300737	0.0237918
TraesCS2B02G077100.1	-2.43689	0.00695604	0.0405356
TraesCS2B02G077200.1	1.2875	0.00111461	0.0121057
TraesCS2B02G078900.2	-3.92211	0.00403012	0.0284826
TraesCS2B02G087400.1	6.09706	1.38406e-07	1.76183e-05
TraesCS2B02G091600.1	1.81953	2.40121e-06	0.000147015
TraesCS2B02G092200.1	-2.6256	0.00348309	0.0260463
TraesCS2B02G094800.1	1.00092	0.000345121	0.0055276
TraesCS2B02G096000.1	1.21231	0.00775777	0.0434423
TraesCS2B02G096900.1	-1.70457	0.00346796	0.0259941
TraesCS2B02G105300.1	1.42587	0.000657009	0.0084807
TraesCS2B02G105500.1	2.84406	6.15433e-07	5.24247e-05
TraesCS2B02G106400.1	-1.59681	0.00914854	0.0486318
TraesCS2B02G106600.1	-1.77668	0.00035802	0.0056448
TraesCS2B02G107400.1	2.56502	0.000429459	0.0063403
TraesCS2B02G107900.1	1.19911	0.00283925	0.0228591
TraesCS2B02G109700.1	-1.68676	0.00203972	0.0182368
TraesCS2B02G109800.1	-1.95308	0.000269157	0.00461927
TraesCS2B02G111100.1	-1.30869	1.51131e-05	0.000582073
TraesCS2B02G112000.1	2.60663	2.51715e-07	2.70066e-05
TraesCS2B02G116000.3	3.25108	0.00917254	0.0487144
TraesCS2B02G117400.1	3.18828	3.4174e-06	0.000190824
TraesCS2B02G117900.1	-2.69924	0.00910925	0.0484858
TraesCS2B02G118100.1	-1.28752	0.000423183	0.00627794
TraesCS2B02G119100.1	-1.15339	0.00768728	0.0431334
TraesCS2B02G119300.2	-1.4242	0.00134008	0.0136622
TraesCS2B02G123700.1	-1.01321	0.00213607	0.0188146
TraesCS2B02G124300.1	-2.13713	0.00107272	0.0117945
TraesCS2B02G126800.1	5.8805	1.93288e-08	4.50377e-06
TraesCS2B02G130200.1	1.56213	0.00310437	0.0242411
TraesCS2B02G135600.1	3.40149	5.86429e-05	0.00158713
TraesCS2B02G136500.1	1.20169	0.000465471	0.00669274
TraesCS2B02G138000.1	-3.54253	8.97533e-05	0.00214106
TraesCS2B02G138100.1	-2.08267	9.61774e-07	7.40846e-05
TraesCS2B02G140300.1	-3.5569	4.07952e-05	0.00121797
TraesCS2B02G141100.1	1.41276	0.00017286	0.00338669
TraesCS2B02G141300.1	1.37326	0.000129432	0.0027787
TraesCS2B02G141400.1	1.38899	0.000512161	0.00715185
TraesCS2B02G141800.1	1.31785	0.000599214	0.00798161
TraesCS2B02G141900.2	2.00588	4.52097e-05	0.00130844
TraesCS2B02G145600.1	1.17199	0.00753698	0.0425817
TraesCS2B02G147000.1	1.12259	0.00328113	0.0251325
TraesCS2B02G148900.1	1.82785	6.97663e-05	0.00179628
TraesCS2B02G149100.1	2.11631	5.2502e-06	0.000266424
TraesCS2B02G154600.1	3.62174	1.4172e-05	0.000554972
TraesCS2B02G156000.1	1.64113	0.000207009	0.00385102
TraesCS2B02G156100.1	1.94404	0.000323802	0.0053136
TraesCS2B02G167500.1	1.11501	0.00123586	0.0129935
TraesCS2B02G167900.1	1.60793	9.24983e-07	7.17411e-05
TraesCS2B02G168100.1	2.65669	0.000243294	0.0042926
TraesCS2B02G170000.2	4.40466	1.74959e-06	0.000116455
TraesCS2B02G171200.1	-2.47526	0.00559226	0.0352939
TraesCS2B02G171400.1	1.81386	2.00742e-06	0.000128965
TraesCS2B02G171600.1	-1.77378	4.63355e-05	0.00133331
TraesCS2B02G174400.1	-1.41756	0.000136521	0.00288235
TraesCS2B02G178800.1	2.05337	0.00126203	0.0131551
TraesCS2B02G180000.1	3.62695	0.00118588	0.0126212
TraesCS2B02G180200.1	1.42965	4.3095e-06	0.000228196
TraesCS2B02G181300.1	1.99229	0.000106567	0.00241922
TraesCS2B02G182000.1	2.32828	3.03696e-05	0.00097403
TraesCS2B02G182300.1	4.61842	2.209e-09	2.21204e-06
TraesCS2B02G182900.1	-1.753	0.00278209	0.0225321
TraesCS2B02G184100.1	1.85677	0.00126392	0.0131648
TraesCS2B02G184500.2	-1.4491	0.00212746	0.0187571
TraesCS2B02G186600.1	-1.01413	0.000957877	0.0108725
TraesCS2B02G188600.5	1.47179	2.53617e-05	0.000852236
TraesCS2B02G189000.1	1.04801	0.00129935	0.0134077
TraesCS2B02G189600.2	1.36124	0.000560377	0.00762201
TraesCS2B02G193500.1	1.4742	0.00327067	0.0250651
TraesCS2B02G193700.1	-2.87176	0.00198024	0.0178789
TraesCS2B02G194900.1	1.03706	0.000272962	0.00467155
TraesCS2B02G196700.1	2.84803	9.65778e-05	0.00225843
TraesCS2B02G200500.1	-1.97073	0.000197005	0.00372063
TraesCS2B02G202200.1	2.33838	1.2349e-05	0.000505881
TraesCS2B02G204300.1	1.72294	0.000513926	0.0071676
TraesCS2B02G208700.1	-1.06977	0.000142343	0.00297508
TraesCS2B02G209300.1	-1.31089	0.00651135	0.038868
TraesCS2B02G209900.1	-1.61974	0.00218512	0.0190808
TraesCS2B02G210000.1	1.26262	0.0059938	0.0369005
TraesCS2B02G212400.1	2.06839	0.00644196	0.0386432
TraesCS2B02G213400.1	-1.28177	6.16688e-05	0.0016453
TraesCS2B02G214300.1	1.39578	0.000346574	0.00553413
TraesCS2B02G215800.1	1.01821	0.000538367	0.00740986
TraesCS2B02G216100.2	4.8806	0.00067041	0.00860323
TraesCS2B02G217700.1	-1.12431	0.0009575	0.0108725
TraesCS2B02G219900.1	-1.56915	0.000314835	0.00520627
TraesCS2B02G224000.1	-3.32736	0.000446215	0.00651567
TraesCS2B02G224300.1	-2.62906	0.00886181	0.0476756
TraesCS2B02G226600.1	1.07202	0.00373254	0.0271985
TraesCS2B02G229600.2	-1.46999	0.00607318	0.0371971
TraesCS2B02G232500.1	4.33095	3.40776e-05	0.00106491
TraesCS2B02G236700.1	1.45133	1.58571e-05	0.000602274
TraesCS2B02G237100.1	2.54046	8.09727e-06	0.000368937
TraesCS2B02G238200.2	1.1018	0.000520689	0.00723505
TraesCS2B02G238600.1	1.85629	0.00324971	0.0250108
TraesCS2B02G238800.1	-1.47183	3.07833e-05	0.000981017
TraesCS2B02G246100.1	-1.36397	0.00698515	0.0406515
TraesCS2B02G247100.2	3.94714	0.000755537	0.00929711
TraesCS2B02G247700.2	-1.18646	0.00131918	0.0135378
TraesCS2B02G253000.2	-1.95397	0.000345184	0.0055276
TraesCS2B02G254300.1	2.3199	0.00465822	0.0312503
TraesCS2B02G255900.1	7.86996	0.00132761	0.0135873
TraesCS2B02G260900.2	-1.17869	2.18252e-05	0.000765957
TraesCS2B02G261000.1	-1.7025	8.64916e-05	0.00208088
TraesCS2B02G263100.1	-1.88911	0.00532344	0.0340966
TraesCS2B02G263300.1	3.02117	0.00722932	0.0414886
TraesCS2B02G265800.1	-1.51089	0.00130332	0.0134271
TraesCS2B02G268600.1	3.66646	8.13767e-07	6.53654e-05
TraesCS2B02G271500.1	-1.30038	0.00247345	0.0207597
TraesCS2B02G272500.1	1.77308	0.00133811	0.0136544
TraesCS2B02G272900.2	4.64145	0.00102439	0.0114119
TraesCS2B02G274300.1	-1.1568	0.000129037	0.0027787
TraesCS2B02G275100.1	-1.48174	0.000116302	0.00258167
TraesCS2B02G276100.1	4.78646	5.92629e-06	0.000291858
TraesCS2B02G276200.1	2.61277	1.10558e-05	0.000464304
TraesCS2B02G276500.1	1.10359	0.00131089	0.0134853
TraesCS2B02G277000.1	2.23031	0.000214756	0.00395478
TraesCS2B02G278700.2	1.28931	0.0018564	0.0171148
TraesCS2B02G281200.2	-1.14881	0.00193833	0.0176405
TraesCS2B02G282400.1	-2.01814	0.000676287	0.00865026
TraesCS2B02G282500.1	-1.55273	9.82426e-05	0.00228314
TraesCS2B02G285400.1	-2.5689	0.0034933	0.026083
TraesCS2B02G285800.2	-1.52104	0.000325107	0.00532726
TraesCS2B02G287300.1	-1.07101	0.0087776	0.0473469
TraesCS2B02G289800.1	1.33224	1.77637e-05	0.000657199
TraesCS2B02G290800.2	1.41132	1.57827e-05	0.00060017
TraesCS2B02G294500.1	5.02649	6.27087e-09	2.82141e-06
TraesCS2B02G295300.1	2.65807	2.06048e-08	4.69363e-06
TraesCS2B02G296100.1	-1.32725	0.00135028	0.0137194
TraesCS2B02G299000.1	1.22503	0.000844289	0.0100393
TraesCS2B02G299200.1	-1.32983	0.0053894	0.034365
TraesCS2B02G302200.1	-1.64712	0.00231037	0.0198305
TraesCS2B02G302400.1	1.10394	0.00594505	0.0367434
TraesCS2B02G304300.1	2.22218	0.000718735	0.00901539
TraesCS2B02G304600.5	-2.39886	0.000101673	0.00233755
TraesCS2B02G305100.1	-1.03522	0.00446435	0.0303761
TraesCS2B02G305800.1	-1.77306	0.000752249	0.00928341
TraesCS2B02G306500.1	-1.64979	0.00359894	0.0265905
TraesCS2B02G307900.1	2.73793	1.05155e-05	0.000445767
TraesCS2B02G309700.1	1.0149	0.00423961	0.029378
TraesCS2B02G312200.1	1.66827	0.00319362	0.0247162
TraesCS2B02G314000.2	2.87048	1.45759e-08	3.95808e-06
TraesCS2B02G315600.1	1.78917	0.00480156	0.0318328
TraesCS2B02G315600.2	1.07074	0.001603	0.0154877
TraesCS2B02G317100.1	-1.51967	0.00488526	0.0321935
TraesCS2B02G317600.1	-1.43752	0.0047785	0.0317284
TraesCS2B02G318600.1	-1.33896	0.00603356	0.0370667
TraesCS2B02G321800.1	-1.53871	0.00100876	0.0112852
TraesCS2B02G322100.1	1.00677	0.00470167	0.0314063
TraesCS2B02G324700.1	2.04016	5.29403e-06	0.000268044
TraesCS2B02G329900.1	5.0265	3.29685e-07	3.2136e-05
TraesCS2B02G332900.1	1.23142	0.000166843	0.00329949
TraesCS2B02G333300.1	3.15872	2.49776e-08	5.09294e-06
TraesCS2B02G333300.2	8.91568	0.000119378	0.00262795
TraesCS2B02G335400.2	1.09684	0.00737126	0.0419611
TraesCS2B02G341300.2	1.39178	0.00463469	0.0311854
TraesCS2B02G342300.1	1.98933	0.000381347	0.00590058
TraesCS2B02G343800.1	-1.09003	0.00118785	0.0126392
TraesCS2B02G345700.1	1.29039	0.000257789	0.00447822
TraesCS2B02G348800.1	-1.51923	0.00677243	0.0398615
TraesCS2B02G351100.1	2.15845	1.08309e-05	0.000456987
TraesCS2B02G352400.1	-1.01507	3.31195e-05	0.0010393
TraesCS2B02G364600.1	1.38954	6.68406e-05	0.00173601
TraesCS2B02G364800.5	1.2083	0.00323914	0.0249641
TraesCS2B02G365900.1	-1.26286	0.000451081	0.00656135
TraesCS2B02G367000.1	-1.1816	0.00119082	0.0126659
TraesCS2B02G367300.1	-1.25105	0.000963761	0.01092
TraesCS2B02G371200.2	1.5512	0.000172569	0.00338522
TraesCS2B02G371300.1	-1.44698	0.00804263	0.0446271
TraesCS2B02G371400.1	-1.61597	0.0065096	0.0388679
TraesCS2B02G373000.1	-1.3609	0.00281827	0.0227349
TraesCS2B02G374600.1	-1.13753	0.000523634	0.00726478
TraesCS2B02G374700.1	1.38808	7.65367e-06	0.000353733
TraesCS2B02G382700.1	-1.43704	0.00011813	0.00260811
TraesCS2B02G383100.2	1.767	0.000605551	0.00803751
TraesCS2B02G383100.5	1.6309	0.0012308	0.0129645
TraesCS2B02G383500.1	-3.21278	0.000334437	0.00542881
TraesCS2B02G387800.1	-2.49142	1.14664e-05	0.000476379
TraesCS2B02G389900.1	-1.86075	0.00142818	0.0142528
TraesCS2B02G391400.1	-1.13405	0.00310277	0.0242411
TraesCS2B02G393100.1	2.23932	9.42765e-05	0.00221843
TraesCS2B02G396000.1	5.14726	9.57712e-05	0.00224773
TraesCS2B02G396500.1	2.08473	1.28729e-06	9.44755e-05
TraesCS2B02G396700.1	1.14625	0.000114449	0.00255312
TraesCS2B02G396800.1	1.68268	0.000359343	0.0056519
TraesCS2B02G397300.1	-1.61143	0.000500457	0.00703638
TraesCS2B02G398000.2	-1.90433	0.000415518	0.00620825
TraesCS2B02G398900.1	2.97852	4.08135e-05	0.00121797
TraesCS2B02G399200.2	1.42727	0.000112792	0.002531
TraesCS2B02G404200.1	-1.25607	0.000291723	0.0049253
TraesCS2B02G404400.1	4.65819	3.1392e-09	2.5388e-06
TraesCS2B02G405800.1	1.39322	0.00365086	0.0267973
TraesCS2B02G407800.1	-2.23849	0.000348557	0.00555792
TraesCS2B02G409400.1	3.48687	0.003551	0.026361
TraesCS2B02G412600.1	2.87875	9.36303e-06	0.000410425
TraesCS2B02G414400.1	4.32424	2.41816e-06	0.000147652
TraesCS2B02G415500.1	-2.01523	3.95794e-05	0.00119088
TraesCS2B02G415900.1	1.69198	1.52902e-05	0.000585889
TraesCS2B02G417000.1	1.88687	3.25765e-06	0.000184487
TraesCS2B02G417200.1	-2.34168	6.65795e-05	0.00173322
TraesCS2B02G419600.1	3.95951	1.47577e-08	3.96128e-06
TraesCS2B02G420400.1	-1.6237	0.00206471	0.0183946
TraesCS2B02G421900.1	-1.13502	0.00752886	0.0425518
TraesCS2B02G423600.1	2.86032	4.20767e-06	0.000223899
TraesCS2B02G424400.1	2.76665	1.91625e-06	0.000124831
TraesCS2B02G424400.2	2.52972	6.01317e-05	0.00161481
TraesCS2B02G425600.1	1.41248	1.2665e-05	0.000515547
TraesCS2B02G426200.1	-1.05299	0.000144007	0.00300011
TraesCS2B02G426500.1	1.8738	1.44537e-06	0.000101181
TraesCS2B02G428200.1	2.09102	0.00161752	0.0155745
TraesCS2B02G430000.1	1.10217	0.00143906	0.014334
TraesCS2B02G431700.1	-2.67069	0.00385234	0.027713
TraesCS2B02G433400.1	2.58797	3.87449e-06	0.000211939
TraesCS2B02G435900.1	-2.29335	0.000373517	0.00582016
TraesCS2B02G436300.1	1.63938	1.93567e-06	0.000125144
TraesCS2B02G436400.1	-1.28373	0.00107287	0.0117945
TraesCS2B02G436500.1	-1.11414	0.00295134	0.023484
TraesCS2B02G437700.1	-3.02686	0.00348652	0.0260542
TraesCS2B02G442600.1	1.99681	1.57688e-05	0.000600147
TraesCS2B02G442800.1	-2.00878	0.00157078	0.0152614
TraesCS2B02G443800.2	-1.98342	0.00119148	0.0126659
TraesCS2B02G444000.1	1.34696	0.000719871	0.0090183
TraesCS2B02G444700.2	1.07882	0.00100645	0.011265
TraesCS2B02G448100.1	1.29064	0.000365686	0.00572968
TraesCS2B02G453000.1	-1.21533	0.00387148	0.0277975
TraesCS2B02G453000.2	-1.92389	0.000356888	0.00563401
TraesCS2B02G456000.1	-1.67988	0.000148975	0.00306592
TraesCS2B02G456900.1	2.12474	4.44329e-05	0.00129176
TraesCS2B02G459100.1	3.23034	0.000115339	0.00256915
TraesCS2B02G461400.1	1.1716	0.000414493	0.00619909
TraesCS2B02G463700.1	2.46696	0.00766786	0.043078
TraesCS2B02G466400.1	-1.65967	0.00603619	0.0370778
TraesCS2B02G468400.1	-1.13746	6.9799e-05	0.00179628
TraesCS2B02G468800.1	1.48795	1.53171e-05	0.000586421
TraesCS2B02G469900.1	1.36748	0.000829743	0.00993527
TraesCS2B02G472100.1	1.74437	2.85848e-06	0.000167315
TraesCS2B02G474500.1	-1.10026	0.000791763	0.0096324
TraesCS2B02G474700.1	2.59767	9.38989e-07	7.27023e-05
TraesCS2B02G478700.1	1.86544	0.000124525	0.00270818
TraesCS2B02G483300.2	-1.90884	0.0048005	0.0318305
TraesCS2B02G489800.1	1.46093	0.00739411	0.042054
TraesCS2B02G491100.1	-1.82874	0.000396792	0.00603654
TraesCS2B02G492000.1	-1.43608	0.0067547	0.0397883
TraesCS2B02G494300.1	1.58403	0.00454579	0.0307779
TraesCS2B02G497600.1	1.44159	0.00433738	0.029808
TraesCS2B02G501900.1	2.86679	1.50127e-07	1.85852e-05
TraesCS2B02G502000.1	3.89682	0.00165024	0.0157883
TraesCS2B02G502200.1	3.89682	0.00165024	0.0157883
TraesCS2B02G502400.1	3.89682	0.00165024	0.0157883
TraesCS2B02G502500.1	3.89682	0.00165024	0.0157883
TraesCS2B02G502700.1	3.89682	0.00165024	0.0157883
TraesCS2B02G506100.1	2.64165	0.000443657	0.00649726
TraesCS2B02G507200.1	3.60014	1.20642e-05	0.000498291
TraesCS2B02G509300.1	1.0095	0.00597327	0.0368319
TraesCS2B02G510200.1	-1.20473	0.00395693	0.028165
TraesCS2B02G510600.1	-1.61521	0.000222292	0.00404234
TraesCS2B02G510600.2	8.07008	0.00077873	0.00952012
TraesCS2B02G513900.1	1.03108	0.000504934	0.00708606
TraesCS2B02G520300.1	1.1406	0.000131128	0.00280175
TraesCS2B02G521700.1	-1.00261	0.000970963	0.0109807
TraesCS2B02G528300.2	1.11267	0.00656919	0.0390941
TraesCS2B02G529200.1	-2.13346	0.00143646	0.0143176
TraesCS2B02G529400.1	2.17712	1.436e-06	0.000100893
TraesCS2B02G530300.1	1.58272	9.17352e-06	0.000404083
TraesCS2B02G535400.1	-1.13735	0.00817094	0.0451224
TraesCS2B02G535500.1	-1.19629	0.00525068	0.0337671
TraesCS2B02G540100.2	-1.57232	0.000369182	0.00577241
TraesCS2B02G541400.1	1.78189	0.000870495	0.0102331
TraesCS2B02G542200.2	-1.25475	0.00129212	0.0133606
TraesCS2B02G542400.2	-1.58737	0.0007151	0.00898351
TraesCS2B02G545600.2	-1.43812	9.42052e-05	0.00221843
TraesCS2B02G550700.2	-1.63161	5.27161e-05	0.00146635
TraesCS2B02G553300.1	-1.59209	0.000323967	0.00531438
TraesCS2B02G556600.1	-1.07292	0.000252071	0.00440606
TraesCS2B02G557700.1	-1.29734	0.00217769	0.019032
TraesCS2B02G559000.1	2.90047	4.80387e-05	0.00136999
TraesCS2B02G560800.1	1.4621	0.000285013	0.00483374
TraesCS2B02G561000.1	1.21277	0.00359687	0.0265839
TraesCS2B02G561300.1	2.48157	3.96228e-06	0.000215378
TraesCS2B02G561400.1	1.84089	0.00473933	0.0315503
TraesCS2B02G562200.1	1.84802	0.000320426	0.00526779
TraesCS2B02G569200.1	3.08066	3.69942e-05	0.00113249
TraesCS2B02G569500.1	1.72122	0.00532484	0.034098
TraesCS2B02G570400.2	1.01053	0.00274227	0.0223094
TraesCS2B02G572500.1	3.11423	2.28495e-06	0.000141629
TraesCS2B02G576100.2	1.48433	1.16569e-05	0.000482797
TraesCS2B02G578800.1	1.94947	5.47156e-07	4.76904e-05
TraesCS2B02G579000.1	-1.27157	0.0039685	0.0282172
TraesCS2B02G585100.1	1.53305	3.99587e-06	0.000215902
TraesCS2B02G588600.1	1.75189	0.00015739	0.00317702
TraesCS2B02G589000.1	2.05111	0.00555405	0.0351315
TraesCS2B02G592700.1	2.00017	1.50736e-06	0.000104984
TraesCS2B02G592800.1	1.60458	0.000175454	0.00341968
TraesCS2B02G592900.1	2.78611	2.3211e-06	0.000143673
TraesCS2B02G593000.1	1.79948	0.000583115	0.00783666
TraesCS2B02G594700.1	-1.3458	0.00886719	0.0476818
TraesCS2B02G594900.1	-1.63951	0.00867963	0.0469985
TraesCS2B02G595000.1	-1.24528	0.00406718	0.0286591
TraesCS2B02G597400.1	1.00547	0.000122573	0.00267925
TraesCS2B02G599300.1	1.32661	0.00117867	0.0125623
TraesCS2B02G600300.1	1.03968	0.00114957	0.0123632
TraesCS2B02G600800.1	-1.15764	0.00221916	0.0192876
TraesCS2B02G602700.1	2.54861	6.7272e-08	1.0276e-05
TraesCS2B02G603100.1	1.62142	0.000294265	0.00495152
TraesCS2B02G603200.1	2.19388	4.16837e-06	0.000222554
TraesCS2B02G607200.1	4.76001	0.000297904	0.00500155
TraesCS2B02G608300.1	1.36166	3.35766e-05	0.00105145
TraesCS2B02G610200.2	2.01772	0.00403339	0.0284968
TraesCS2B02G610300.1	1.62446	7.12499e-05	0.00182631
TraesCS2B02G615800.1	-2.6304	0.000871287	0.010235
TraesCS2B02G618500.1	-1.61002	0.00567386	0.0355995
TraesCS2B02G621500.1	1.20373	0.00245468	0.0206521
TraesCS2B02G622400.1	-1.52332	0.00595697	0.0367666
TraesCS2B02G626000.1	-1.60742	0.0030294	0.0239008
TraesCS2B02G628800.1	1.10656	6.97159e-05	0.00179619
TraesCS2B02G630000.1	-2.41794	0.0010768	0.0118146
TraesCS2D02G000600.3	9.19213	0.000384366	0.00592148
TraesCS2D02G000800.1	2.80244	2.8853e-07	2.96167e-05
TraesCS2D02G004200.1	-1.49699	0.00080468	0.00973436
TraesCS2D02G010300.1	1.29563	7.3949e-05	0.00187066
TraesCS2D02G013600.1	2.07374	8.46543e-06	0.000381469
TraesCS2D02G015500.1	1.36468	1.56101e-05	0.000595617
TraesCS2D02G030800.1	-1.55524	0.00463678	0.0311905
TraesCS2D02G033200.2	5.33126	5.00387e-09	2.82141e-06
TraesCS2D02G049500.1	1.27214	0.00235045	0.0200295
TraesCS2D02G050300.1	2.56496	1.20426e-07	1.58821e-05
TraesCS2D02G053800.1	2.20407	1.27865e-05	0.000519552
TraesCS2D02G057800.1	1.10401	0.00231648	0.019856
TraesCS2D02G059000.1	1.1164	0.00568547	0.0356557
TraesCS2D02G060000.1	2.85828	9.6163e-05	0.00225223
TraesCS2D02G063000.1	-2.43138	0.000692194	0.00878143
TraesCS2D02G063100.1	1.69834	2.77407e-05	0.000917131
TraesCS2D02G065100.2	2.51823	0.00224758	0.019462
TraesCS2D02G070400.1	1.35531	0.00308238	0.024152
TraesCS2D02G070500.1	5.87384	6.41431e-09	2.82141e-06
TraesCS2D02G072900.1	1.50874	5.3774e-05	0.00149026
TraesCS2D02G075300.1	1.43427	4.07493e-06	0.000219647
TraesCS2D02G077200.2	-1.23225	0.00128535	0.0133211
TraesCS2D02G079200.1	2.26888	4.73739e-06	0.000245375
TraesCS2D02G080100.1	-2.18336	0.00349512	0.0260843
TraesCS2D02G087500.1	1.84727	3.32122e-06	0.00018731
TraesCS2D02G087700.1	2.22255	2.58231e-05	0.000864517
TraesCS2D02G088800.1	-1.29533	0.000104788	0.0023887
TraesCS2D02G088900.1	-1.3201	0.000153863	0.00313019
TraesCS2D02G089000.1	-1.41664	0.00130137	0.0134162
TraesCS2D02G090200.1	-1.41958	0.00231658	0.019856
TraesCS2D02G090500.1	4.47892	0.00134736	0.0136965
TraesCS2D02G091100.1	-1.13709	0.00179418	0.0166631
TraesCS2D02G093600.1	-1.93626	0.00735124	0.0419053
TraesCS2D02G094200.1	-1.29293	0.000111683	0.00251269
TraesCS2D02G095000.1	3.36974	2.00415e-07	2.27483e-05
TraesCS2D02G095800.1	-3.98351	0.00068327	0.00870006
TraesCS2D02G099800.1	8.34441	0.000337154	0.00545286
TraesCS2D02G099800.2	3.20735	2.761e-08	5.38599e-06
TraesCS2D02G100200.1	-2.66199	0.00383976	0.027649
TraesCS2D02G100300.1	-1.34754	0.000734537	0.00912592
TraesCS2D02G101100.2	1.13236	0.000460209	0.00664038
TraesCS2D02G105500.2	1.54207	0.00116856	0.0125151
TraesCS2D02G106300.1	-1.46369	0.00304717	0.0239888
TraesCS2D02G107300.1	-1.44838	0.00155526	0.0151531
TraesCS2D02G109200.1	3.92867	1.02649e-07	1.40169e-05
TraesCS2D02G113900.1	-4.50073	0.00101256	0.0113137
TraesCS2D02G114100.1	2.379	0.000419148	0.00624592
TraesCS2D02G114800.1	1.39587	2.99852e-05	0.000965138
TraesCS2D02G116300.1	-1.02722	0.000837212	0.00999836
TraesCS2D02G116900.1	-2.00918	9.48177e-06	0.000414823
TraesCS2D02G117000.1	-2.68296	0.00458066	0.030933
TraesCS2D02G119100.1	3.81929	0.00589205	0.0365109
TraesCS2D02G119100.2	4.44485	0.000386303	0.0059435
TraesCS2D02G122300.1	1.1864	0.00556739	0.0351876
TraesCS2D02G122400.1	2.40987	9.56926e-05	0.00224706
TraesCS2D02G122500.1	3.0189	0.000125336	0.00272167
TraesCS2D02G122600.1	1.79521	0.00093299	0.0106869
TraesCS2D02G123000.1	2.77847	5.27505e-06	0.000267384
TraesCS2D02G124800.1	-1.76608	0.00604893	0.0371091
TraesCS2D02G125900.1	-1.01934	0.00376266	0.0273428
TraesCS2D02G131800.1	-2.84328	0.00267168	0.0219252
TraesCS2D02G134100.1	3.2882	3.46493e-05	0.0010768
TraesCS2D02G146100.1	2.04573	6.4271e-07	5.4542e-05
TraesCS2D02G146300.1	2.74155	0.000612922	0.00810431
TraesCS2D02G146500.1	-1.52108	0.00290789	0.0232519
TraesCS2D02G148700.1	1.10576	0.000132448	0.00282154
TraesCS2D02G150600.1	2.29432	7.3906e-07	6.0442e-05
TraesCS2D02G154500.1	-1.38751	0.00458507	0.0309439
TraesCS2D02G155400.1	-1.11151	0.00177065	0.01654
TraesCS2D02G159100.1	2.08213	0.000351258	0.00558321
TraesCS2D02G160000.1	1.06102	0.00223812	0.0193913
TraesCS2D02G160200.1	2.81892	0.00143711	0.0143192
TraesCS2D02G160400.1	1.59555	3.1916e-06	0.000181415
TraesCS2D02G160600.1	-1.34011	0.00233188	0.0199354
TraesCS2D02G162300.1	1.41876	0.000855366	0.0101273
TraesCS2D02G162600.1	5.06426	1.52092e-09	2.00504e-06
TraesCS2D02G163300.1	-1.30677	0.00128223	0.0133011
TraesCS2D02G165200.1	1.12774	0.000160226	0.00321288
TraesCS2D02G166000.1	1.23408	0.0028273	0.0227914
TraesCS2D02G166300.1	6.59345	0.00743745	0.0422122
TraesCS2D02G169600.1	1.16219	8.60806e-05	0.0020732
TraesCS2D02G170100.1	1.46016	0.00555717	0.0351413
TraesCS2D02G170700.1	1.49515	2.16742e-06	0.000136218
TraesCS2D02G171500.1	1.26495	0.000956974	0.0108725
TraesCS2D02G172500.1	1.77809	0.001171	0.0125309
TraesCS2D02G174200.1	1.5508	0.00870103	0.0470748
TraesCS2D02G174800.1	1.803	0.000807282	0.00974718
TraesCS2D02G177500.2	1.22351	0.000221996	0.00403859
TraesCS2D02G178000.1	2.36104	0.00107112	0.0117945
TraesCS2D02G179600.3	1.24221	0.00317267	0.0245943
TraesCS2D02G181900.1	-2.23772	0.00347735	0.0260145
TraesCS2D02G182700.1	-1.04637	0.000307216	0.00511595
TraesCS2D02G183300.1	-1.79055	0.00356641	0.02642
TraesCS2D02G183500.1	1.33294	0.00155616	0.0151553
TraesCS2D02G183700.1	1.03337	0.000167289	0.00330631
TraesCS2D02G183800.1	1.14103	0.00132281	0.0135557
TraesCS2D02G185300.1	-2.57064	0.000246407	0.00433904
TraesCS2D02G186900.1	-3.9236	0.00538507	0.0343471
TraesCS2D02G189100.1	-1.4561	0.00401384	0.0284256
TraesCS2D02G190500.1	-1.77336	0.00269806	0.0220613
TraesCS2D02G190600.1	-1.04538	0.00647917	0.0387529
TraesCS2D02G193400.2	1.95408	0.00018026	0.00348473
TraesCS2D02G196800.1	1.2068	0.000731888	0.00910331
TraesCS2D02G200500.1	-1.68792	0.00124089	0.0130179
TraesCS2D02G203300.1	1.70035	7.07574e-06	0.000332498
TraesCS2D02G204700.1	-2.04422	0.00193267	0.0176081
TraesCS2D02G206700.1	1.47668	0.00442505	0.0301834
TraesCS2D02G209100.1	1.18828	0.000940958	0.0107482
TraesCS2D02G211000.1	5.5541	3.16661e-07	3.15105e-05
TraesCS2D02G211800.1	2.11309	6.56494e-05	0.00171994
TraesCS2D02G214100.1	-1.05616	0.00441785	0.0301495
TraesCS2D02G214200.1	1.19556	0.000143735	0.00299582
TraesCS2D02G217300.1	2.01877	0.000865916	0.0102013
TraesCS2D02G218700.1	-2.36114	0.00168159	0.0159663
TraesCS2D02G220600.1	-2.20533	0.00417691	0.0291272
TraesCS2D02G220900.1	1.88074	0.00610697	0.0373294
TraesCS2D02G227600.1	3.32646	8.01905e-05	0.00197678
TraesCS2D02G228200.1	-1.07921	0.000276997	0.00472887
TraesCS2D02G230400.1	-1.4336	0.000142804	0.00298311
TraesCS2D02G233800.1	-3.24577	9.99538e-06	0.000428148
TraesCS2D02G234800.1	-1.37499	0.000148565	0.00306014
TraesCS2D02G235600.2	1.06034	0.000426611	0.0063195
TraesCS2D02G239100.4	1.65876	0.00704511	0.0408791
TraesCS2D02G239200.1	-1.40964	0.000110868	0.00249718
TraesCS2D02G241600.1	6.46538	0.00498254	0.0326146
TraesCS2D02G245200.2	-1.48027	0.00237814	0.020192
TraesCS2D02G246700.1	-1.06051	0.000827572	0.0099181
TraesCS2D02G248000.3	8.61173	0.000840065	0.0100149
TraesCS2D02G249200.1	1.21577	0.000968191	0.0109577
TraesCS2D02G250300.1	2.66296	6.18051e-05	0.00164699
TraesCS2D02G253400.1	1.3826	3.54895e-05	0.00109611
TraesCS2D02G253900.1	4.28522	7.66148e-07	6.21105e-05
TraesCS2D02G254400.3	1.36771	0.00471017	0.0314351
TraesCS2D02G254900.1	1.551	0.00700966	0.0407521
TraesCS2D02G255900.1	-1.02848	0.00104362	0.011576
TraesCS2D02G257800.1	4.84456	6.52283e-05	0.00171189
TraesCS2D02G258800.1	1.96002	0.000386585	0.0059435
TraesCS2D02G258900.1	1.56305	0.00471554	0.0314659
TraesCS2D02G259200.2	2.02718	0.00242502	0.0204702
TraesCS2D02G260200.1	-2.41604	0.000213007	0.003929
TraesCS2D02G260900.1	1.07354	0.00928755	0.0490446
TraesCS2D02G263100.1	-1.22137	0.000609394	0.00807583
TraesCS2D02G264200.1	-1.78463	0.000485191	0.00689395
TraesCS2D02G264500.1	3.01472	1.2088e-05	0.000498362
TraesCS2D02G267100.1	-1.75786	0.00235104	0.0200307
TraesCS2D02G267900.1	1.44415	0.000794186	0.00964365
TraesCS2D02G268100.1	-1.18823	0.00513794	0.0333131
TraesCS2D02G269400.1	1.55161	0.00011694	0.00259006
TraesCS2D02G270100.1	1.16002	6.66418e-05	0.00173384
TraesCS2D02G271900.2	1.54339	2.00327e-05	0.000717577
TraesCS2D02G274200.1	3.24158	0.000392032	0.00599172
TraesCS2D02G274200.2	2.0117	6.08448e-05	0.00162828
TraesCS2D02G276000.1	4.51921	9.67684e-08	1.34265e-05
TraesCS2D02G276000.2	5.68588	1.12539e-08	3.52168e-06
TraesCS2D02G276900.1	2.74542	8.96778e-08	1.27478e-05
TraesCS2D02G278300.2	1.70653	0.00379295	0.0274583
TraesCS2D02G278800.1	1.18769	0.00522266	0.0336542
TraesCS2D02G282900.1	1.08901	0.00436162	0.0299061
TraesCS2D02G283400.1	-1.00684	0.000490618	0.00694136
TraesCS2D02G284000.2	-1.40086	0.00310075	0.0242364
TraesCS2D02G285900.1	1.21896	0.00492938	0.0323791
TraesCS2D02G285900.2	2.81635	0.00748295	0.0423886
TraesCS2D02G286200.5	-2.02524	0.000212292	0.00391901
TraesCS2D02G286200.7	-1.9754	0.00222976	0.0193375
TraesCS2D02G286300.1	-1.26819	0.00810413	0.0448634
TraesCS2D02G288900.1	-1.69716	0.00158303	0.0153308
TraesCS2D02G290000.1	-2.20106	0.00324627	0.0249928
TraesCS2D02G293700.1	1.14172	0.0022828	0.0196838
TraesCS2D02G294700.1	-1.01989	0.0072069	0.041413
TraesCS2D02G295800.1	2.23559	4.73244e-06	0.000245375
TraesCS2D02G295800.2	2.71215	2.32936e-05	0.000801263
TraesCS2D02G297200.1	1.41769	0.00705084	0.0408912
TraesCS2D02G299600.1	-2.24792	0.00702171	0.0408011
TraesCS2D02G300100.1	-2.69472	0.00135727	0.013772
TraesCS2D02G300700.1	3.85951	0.000101134	0.0023342
TraesCS2D02G303600.1	-3.94557	0.0022465	0.0194564
TraesCS2D02G303900.1	-2.08945	0.00111903	0.0121333
TraesCS2D02G304500.1	1.72594	0.00485469	0.0320577
TraesCS2D02G306100.1	4.55904	0.00352336	0.0262126
TraesCS2D02G306400.1	1.7465	0.00178489	0.0166282
TraesCS2D02G310800.1	-1.0646	0.00912323	0.0485316
TraesCS2D02G311400.1	4.67158	1.45716e-07	1.83929e-05
TraesCS2D02G312700.1	1.03116	0.00665121	0.0394177
TraesCS2D02G313000.1	2.45181	7.31823e-07	6.00681e-05
TraesCS2D02G314900.1	1.24703	0.000330945	0.00538183
TraesCS2D02G322600.1	-2.81147	0.000350964	0.00558096
TraesCS2D02G324800.1	-1.08115	0.000380085	0.00589177
TraesCS2D02G326300.1	-1.52397	0.00346992	0.0259941
TraesCS2D02G331600.1	1.02578	0.00435962	0.0299029
TraesCS2D02G331800.1	-1.13472	0.00537612	0.0342997
TraesCS2D02G332100.1	-1.05465	0.000928427	0.0106563
TraesCS2D02G334400.1	1.28423	0.00112533	0.0121856
TraesCS2D02G336800.1	-2.70427	0.000678513	0.00866643
TraesCS2D02G337200.2	1.51262	0.00484469	0.0320205
TraesCS2D02G337500.2	2.98335	0.00416327	0.0290456
TraesCS2D02G345200.4	1.23367	8.22701e-05	0.0020083
TraesCS2D02G346800.1	1.33445	0.00055493	0.00757077
TraesCS2D02G347000.1	-1.36732	0.00178936	0.0166457
TraesCS2D02G348200.1	1.58381	0.000116143	0.00257942
TraesCS2D02G350800.1	2.52862	2.31807e-07	2.52922e-05
TraesCS2D02G350900.1	3.05647	0.00645236	0.0386644
TraesCS2D02G353100.1	1.81984	0.00107423	0.011795
TraesCS2D02G354300.1	-1.07381	0.0095724	0.0499944
TraesCS2D02G362000.1	8.26943	7.8567e-05	0.00194955
TraesCS2D02G362200.1	-1.6291	5.79493e-05	0.00157026
TraesCS2D02G376000.1	1.59871	6.70141e-06	0.000319893
TraesCS2D02G376600.1	-1.4453	0.000125211	0.00272048
TraesCS2D02G377700.1	-2.06713	0.00410191	0.0288043
TraesCS2D02G378100.1	1.62089	0.00356334	0.0264184
TraesCS2D02G383600.1	4.76236	1.69401e-09	2.00504e-06
TraesCS2D02G386300.2	3.03463	0.00640141	0.0384716
TraesCS2D02G387500.1	-2.26896	0.00323921	0.0249641
TraesCS2D02G388200.2	6.9598	0.000706697	0.00889655
TraesCS2D02G388900.1	4.00277	2.23665e-06	0.000139018
TraesCS2D02G391600.1	1.5418	6.24625e-05	0.00166156
TraesCS2D02G392300.1	2.28089	1.92255e-05	0.000695854
TraesCS2D02G393400.1	1.34932	0.000378238	0.00587238
TraesCS2D02G393800.1	5.66646	0.000101899	0.00234034
TraesCS2D02G395000.1	-2.66613	0.000336454	0.00544586
TraesCS2D02G395200.1	-1.43859	0.00195194	0.0177228
TraesCS2D02G395300.1	2.59247	5.3507e-07	4.69092e-05
TraesCS2D02G396500.1	1.88782	1.37147e-05	0.000542117
TraesCS2D02G396700.1	-1.95635	0.000299549	0.00502108
TraesCS2D02G397600.1	-1.34058	0.00497499	0.0325705
TraesCS2D02G398600.1	2.4045	0.000576067	0.00776742
TraesCS2D02G399000.1	4.31992	8.34618e-09	2.98327e-06
TraesCS2D02G399500.1	-1.19586	0.00106545	0.011756
TraesCS2D02G400300.3	-1.01345	0.000372224	0.00580898
TraesCS2D02G401000.1	-1.66572	0.00026894	0.00461851
TraesCS2D02G402500.1	3.5802	0.00156194	0.0151951
TraesCS2D02G403100.1	-1.26559	0.000444854	0.00650844
TraesCS2D02G403700.1	2.81951	4.27396e-07	3.95468e-05
TraesCS2D02G403700.2	2.61296	4.4385e-07	4.04931e-05
TraesCS2D02G404300.1	-1.20267	0.00596465	0.0367894
TraesCS2D02G405300.2	-1.08778	0.00232993	0.0199262
TraesCS2D02G405500.1	1.94367	7.53068e-07	6.1254e-05
TraesCS2D02G405600.2	-1.30272	0.00625233	0.0378992
TraesCS2D02G407200.1	2.41063	0.000411149	0.00616751
TraesCS2D02G407600.1	-1.0375	0.00329172	0.0251751
TraesCS2D02G408700.1	1.3451	0.000165749	0.00328801
TraesCS2D02G411600.1	2.58596	3.89133e-07	3.67612e-05
TraesCS2D02G412800.1	-2.52192	0.000345882	0.00552985
TraesCS2D02G412800.2	-1.84676	0.00077285	0.00946831
TraesCS2D02G413000.1	1.66443	0.00117727	0.0125533
TraesCS2D02G414600.1	1.64882	2.40018e-05	0.00081813
TraesCS2D02G414800.1	-1.20263	0.00125204	0.0130904
TraesCS2D02G415100.1	1.15289	0.00251029	0.0209867
TraesCS2D02G417700.1	1.04366	0.00412319	0.0288867
TraesCS2D02G420800.1	1.99854	3.44409e-06	0.00019175
TraesCS2D02G421100.1	-1.94251	0.00079648	0.0096637
TraesCS2D02G421200.1	1.26948	0.000661473	0.00851809
TraesCS2D02G421700.1	-1.25836	0.00139858	0.0140519
TraesCS2D02G422000.1	-2.14975	0.00390134	0.0279124
TraesCS2D02G422700.1	2.27639	0.00914021	0.0486047
TraesCS2D02G425000.1	1.33531	0.000447182	0.00652556
TraesCS2D02G425400.1	-1.45466	0.0040771	0.0287156
TraesCS2D02G425700.1	1.50393	4.89135e-05	0.0013915
TraesCS2D02G428700.2	1.72503	0.000237388	0.00421481
TraesCS2D02G429700.1	-1.12249	0.00550737	0.0349194
TraesCS2D02G429900.1	-1.58986	0.00190771	0.0174371
TraesCS2D02G432000.1	-2.93983	0.00599393	0.0369005
TraesCS2D02G432700.1	-1.26735	0.0034153	0.0257585
TraesCS2D02G435400.1	-1.30031	0.00635652	0.0383041
TraesCS2D02G440400.1	3.62952	0.00613216	0.0374362
TraesCS2D02G440500.1	1.36484	0.000164353	0.00326834
TraesCS2D02G444300.1	-3.24594	0.000453944	0.00659385
TraesCS2D02G447400.1	1.3498	0.000194462	0.00368342
TraesCS2D02G448900.1	1.57009	0.00228873	0.0197048
TraesCS2D02G450100.1	1.40807	8.22114e-05	0.0020083
TraesCS2D02G450400.1	2.58189	0.000155177	0.00314724
TraesCS2D02G453100.1	2.71957	3.33481e-06	0.00018747
TraesCS2D02G453800.1	2.20105	2.34296e-05	0.000805326
TraesCS2D02G456900.1	1.4447	4.14131e-05	0.00123097
TraesCS2D02G458400.1	1.12381	0.00260309	0.0215681
TraesCS2D02G464800.1	-1.31913	3.30456e-05	0.00103843
TraesCS2D02G466300.1	2.52868	3.33334e-06	0.00018747
TraesCS2D02G468900.1	1.23373	5.94831e-05	0.00160408
TraesCS2D02G477900.1	1.14735	0.00119474	0.0126975
TraesCS2D02G478200.1	-1.29327	0.000175146	0.00341516
TraesCS2D02G479600.1	1.97349	0.00014348	0.0029919
TraesCS2D02G481400.1	3.22843	1.40562e-05	0.000552224
TraesCS2D02G481800.1	-2.45396	0.00623642	0.0378485
TraesCS2D02G487000.1	1.62007	0.000292911	0.00493612
TraesCS2D02G487200.1	1.38356	0.00132291	0.0135557
TraesCS2D02G492200.1	2.28362	0.000537505	0.00740443
TraesCS2D02G492300.1	1.43233	0.000890878	0.0103841
TraesCS2D02G492400.1	1.08452	0.000211655	0.00391206
TraesCS2D02G493500.1	-1.10839	0.00141095	0.0141383
TraesCS2D02G493600.1	-1.0772	0.00204838	0.0182889
TraesCS2D02G500400.1	1.78337	0.000122707	0.00268028
TraesCS2D02G501800.2	1.94685	7.47453e-06	0.000347593
TraesCS2D02G502300.1	1.75542	0.00770295	0.0432106
TraesCS2D02G502700.1	1.74242	0.000105594	0.00240446
TraesCS2D02G502700.2	1.79189	1.66654e-05	0.000624255
TraesCS2D02G502700.3	3.47051	0.00295395	0.0234971
TraesCS2D02G505700.1	2.43325	0.000450392	0.00655965
TraesCS2D02G507900.1	-1.05464	0.00126009	0.0131461
TraesCS2D02G513600.1	-1.67413	0.000220282	0.00402366
TraesCS2D02G514500.1	1.2436	0.00314971	0.0244838
TraesCS2D02G515000.1	2.23345	0.0013426	0.0136722
TraesCS2D02G515800.1	-1.81837	0.000456781	0.00661636
TraesCS2D02G518400.1	3.69562	0.000136846	0.00288341
TraesCS2D02G518700.1	3.31597	4.00681e-07	3.74819e-05
TraesCS2D02G525300.1	-1.3188	0.00369902	0.0270204
TraesCS2D02G529400.1	1.05476	7.30833e-05	0.00185746
TraesCS2D02G530000.1	-1.02972	0.00117795	0.0125576
TraesCS2D02G531500.1	3.62239	3.79837e-07	3.60341e-05
TraesCS2D02G533200.1	1.05413	0.000793688	0.00964021
TraesCS2D02G533400.1	1.72133	0.000216719	0.00397955
TraesCS2D02G533500.1	1.13373	0.0058791	0.0364625
TraesCS2D02G533600.1	2.08041	2.9662e-07	3.02405e-05
TraesCS2D02G533800.1	1.31954	0.000533286	0.00736468
TraesCS2D02G534500.1	1.48288	0.000441109	0.00647467
TraesCS2D02G540300.1	2.14699	0.00266392	0.0218914
TraesCS2D02G543900.1	2.5686	5.6247e-06	0.000280067
TraesCS2D02G544100.1	-1.47918	0.000575547	0.00776273
TraesCS2D02G546500.2	1.41918	0.000109869	0.00248414
TraesCS2D02G559200.1	2.16158	0.00058614	0.00786324
TraesCS2D02G563000.1	1.997	2.12475e-05	0.000752124
TraesCS2D02G563100.1	1.47793	0.000184568	0.00354972
TraesCS2D02G563400.1	2.892	2.72508e-05	0.000903589
TraesCS2D02G564900.1	-1.88207	0.00571896	0.0357736
TraesCS2D02G566400.1	-1.01234	0.00240166	0.020339
TraesCS2D02G575200.1	5.18516	2.6642e-08	5.31212e-06
TraesCS2D02G577000.1	-2.14329	0.000280408	0.0047718
TraesCS2D02G578900.1	1.37194	0.000428482	0.00633266
TraesCS2D02G580900.1	-1.03347	0.00158783	0.0153638
TraesCS2D02G587900.1	2.00615	2.06865e-05	0.000736316
TraesCS2D02G588000.1	-1.77698	5.43855e-05	0.00149983
TraesCS2D02G588100.1	1.54716	3.97686e-06	0.00021565
TraesCS2D02G588200.2	2.35971	0.000114829	0.00255907
TraesCS2D02G588600.1	1.71597	0.00188596	0.0173156
TraesCS2D02G593400.1	1.08773	0.0064493	0.0386616
TraesCS2D02G593700.1	-1.48859	0.00121522	0.0128545
TraesCS2D02G595900.1	1.80434	2.10062e-06	0.000133887
TraesCS2D02G596300.1	1.81023	8.93463e-06	0.000397445
TraesCS2D02G596400.1	2.26932	8.85922e-05	0.00211897
TraesCS3A02G007600.1	-1.06998	0.000571171	0.00772439
TraesCS3A02G009800.1	-2.03596	0.000464907	0.0066877
TraesCS3A02G010300.1	1.32087	0.0046712	0.0313188
TraesCS3A02G022200.1	1.23317	9.82302e-05	0.00228314
TraesCS3A02G024900.1	1.26912	9.15437e-05	0.00216884
TraesCS3A02G025600.1	3.48751	9.59822e-06	0.000418293
TraesCS3A02G033900.1	5.87189	6.03152e-10	2.00504e-06
TraesCS3A02G034000.1	5.37124	2.79531e-05	0.000922801
TraesCS3A02G034500.1	5.67212	1.77966e-08	4.35844e-06
TraesCS3A02G036800.2	1.89911	0.00237358	0.0201732
TraesCS3A02G041000.1	1.3627	0.000296516	0.00498382
TraesCS3A02G047700.5	-2.69754	0.00919697	0.0487497
TraesCS3A02G050800.1	-1.29195	0.00109649	0.0119694
TraesCS3A02G053300.1	1.0108	0.00197274	0.0178505
TraesCS3A02G055700.1	1.37075	0.00111835	0.0121317
TraesCS3A02G056000.1	-2.32977	0.000417999	0.00623497
TraesCS3A02G067800.2	1.05328	0.00197722	0.0178789
TraesCS3A02G072600.1	2.01935	0.000485737	0.00689395
TraesCS3A02G073300.1	1.01507	6.92287e-05	0.00178568
TraesCS3A02G073600.1	3.1382	2.03644e-05	0.000727148
TraesCS3A02G075900.1	5.82807	4.14398e-08	7.35471e-06
TraesCS3A02G085400.1	1.66183	0.000394069	0.00600691
TraesCS3A02G091100.2	2.49186	0.00178975	0.0166459
TraesCS3A02G091100.3	1.10528	0.00115048	0.0123693
TraesCS3A02G092800.1	2.32804	1.26025e-06	9.30974e-05
TraesCS3A02G094600.1	-2.01963	0.0056659	0.0355644
TraesCS3A02G100300.1	1.38997	1.00635e-05	0.000430657
TraesCS3A02G102100.2	-2.11961	2.17811e-06	0.000136699
TraesCS3A02G102200.1	1.06381	0.000173878	0.00339715
TraesCS3A02G103500.1	-2.22789	0.000462874	0.00666817
TraesCS3A02G104300.1	2.33078	4.9023e-05	0.00139374
TraesCS3A02G104600.1	1.49169	0.000737269	0.00914977
TraesCS3A02G104700.1	2.01441	9.08185e-06	0.00040201
TraesCS3A02G105800.1	1.0042	0.00237488	0.0201805
TraesCS3A02G107200.1	1.00397	0.00150012	0.0147627
TraesCS3A02G108300.1	1.73691	0.00513341	0.0333029
TraesCS3A02G108700.1	-1.02048	0.00154138	0.0150642
TraesCS3A02G109200.2	1.99642	0.000401986	0.00609293
TraesCS3A02G109500.1	-1.93095	0.000634328	0.00828334
TraesCS3A02G112900.1	5.7493	3.4026e-09	2.55546e-06
TraesCS3A02G113000.1	5.15135	1.41568e-09	2.00504e-06
TraesCS3A02G113100.1	5.6943	1.36941e-09	2.00504e-06
TraesCS3A02G113200.1	1.13683	0.0086557	0.0469253
TraesCS3A02G113500.1	1.51812	0.00362366	0.0267006
TraesCS3A02G114300.1	-1.12293	0.00592695	0.0366717
TraesCS3A02G114900.1	1.91804	4.25367e-05	0.00125444
TraesCS3A02G115900.1	2.05975	1.2919e-05	0.000521987
TraesCS3A02G116300.1	1.37228	0.00011085	0.00249718
TraesCS3A02G116400.1	1.27967	0.000256054	0.00445494
TraesCS3A02G116900.1	1.88804	0.00058906	0.00788832
TraesCS3A02G118300.1	-1.13484	0.00167958	0.0159539
TraesCS3A02G122200.6	3.86638	0.00338867	0.0256381
TraesCS3A02G128700.1	2.11245	7.211e-07	5.93354e-05
TraesCS3A02G131500.1	3.16212	8.11827e-06	0.000369148
TraesCS3A02G133600.1	1.31847	0.00634304	0.0382717
TraesCS3A02G133600.2	2.69358	0.00126345	0.0131648
TraesCS3A02G134100.2	1.81511	1.34702e-06	9.63482e-05
TraesCS3A02G136100.1	-2.11906	0.000308658	0.00513616
TraesCS3A02G137300.1	2.14148	0.000151811	0.00309825
TraesCS3A02G142800.1	2.28709	1.69053e-07	2.00999e-05
TraesCS3A02G144700.2	-1.73803	0.00225851	0.0195304
TraesCS3A02G146300.1	2.47814	0.00301304	0.0238135
TraesCS3A02G146900.1	-1.05855	0.00608853	0.0372571
TraesCS3A02G147000.1	1.3084	0.00029113	0.00491713
TraesCS3A02G148400.1	-1.40023	0.0040391	0.0285148
TraesCS3A02G148700.1	-1.49448	0.000470148	0.00673848
TraesCS3A02G149000.1	-1.8256	0.00132302	0.0135557
TraesCS3A02G149100.1	1.47525	0.00187939	0.0172881
TraesCS3A02G151000.1	-1.77212	0.000697597	0.00881276
TraesCS3A02G155400.1	4.22618	0.00251022	0.0209867
TraesCS3A02G156200.2	1.00682	0.000234895	0.0041887
TraesCS3A02G156200.3	1.02703	0.00162489	0.0156221
TraesCS3A02G158800.1	-3.00901	4.1242e-06	0.000221244
TraesCS3A02G161200.1	1.68931	1.41754e-05	0.000554972
TraesCS3A02G165700.1	-2.08154	0.000156633	0.00316938
TraesCS3A02G166600.1	-1.07224	0.00392653	0.0280363
TraesCS3A02G167100.1	1.11853	0.000727559	0.00907747
TraesCS3A02G169200.1	1.16475	0.00277424	0.0224924
TraesCS3A02G172900.1	1.99676	1.48432e-07	1.8426e-05
TraesCS3A02G176500.2	1.58524	0.000338047	0.00545793
TraesCS3A02G179100.1	-1.2905	0.00942189	0.0495242
TraesCS3A02G179400.1	-1.0969	0.00423727	0.0293664
TraesCS3A02G182400.1	1.061	0.000535853	0.00739045
TraesCS3A02G187400.1	-1.95919	0.00367894	0.0269287
TraesCS3A02G187800.1	-1.31503	0.00571748	0.0357735
TraesCS3A02G190300.14	-9.14014	6.73692e-05	0.00174671
TraesCS3A02G195200.2	3.55152	0.00246923	0.0207324
TraesCS3A02G196500.1	4.48011	1.89805e-05	0.000688092
TraesCS3A02G197700.1	9.395	0.000352599	0.00559207
TraesCS3A02G199600.1	2.10848	5.36177e-07	4.6915e-05
TraesCS3A02G200300.1	-1.49858	0.00118485	0.0126132
TraesCS3A02G201700.1	-1.81786	1.94257e-05	0.00070085
TraesCS3A02G202600.1	7.54376	0.0037397	0.0272199
TraesCS3A02G204700.1	2.963	0.00670378	0.0396094
TraesCS3A02G205700.2	1.00224	0.00131076	0.0134853
TraesCS3A02G206300.1	-1.06929	0.00299193	0.0237071
TraesCS3A02G207800.1	1.17245	0.000149847	0.00307294
TraesCS3A02G209100.1	2.91415	1.03508e-05	0.000439613
TraesCS3A02G210200.1	-1.05906	0.000149316	0.00306809
TraesCS3A02G213100.1	2.65387	0.000158915	0.00319118
TraesCS3A02G215500.1	-1.38795	0.00423435	0.0293525
TraesCS3A02G216800.1	5.22223	3.16962e-06	0.000180568
TraesCS3A02G217800.1	1.0104	0.000658731	0.00849563
TraesCS3A02G219600.1	1.50321	0.000177566	0.00344965
TraesCS3A02G219600.2	4.39733	0.00127321	0.0132289
TraesCS3A02G227300.1	-1.1013	0.00353167	0.0262657
TraesCS3A02G229700.1	-2.46837	1.74839e-05	0.000648978
TraesCS3A02G231900.1	1.52938	5.82381e-06	0.000288071
TraesCS3A02G232000.1	1.71137	0.00435254	0.029868
TraesCS3A02G232100.1	3.1882	8.88628e-08	1.27122e-05
TraesCS3A02G237000.1	-1.13978	0.0037503	0.027275
TraesCS3A02G237400.1	-1.018	0.00141808	0.0141814
TraesCS3A02G237800.1	-1.02969	0.0056964	0.0356912
TraesCS3A02G239400.1	1.03235	0.000343242	0.00551217
TraesCS3A02G241000.1	-1.58566	0.000392117	0.00599172
TraesCS3A02G242500.1	-1.33987	0.00110273	0.0120201
TraesCS3A02G243200.1	1.31797	0.00118089	0.012583
TraesCS3A02G245000.1	-1.54552	0.0043349	0.0297955
TraesCS3A02G245600.1	1.44109	0.00281274	0.0227065
TraesCS3A02G246000.1	-8.61625	3.34793e-05	0.00104913
TraesCS3A02G246600.1	1.55291	0.00413861	0.0289768
TraesCS3A02G250400.1	1.71041	5.3886e-06	0.000271308
TraesCS3A02G252000.4	2.70999	0.00855605	0.0465748
TraesCS3A02G254600.1	-2.13603	4.61917e-05	0.00133088
TraesCS3A02G256200.1	3.54382	5.44196e-06	0.000273384
TraesCS3A02G256300.1	3.08695	2.12869e-06	0.000134913
TraesCS3A02G257000.1	1.16385	5.92166e-05	0.00159881
TraesCS3A02G260000.1	3.59847	1.47246e-07	1.8398e-05
TraesCS3A02G260000.2	4.03727	8.27689e-07	6.63653e-05
TraesCS3A02G260200.1	2.31406	3.2874e-06	0.000185868
TraesCS3A02G264500.1	2.99545	1.37286e-05	0.00054219
TraesCS3A02G266800.2	-1.12894	0.00581648	0.036212
TraesCS3A02G266900.1	-1.27737	0.00110747	0.0120459
TraesCS3A02G267700.1	-1.76975	0.00206161	0.018375
TraesCS3A02G267900.1	1.08207	0.00220664	0.0192073
TraesCS3A02G269900.1	2.15619	0.000114278	0.00255057
TraesCS3A02G272700.1	-1.93333	0.000442066	0.00647866
TraesCS3A02G273600.1	-1.50154	0.00251162	0.020994
TraesCS3A02G274400.1	5.72573	2.2772e-09	2.23077e-06
TraesCS3A02G274500.1	4.12446	0.00621057	0.0377731
TraesCS3A02G277500.1	1.26935	3.90028e-05	0.00117949
TraesCS3A02G277700.1	2.42774	3.62855e-06	0.000200872
TraesCS3A02G279700.1	1.12803	0.00122846	0.0129459
TraesCS3A02G280500.1	1.53505	0.000117689	0.00260302
TraesCS3A02G280500.2	2.08263	0.00516949	0.0334214
TraesCS3A02G282200.1	1.51433	0.00319089	0.0247016
TraesCS3A02G283100.1	-4.59806	0.00510903	0.0331881
TraesCS3A02G288300.1	2.21624	0.00179625	0.0166755
TraesCS3A02G288400.2	2.20948	0.000514383	0.00716954
TraesCS3A02G288900.4	1.66129	1.39965e-05	0.000550662
TraesCS3A02G288900.5	1.19062	5.10648e-05	0.00143487
TraesCS3A02G289200.1	2.26647	1.08192e-06	8.19385e-05
TraesCS3A02G294500.1	3.3556	2.40871e-08	5.0019e-06
TraesCS3A02G294600.1	-1.97835	8.57706e-05	0.00206905
TraesCS3A02G296100.1	2.09994	2.27305e-07	2.49824e-05
TraesCS3A02G298800.2	1.19016	9.91783e-06	0.000425636
TraesCS3A02G299000.1	1.98187	1.23074e-07	1.60287e-05
TraesCS3A02G300200.1	5.88974	9.40088e-05	0.0022156
TraesCS3A02G306200.1	2.57837	5.14419e-06	0.000262226
TraesCS3A02G312800.2	-3.39227	0.00186017	0.0171382
TraesCS3A02G318200.1	5.25943	0.00119697	0.0127122
TraesCS3A02G322600.1	-1.13309	0.00050971	0.00712886
TraesCS3A02G325100.1	1.60487	0.000319985	0.00526712
TraesCS3A02G329000.1	2.07648	1.8913e-05	0.00068675
TraesCS3A02G329000.2	1.53692	0.000202112	0.00378851
TraesCS3A02G333000.1	-1.35009	0.00205829	0.0183592
TraesCS3A02G333100.1	-1.44113	0.000813386	0.00980283
TraesCS3A02G334200.1	2.13517	8.65144e-06	0.000387912
TraesCS3A02G336000.1	2.34449	2.95299e-05	0.000954548
TraesCS3A02G336800.1	1.72825	0.000323067	0.00530348
TraesCS3A02G336900.1	-1.48166	0.00551792	0.0349766
TraesCS3A02G339600.1	1.92587	0.00107386	0.011795
TraesCS3A02G344500.1	1.57213	0.00271841	0.0221754
TraesCS3A02G344800.1	-3.72555	0.0001645	0.00326984
TraesCS3A02G348100.1	-1.15345	0.00847391	0.0462514
TraesCS3A02G348900.1	-2.11904	0.00636762	0.0383453
TraesCS3A02G352300.1	6.48386	1.45247e-07	1.83852e-05
TraesCS3A02G353200.3	1.08241	2.83386e-05	0.000931432
TraesCS3A02G354800.1	1.09023	0.00034897	0.00556254
TraesCS3A02G356600.1	2.11794	0.000807313	0.00974718
TraesCS3A02G357900.1	-1.08212	0.000140508	0.00294218
TraesCS3A02G360300.1	1.50992	0.000444568	0.00650637
TraesCS3A02G361700.6	-1.51848	0.00675188	0.0397769
TraesCS3A02G362800.2	2.93461	2.53445e-07	2.71141e-05
TraesCS3A02G363400.1	-1.12177	0.00243983	0.0205541
TraesCS3A02G364100.1	1.17651	0.0036997	0.0270204
TraesCS3A02G364200.1	-1.5865	0.00745507	0.0422566
TraesCS3A02G365600.1	-1.90017	4.69587e-05	0.00134353
TraesCS3A02G365800.1	1.82936	2.90101e-05	0.0009466
TraesCS3A02G367500.1	-1.0859	0.00055046	0.00752346
TraesCS3A02G367900.1	-1.60304	0.000621817	0.00818589
TraesCS3A02G368700.1	-1.22461	0.0048462	0.0320205
TraesCS3A02G368800.1	1.61085	0.00375901	0.0273221
TraesCS3A02G371500.1	1.09386	0.00901542	0.0481733
TraesCS3A02G373900.1	4.41452	5.32999e-06	0.00026926
TraesCS3A02G375500.1	1.78991	0.00328256	0.0251391
TraesCS3A02G377500.1	1.18155	0.000130825	0.00279659
TraesCS3A02G378300.1	-1.11964	0.00223169	0.0193496
TraesCS3A02G378700.1	1.47106	0.000647255	0.00839327
TraesCS3A02G379900.1	1.31622	0.00129643	0.0133929
TraesCS3A02G383400.1	-2.92011	0.000118831	0.00261974
TraesCS3A02G383400.3	1.09108	0.00124528	0.0130439
TraesCS3A02G385500.6	-1.16909	0.00116556	0.0124902
TraesCS3A02G386400.1	-1.43947	0.00108807	0.011892
TraesCS3A02G389800.1	3.37176	0.000169333	0.00333938
TraesCS3A02G390300.1	-1.22007	0.00275878	0.0224155
TraesCS3A02G394400.3	2.26758	0.000640083	0.00832663
TraesCS3A02G396500.1	-1.19657	0.000455823	0.00660672
TraesCS3A02G398800.1	-2.58373	0.00337324	0.0255888
TraesCS3A02G404300.1	-1.03166	0.00101503	0.0113323
TraesCS3A02G405900.1	1.69005	0.00233176	0.0199354
TraesCS3A02G407700.1	1.01495	9.46278e-05	0.00222437
TraesCS3A02G408700.1	2.19213	2.6211e-06	0.00015644
TraesCS3A02G410600.1	2.70123	5.53716e-05	0.00152422
TraesCS3A02G411300.1	1.59115	0.00389997	0.0279124
TraesCS3A02G412800.1	2.14355	2.82622e-05	0.00093028
TraesCS3A02G414400.2	1.40889	0.00013564	0.00287228
TraesCS3A02G416600.1	2.31897	0.00114371	0.0123237
TraesCS3A02G417300.2	-9.21138	3.46013e-05	0.00107655
TraesCS3A02G417900.2	3.18309	4.36704e-05	0.00127536
TraesCS3A02G417900.5	1.42108	0.000572451	0.00773057
TraesCS3A02G418800.2	-1.30572	6.84145e-05	0.00176873
TraesCS3A02G424800.1	3.81357	1.51801e-06	0.0001054
TraesCS3A02G427500.1	-2.11547	0.000442099	0.00647866
TraesCS3A02G438800.1	4.17011	0.000656215	0.00847528
TraesCS3A02G439900.1	-1.37191	0.00242677	0.0204747
TraesCS3A02G447000.1	-2.91635	0.00066842	0.00858129
TraesCS3A02G447400.1	-1.69725	0.00312783	0.0243472
TraesCS3A02G448300.1	-2.34286	1.42013e-05	0.000555503
TraesCS3A02G448500.1	-1.11512	0.00361208	0.0266527
TraesCS3A02G449100.1	1.17739	0.00499094	0.0326465
TraesCS3A02G454300.1	1.78385	5.96442e-05	0.00160555
TraesCS3A02G454900.1	1.71588	0.000817281	0.00982612
TraesCS3A02G471700.1	-2.96114	0.00231637	0.019856
TraesCS3A02G472900.1	-3.65628	0.0064855	0.0387805
TraesCS3A02G480000.1	-2.55071	0.000301011	0.00503869
TraesCS3A02G488400.1	1.72039	0.000149767	0.00307294
TraesCS3A02G489800.1	-3.10903	0.00492296	0.0323568
TraesCS3A02G497900.1	1.97994	5.72095e-05	0.0015576
TraesCS3A02G528700.1	1.78209	4.78669e-06	0.000247644
TraesCS3A02G530200.1	2.32616	3.4467e-06	0.00019175
TraesCS3A02G536400.1	1.10599	0.00415073	0.0290169
TraesCS3A02G537600.1	1.92683	8.94851e-07	7.03731e-05
TraesCS3A02G537700.1	2.12207	1.79578e-06	0.000118133
TraesCS3A02G538500.1	-1.35679	0.00681007	0.0399786
TraesCS3B02G008600.2	1.54684	5.34905e-06	0.000269619
TraesCS3B02G009600.1	1.25541	0.00497245	0.0325612
TraesCS3B02G012100.1	-1.51266	0.00596425	0.0367894
TraesCS3B02G013300.1	-1.50068	0.006813	0.0399905
TraesCS3B02G017200.1	1.18167	0.00290051	0.0232113
TraesCS3B02G019400.1	2.99651	5.42391e-05	0.00149983
TraesCS3B02G023600.1	-1.2521	0.00273218	0.0222676
TraesCS3B02G030800.1	-1.10258	0.00138635	0.0139602
TraesCS3B02G034600.1	-2.24719	0.000161989	0.00323299
TraesCS3B02G035200.1	-1.0298	0.0012348	0.0129935
TraesCS3B02G045500.1	1.82879	7.391e-05	0.00187066
TraesCS3B02G047200.1	5.34552	0.000102622	0.00235047
TraesCS3B02G047300.1	-11.2691	9.19459e-06	0.000404616
TraesCS3B02G048600.1	6.76574	9.82962e-06	0.000424049
TraesCS3B02G048800.1	-2.10042	0.000169962	0.00335031
TraesCS3B02G049800.1	6.10087	4.23193e-10	2.00504e-06
TraesCS3B02G049900.1	5.39964	5.0073e-08	8.357e-06
TraesCS3B02G071100.1	3.03078	0.00043897	0.00644958
TraesCS3B02G073500.1	1.09753	0.002151	0.0189055
TraesCS3B02G089300.1	1.25208	0.00263156	0.021724
TraesCS3B02G090000.1	6.17478	0.00163068	0.0156707
TraesCS3B02G090200.1	2.36402	0.00204699	0.0182801
TraesCS3B02G090400.1	-1.30812	0.000758286	0.00931821
TraesCS3B02G092400.1	4.22868	1.45581e-05	0.000565533
TraesCS3B02G093000.1	4.21261	0.00672082	0.0396727
TraesCS3B02G093300.1	-2.82311	0.00131168	0.0134878
TraesCS3B02G095900.1	-1.09709	0.000806193	0.00974482
TraesCS3B02G106200.1	-1.77515	0.000617926	0.00815301
TraesCS3B02G106900.1	2.37781	2.89767e-06	0.000168701
TraesCS3B02G107800.1	-2.25957	7.12402e-06	0.00033405
TraesCS3B02G113100.1	-1.74837	0.00560888	0.0353591
TraesCS3B02G114500.1	5.73028	2.49169e-05	0.000840422
TraesCS3B02G117300.1	1.46021	0.000602627	0.00801591
TraesCS3B02G119800.1	-1.16364	0.00220862	0.019217
TraesCS3B02G120000.1	1.9065	1.34958e-06	9.63785e-05
TraesCS3B02G120900.1	-2.67107	0.00502636	0.0328115
TraesCS3B02G122600.1	2.61153	8.6129e-07	6.84505e-05
TraesCS3B02G123000.1	3.19914	1.09205e-07	1.47336e-05
TraesCS3B02G123200.1	2.62008	3.04127e-07	3.06279e-05
TraesCS3B02G125500.1	-4.73186	0.000141069	0.00295118
TraesCS3B02G126900.1	2.03241	9.67349e-06	0.000420354
TraesCS3B02G128000.2	-3.811	0.0094295	0.0495582
TraesCS3B02G128400.3	1.95718	0.000116906	0.00259006
TraesCS3B02G128700.1	-1.11599	0.00136761	0.0138488
TraesCS3B02G130300.1	5.56255	6.82343e-09	2.82141e-06
TraesCS3B02G130400.1	5.85713	1.43308e-08	3.93764e-06
TraesCS3B02G130500.1	5.65267	3.75552e-09	2.61145e-06
TraesCS3B02G130900.1	6.0517	1.07727e-09	2.00504e-06
TraesCS3B02G131000.1	5.86238	1.70998e-09	2.00504e-06
TraesCS3B02G131100.1	5.67591	3.39515e-09	2.55546e-06
TraesCS3B02G131200.1	4.69841	1.64481e-08	4.18748e-06
TraesCS3B02G131300.1	5.75146	8.11308e-09	2.92655e-06
TraesCS3B02G132900.1	2.67921	0.000464972	0.0066877
TraesCS3B02G133200.1	1.11773	0.000130302	0.00279071
TraesCS3B02G134300.1	-1.55774	0.00446454	0.0303761
TraesCS3B02G135000.1	1.78545	9.55972e-06	0.000417423
TraesCS3B02G135400.1	1.18197	0.000495798	0.0069905
TraesCS3B02G135500.1	1.40817	7.15049e-05	0.00182973
TraesCS3B02G137100.1	1.10453	0.00246943	0.0207324
TraesCS3B02G138900.1	1.4653	2.5214e-05	0.000848537
TraesCS3B02G139100.1	-1.44669	0.00416244	0.0290456
TraesCS3B02G139600.1	-1.46645	0.00243389	0.0205211
TraesCS3B02G147800.1	2.57789	3.14048e-06	0.000179817
TraesCS3B02G148200.1	1.81084	0.00305981	0.0240588
TraesCS3B02G150100.1	-1.65629	0.0026559	0.0218368
TraesCS3B02G152200.1	-2.32281	0.00695623	0.0405356
TraesCS3B02G152300.1	-1.06161	0.00516062	0.0333929
TraesCS3B02G155100.1	1.36957	0.0070422	0.0408727
TraesCS3B02G155300.1	4.32714	0.000789355	0.00961089
TraesCS3B02G156900.1	-1.49157	0.000356955	0.00563401
TraesCS3B02G158300.1	-1.04368	0.000618052	0.00815301
TraesCS3B02G160100.1	-1.11531	5.21402e-05	0.00145573
TraesCS3B02G161000.1	-1.78442	5.56191e-05	0.00152824
TraesCS3B02G161100.1	-1.24781	2.63091e-05	0.000877583
TraesCS3B02G161900.1	-1.67327	0.000322143	0.00529216
TraesCS3B02G162300.1	1.32144	0.000405771	0.00612353
TraesCS3B02G164500.1	-3.92562	2.63108e-05	0.000877583
TraesCS3B02G165100.1	2.3727	0.000560993	0.00762578
TraesCS3B02G165900.1	1.85523	0.000101334	0.00233491
TraesCS3B02G166500.1	-2.38884	0.00360209	0.0266086
TraesCS3B02G167800.1	2.301	5.11633e-06	0.000261694
TraesCS3B02G173400.1	3.11015	0.000188039	0.00359806
TraesCS3B02G176400.1	1.57984	0.00266416	0.0218914
TraesCS3B02G176500.1	3.87692	0.000467672	0.00671368
TraesCS3B02G182200.1	-2.68713	5.79196e-06	0.00028681
TraesCS3B02G189800.1	-2.91046	0.000247384	0.00434945
TraesCS3B02G190100.1	-1.06143	0.00891188	0.0478374
TraesCS3B02G192300.1	1.81697	7.40838e-07	6.04776e-05
TraesCS3B02G198300.1	1.40907	0.000345938	0.00552985
TraesCS3B02G199500.1	-1.43965	0.00178892	0.0166451
TraesCS3B02G203800.1	1.75525	1.54264e-06	0.000106631
TraesCS3B02G204300.1	1.0188	0.00318745	0.0246834
TraesCS3B02G208300.2	1.34519	0.00129187	0.0133606
TraesCS3B02G212400.1	1.22084	0.000182462	0.00351522
TraesCS3B02G213400.1	1.44048	0.00542766	0.034545
TraesCS3B02G217900.1	-1.62815	0.000369322	0.00577259
TraesCS3B02G220600.2	-1.34372	0.00759888	0.0428294
TraesCS3B02G224500.1	-1.18298	0.00596474	0.0367894
TraesCS3B02G229900.1	2.72289	8.54745e-08	1.24247e-05
TraesCS3B02G232500.2	3.51163	0.00102954	0.0114608
TraesCS3B02G232600.1	-1.0065	0.00419196	0.0291825
TraesCS3B02G237600.1	1.62306	0.00443802	0.0302363
TraesCS3B02G237700.1	-2.09439	0.000296247	0.00498116
TraesCS3B02G239400.1	2.53538	5.13061e-07	4.55109e-05
TraesCS3B02G243500.1	2.26417	7.19971e-05	0.00183815
TraesCS3B02G244000.4	1.64362	1.46754e-05	0.00056813
TraesCS3B02G245500.1	-3.19588	0.000115505	0.00257032
TraesCS3B02G247200.1	5.22936	3.49426e-05	0.00108368
TraesCS3B02G247800.2	-1.22306	0.0038035	0.0275065
TraesCS3B02G253000.1	1.75871	1.37079e-05	0.000542117
TraesCS3B02G255300.1	1.35261	3.25859e-06	0.000184487
TraesCS3B02G257800.1	1.72501	0.000747067	0.00924591
TraesCS3B02G259000.1	-1.53978	0.00229102	0.019717
TraesCS3B02G259500.1	2.03537	4.91664e-05	0.00139605
TraesCS3B02G260300.2	3.14247	0.00025988	0.00450926
TraesCS3B02G261100.1	2.20012	0.00258095	0.0214225
TraesCS3B02G261300.1	2.06577	0.000901541	0.0104785
TraesCS3B02G261400.1	1.65475	2.71152e-05	0.000899753
TraesCS3B02G262500.1	1.0677	0.00462799	0.0311496
TraesCS3B02G263600.2	1.1005	0.00325275	0.0250166
TraesCS3B02G266200.2	-1.9434	0.000263723	0.00455147
TraesCS3B02G268000.1	1.33993	0.00241015	0.0203879
TraesCS3B02G272400.2	-5.43617	0.00091112	0.0105344
TraesCS3B02G275100.1	2.87577	1.21666e-05	0.000500685
TraesCS3B02G275500.1	-1.17889	0.00264672	0.0217998
TraesCS3B02G277400.1	1.26916	4.17609e-05	0.00123886
TraesCS3B02G277500.2	1.45908	0.000401582	0.00608886
TraesCS3B02G278000.2	-1.15312	0.00867506	0.0469907
TraesCS3B02G278200.1	-1.52357	0.000939961	0.010743
TraesCS3B02G279800.1	1.41867	0.00881894	0.0475074
TraesCS3B02G281000.1	-1.26973	0.00898378	0.0480849
TraesCS3B02G282700.1	2.44024	0.00025568	0.00445187
TraesCS3B02G283500.1	2.81386	0.00659733	0.0391995
TraesCS3B02G285100.1	-3.37089	0.00176008	0.0164652
TraesCS3B02G285500.1	1.32261	0.000125387	0.00272167
TraesCS3B02G286600.1	-1.74066	3.08951e-05	0.000983695
TraesCS3B02G288900.1	1.23054	0.000485498	0.00689395
TraesCS3B02G289200.1	1.01633	0.0016406	0.0157329
TraesCS3B02G289500.1	2.98286	0.000236635	0.00420642
TraesCS3B02G290000.1	1.34157	0.00021534	0.00396068
TraesCS3B02G290600.1	1.0137	0.000441484	0.00647597
TraesCS3B02G293100.1	1.66801	0.00523057	0.0336897
TraesCS3B02G293100.2	4.60383	1.33529e-05	0.000533431
TraesCS3B02G293100.3	3.80825	1.94446e-08	4.50377e-06
TraesCS3B02G293100.5	2.43865	6.57654e-05	0.00172198
TraesCS3B02G297800.1	2.07829	6.35964e-05	0.00168377
TraesCS3B02G299700.1	1.01277	0.000351907	0.00558563
TraesCS3B02G300400.2	-1.31438	0.00112802	0.0122072
TraesCS3B02G301100.1	-1.20718	0.00147569	0.0145817
TraesCS3B02G306300.1	-2.15818	6.51776e-05	0.00171189
[truncated: 3,552 more rows]
