# Supplementary material for: Factors affecting the rapid changes of protein under short-term heat stress
Source: BMC Genomics. 2021 Apr 13;22:263. doi: 10.1186/s12864-021-07560-y (PMC8042900; doi:10.1186/s12864-021-07560-y)
Supplement: Supplementary file 4 — Additional file 4: Table S2. Identification of DEPs. [file 12864_2021_7560_MOESM4_ESM.xlsx]

## Sheet: identification
id	P20_1	P20_2	P20_3	P20_4	P30_1	P30_2	P30_3	P30_4	P40_1	P40_2	P40_3	P40_4
TraesCS4A02G282800.1	1.029	1.106	0.988	1.041	1.07	0.92	1.005	0.998333	0.895	0.978	1.013	0.962
TraesCS1D02G107200.1	0.962	1.026	1.034	0.972	1.03	0.972	1.058	0.938	1.011	1.015	0.896	1.127
TraesCS6D02G072600.1	0.986	0.908	1.042	1.008	0.979333	0.95	0.977	1.011	1.04333	1.147	0.98	1.003
TraesCS7B02G113500.2	1.001	1.009	0.96	0.952	0.961	1.045	0.962	1.094	0.945	0.94	1.036	0.947
TraesCS7D02G032100.1	1.075	1.046	0.999	1.374	0.69	0.95	1.032	1.158	1.207	0.895	0.94	0.647
TraesCS4A02G056200.2	0.837	0.995	0.938	1.004	1.104	1.043	1.041	1.026	1.071	0.978	1.032	0.977
TraesCS1B02G011600.1	0.992	0.957	1.023	1.173	1.01	1	0.988	0.966	1.02	1.049	0.965	0.89
TraesCS7A02G248200.1	1.04	0.963	1.03467	1.101	1.039	1.028	0.995	0.918	0.916	1.015	0.981667	1.014
TraesCS6D02G345900.2	1.03567	0.996	1.038	1.073	0.982	0.997	0.968	0.981	0.991667	1.013	0.994	0.968
TraesCS1A02G231000.1	1.036	1.022	1.055	1.106	0.987	0.942	1.015	0.997	0.974	1.028	0.927	0.92
TraesCS1D02G126700.1	0.909667	1.019	0.898	0.812	0.993	1.025	0.911	1.043	1.08367	0.951	1.208	1.092
TraesCS5D02G268000.1	0.967	0.961	0.999	0.934	1.042	1.007	1.029	1.083	0.966	1.065	0.962	0.969
TraesCS2B02G312400.1	1.051	0.991667	0.907	1.017	1.094	1.10833	1.229	1.002	0.845	0.906	0.879	0.994
TraesCS4D02G148600.1	0.995	0.989	0.995333	1.002	1.03	1.014	1.01967	1.015	0.976	1.011	0.998667	1.009
TraesCS5D02G365400.1	0.936	0.96	1.019	0.971667	1.047	1.041	0.972	1.02	1.022	1.006	1.01	1.01267
TraesCS7A02G168300.2	0.984	0.997	0.952	1.025	0.998	1.048	1.027	1.003	1.008	0.962	1.031	0.985
TraesCS7B02G094500.1	0.735	1.008	0.884333	0.91	1.195	1.011	1.04867	0.94	1.087	0.987	1.07767	1.159
TraesCS4A02G355000.1	1.026	0.937	1.017	0.943	1.047	1.072	1.071	1.026	0.923	0.998	0.914	1.033
TraesCS3D02G383500.1	0.979	0.926	0.972	0.847	1.03	1.032	1.013	1.012	0.982	1.068	0.983	1.135
TraesCS5D02G117600.1	1.038	1.048	0.986	0.928	0.97	1.015	1.042	0.948	0.99	0.993	0.978	1.135
TraesCS3D02G432200.1	1.057	0.973	0.984	0.82	0.876	1.064	1.003	1.05	1.069	0.97	1.041	1.115
TraesCS4D02G365600.1	0.883	0.946667	1.008	0.949	1.042	0.994333	0.908	1.033	1.087	1.06433	1.087	1.019
TraesCS3D02G198500.1	0.93	0.981	0.981	0.959	0.959	0.982	0.906	1.104	1.123	1.043	1.119	0.93
TraesCS6B02G225600.1	0.973	0.945333	0.99	0.873	1.063	1.076	1.111	1.054	0.964	0.977333	0.904	1.064
TraesCS5B02G509400.2	1.013	1.009	1.054	0.916	1.014	1.002	0.971	1.024	0.978	0.979	0.988	1.106
TraesCS5D02G388600.1	1.001	1.027	0.961	0.916	0.939	1.063	1.019	1.006	1.065	0.913	1.01	1.08
TraesCS2D02G250700.1	1.016	1.03767	1.045	1.052	0.975	0.996333	1.022	0.992	1.009	0.973667	0.938	0.974
TraesCS4D02G130900.1	1.041	0.957667	0.918	0.914	0.985	1.017	0.982	1.084	0.972	1.02633	1.114	0.993
TraesCS2D02G371800.1	1.024	1.099	1.025	1.259	1.038	0.997	0.937	0.868	0.933	0.9	1.013	0.928
TraesCS2A02G243200.1	0.987	1.019	1.018	0.869	0.966	0.966	0.977	0.974	1.074	1.01	1.007	1.157
TraesCS5D02G434300.1	1.054	0.946	1.018	1.148	0.945	0.924	1.025	0.933	0.999	1.134	0.966	0.955
TraesCS1D02G405700.1	0.819	1.08667	0.975	1.466	1.162	0.953	0.932	0.765	1.03	0.997	1.1	0.861
TraesCS7A02G260800.1	1.039	1.01067	1.023	0.97	0.972	0.993667	0.983	1.026	0.915	0.977	1.01	1.006
TraesCS5D02G255500.1	1.031	0.89	0.994	1.061	1	1.125	1.03467	0.979	0.967	0.993	0.980333	0.981
TraesCS5A02G186800.1	0.952	0.975	0.922	1.022	1.062	0.979	1.056	0.917	1.073	1.006	1.012	1.086
TraesCS5A02G469300.1	0.86	1.066	0.829	0.854	1.032	1.03	1.189	1.026	1.081	0.91	1.061	1.109
TraesCS4A02G293000.1	1.033	1.005	0.99	0.918	1.014	1.048	0.99	1.024	0.991	0.945	0.983	0.979
TraesCS5A02G217300.1	0.769	0.834333	0.887	0.847	1.085	1.05633	1.079	1.005	1.166	1.12033	1.052	1.143
TraesCS2A02G301900.1	0.965	1.062	0.991	0.95	0.963	1.051	0.972	1.059	1.01	0.933	1.073	1.056
TraesCS5D02G194600.1	1.065	0.916	0.975	1.077	0.994	1.019	1.073	1.032	0.958	1.071	0.959	0.906
TraesCS5A02G078000.1	1.028	1.033	1.022	1.02767	1.039	0.903	1.02	0.987333	0.928	1.068	0.96	0.985333
TraesCS1D02G339700.2	0.919	1.026	0.959	1.026	0.977	1.022	0.989	0.966	1.104	0.983	1.056	1.026
TraesCS5B02G552600.1	1.07033	1.101	1.054	1.056	0.943	0.942	0.865	1.022	0.992	0.961	1.079	0.936
TraesCS4B02G252900.1	1.005	0.984	1.024	0.923	0.999	1.027	1.082	1	0.996	0.99	0.895	1.079
TraesCS5B02G234400.1	1.038	1.02	1.03167	1.037	0.996	0.987	1	1.017	0.972	0.97	0.965333	0.954
TraesCS4B02G051000.1	0.821	0.910333	1.009	0.901	1.002	1.05367	1.068	1.091	1.197	1.056	0.965	1.006
TraesCS1D02G179900.1	0.954	1.006	0.987	0.982333	1.022	0.942	1.01	0.991333	1.028	1.033	1.027	1.02933
TraesCS2D02G263600.1	1.01	1.022	1.017	1.039	1.068	1.03333	1.023	1.009	0.918	0.948333	0.961	0.966
TraesCS4D02G263300.1	1.078	0.925	0.957	0.841	0.987	0.997	0.994	0.991	0.929	1.084	1.058	1.164
TraesCS6B02G361800.1	0.934	0.988	1.028	0.596	1.02	0.964	0.983	1.022	1.09	1.056	0.987	1.348
TraesCS3D02G189700.1	1.006	1.005	1.029	0.898	1.008	1.067	1.144	0.958	0.985	0.935	0.827	1.149
TraesCS4D02G116700.1	1.014	1.009	1.094	1.259	1.218	0.986	1.061	0.979	0.755	1.011	0.856333	0.803
TraesCS3D02G240300.1	1.02833	0.973	1.042	1.07	1.00267	1.074	0.976	0.958	0.979667	0.96	0.982	0.997
TraesCS2D02G273300.1	0.897	0.966	0.986	0.949667	1.077	1.047	0.99	1.038	1.034	0.994	0.969	0.999
TraesCS3D02G338500.1	1.092	1.016	0.961	0.996	0.818	1.01	1.011	0.974	1.091	1	0.934	1.005
TraesCS7D02G276300.1	0.961	0.992	1.003	0.985333	0.955	1.061	0.944	0.986667	1.092	0.954	1.057	1.03433
TraesCS7D02G161200.1	1.28567	0.869	1.027	1.961	0.984667	1.013	1.243	0.698	0.776667	1.107	0.73	0.493
TraesCS2D02G169900.2	0.942	1.04267	1.128	1.058	1.015	1.00433	0.993	1.005	1.049	0.957	0.868	0.954
TraesCS6A02G221700.4	0.991667	0.9	1.101	0.974	0.991333	1.076	0.902	0.996	1.02067	1.032	0.99	1.04
TraesCS4A02G130800.3	1.033	1.097	1.022	1.04	0.933	1.039	0.918	0.897	1.035	0.871	1.063	1.091
TraesCS2D02G136200.1	1.018	0.976	0.962	0.948	0.981	1.014	1.028	1.033	1.002	1.01367	1.019	1.02
TraesCS1D02G318900.1	0.851	0.938333	1.005	0.959	1.006	1.005	0.968	1.041	1.159	1.064	1.031	1.002
TraesCS5A02G406700.1	0.867	0.996	0.91	0.924333	1.118	0.93	1.007	1.01833	1.022	1.055	1.098	1.05833
TraesCS3D02G322800.1	0.973	1.059	1.053	0.921	1.045	0.957	1.036	1.001	0.975	1.024	0.908	1.08
TraesCS7D02G243900.1	1.217	1.007	1.06067	0.958	0.831	1.094	0.972	0.991	0.941	0.907	0.969	1.059
TraesCS4D02G211100.1	1.057	1.05	1.012	1.107	0.893	0.987	1.032	1.006	1.02	0.946	1.014	0.908
TraesCS6D02G393200.1	0.952	1.058	0.95	1.134	0.994	0.978	1.051	0.952	1.06	0.969	1.008	0.946
TraesCS3D02G445300.1	0.967	1.021	1.02	1.00267	1.028	0.986	0.972	0.995333	1.008	0.999	1.011	1.006
TraesCS2B02G233300.1	1.014	1.035	1.023	0.85	1.081	0.957	0.997	1.026	0.9	1.013	0.982	1.116
TraesCS7D02G486800.1	0.978	0.973667	0.968	0.975	1.028	1.017	0.975	1.048	0.996	1.00867	1.051	0.979
TraesCS4B02G037700.1	0.949	1.008	1.047	1.079	1.042	0.995	1.037	0.948	1.013	1.003	0.899	1.007
TraesCS6D02G163600.1	0.927	0.952333	0.971	0.959	1.035	1.034	1.009	1.058	1.044	1.018	1.028	0.982
TraesCS5A02G372100.1	0.962	1.034	1.024	0.929	1.122	0.95	0.963	1.127	0.905	1.021	1.014	0.931
TraesCS2A02G065000.1	1.018	0.988	0.999	1.00167	0.996	1.004	1.036	1.012	0.986	0.995	1.007	0.996
TraesCS3A02G093900.1	0.814	1.088	1.054	0.985333	1.08	0.819	0.995	0.964667	1.122	1.096	0.949	1.05567
TraesCS3B02G224000.1	0.987	0.991	1.033	0.937	1.00133	0.986	1.022	0.996	0.991	0.99	0.943	1.04
TraesCS3D02G491400.1	0.763	0.908	0.927	1.034	1.244	1.08867	0.982	1.04	1.004	1.018	1.104	0.946
TraesCS5D02G056100.1	1.008	0.963	1.011	1.274	1.019	0.967	1.019	0.833	0.973	1.075	0.986	0.878
TraesCS5A02G381200.1	0.971	0.992	0.94	0.967667	1.056	0.965	1.107	1.04267	0.974	1.049	0.965	0.996
TraesCS5D02G100600.1	0.873	0.963	0.982	0.813	1.024	1.028	1.003	1.05	1.083	1.016	1.026	1.122
TraesCS2D02G229100.3	0.901	0.921	0.91	0.946	1.045	0.973	1.031	1.074	1.064	1.106	1.096	0.976
TraesCS3D02G419300.1	0.928	1.053	0.909	0.891	0.946	0.96	1.044	1	1.139	1.022	1.062	1.085
TraesCS1B02G208100.1	0.974	0.981667	1.007	0.964	0.996	1.00833	1.003	1.026	1.028	1.00233	0.959	1.02
TraesCS5B02G078300.1	0.955	0.994	0.96	1.094	1.017	1.043	0.99	0.943	1.026	0.971	1.058	0.992
TraesCS3B02G473800.1	1.02367	1.004	0.955	1.112	1.00767	0.974	1.007	1.042	0.98	1.028	1.048	0.864
TraesCS2D02G239100.4	0.972	0.979	0.983	0.978	0.994	1.067	1.003	0.993	1.023	0.887	1.004	1.036
TraesCS2B02G479800.1	1.01	0.994333	1.005	0.968	0.949	0.976333	0.998	0.982	1.008	1.02533	1	1.068
TraesCS5D02G035200.1	1.114	1.125	0.988	1.056	0.924	0.88	0.979	1.035	0.975	0.999	1.04	0.963
TraesCS7A02G083400.1	0.948	0.957	1.027	0.86	1.00733	0.996	0.973	1.053	1.03233	1.031	1.002	1.064
TraesCS4A02G370100.1	1.038	0.939	1.018	0.61	0.966	1.02	0.955	1.127	0.984	1.047	0.959	1.217
TraesCS7D02G262600.1	0.925	0.932	0.99	0.971	1.005	0.953	0.992	1	1.043	1.121	1.023	1.037
TraesCS7B02G042700.1	0.978	0.998	0.981333	0.968	1.045	1.02	1.04933	1.083	0.929	0.989	0.954667	0.946
TraesCS1D02G400100.1	0.997	0.956	1.009	0.944	0.952	1.041	1.001	1.098	0.992	1.01	0.988	1.061
TraesCS4A02G328600.1	1.034	1.016	1.031	0.753	0.937	0.971	1.039	1.06	1.031	1.018	0.93	1.165
TraesCS6D02G137000.1	0.955	0.945333	1.038	0.843	1.037	0.975333	0.945	0.944	1.112	1.115	1.017	1.216
TraesCS3D02G083400.1	0.976	0.969	1.007	0.984	0.972	1.069	1.021	1.02067	1.057	0.969	0.978	1.00133
TraesCS5B02G030700.1	1.059	0.948	0.978	0.995	1.034	0.964	1.042	1.01333	0.899	1.093	0.986	0.992667
TraesCS7A02G189000.1	1.108	1.042	1.062	1.319	1.148	0.95	1.031	0.9	0.703	0.986	0.907	0.852
TraesCS4B02G051300.1	1.058	1.074	1.002	1.04467	0.991	0.992	1.028	1.00367	0.946	0.9	0.974	0.94
TraesCS5A02G394900.1	1.015	1.033	0.988667	0.918	1.025	1.005	1.03133	1.064	0.959	0.96	0.977333	1.013
TraesCS4B02G145600.3	1.053	1.035	0.972	1.02	1.018	0.973	1.025	1.00533	0.938	1.017	1.011	0.988667
TraesCS4B02G333500.1	1.077	1.003	1.025	1.122	1.034	0.947	1.001	0.964	0.881	1.055	0.975	0.956
TraesCS7B02G183600.3	0.862333	0.872	1.057	0.658	1.053	1.037	1.106	1.016	1.077	1.098	0.834	1.299
TraesCS7A02G104100.1	0.995	0.988	1.021	1.00133	1.078	0.98	0.937	0.998333	0.924	1.038	1.044	1.002
TraesCS6D02G147700.1	1.011	1.024	1.049	1.178	1.077	1.004	0.999	0.977	0.945	0.967	0.976	0.889
TraesCS7D02G402300.1	0.977	1.019	0.97	0.964	1.044	0.994	1.031	1.02	0.979	0.981	1.012	1.021
TraesCS1D02G182600.1	0.89	1.065	1.059	0.845	1.071	0.958	0.925	1.145	1.047	0.978	0.987	0.986
TraesCS3B02G566900.2	0.98	0.992667	1.009	0.989	0.971	0.979667	0.963	1.005	1.06	1.03967	1.017	1.042
TraesCS3B02G333500.1	0.916	0.951	1.041	1.076	1.069	1.013	1.018	0.938	1.021	1.042	0.94	1.013
TraesCS3D02G380200.1	1.052	1.024	0.99	1.022	1.012	0.986	1.103	1.03367	0.931	0.995	0.912	0.946
TraesCS6D02G262700.1	0.932	0.798	0.98	0.825	1.077	0.973	1.035	1.044	1.041	1.234	0.986	1.104
TraesCS5D02G274500.1	0.959	1.06	0.957667	0.854	1.005	1.001	1.031	1.087	1.042	0.945	1.01033	1.044
TraesCS4B02G200300.1	1.00033	1.033	0.969	0.999	1.02467	1.037	1.02	1.017	0.983	0.937	1.019	0.993
TraesCS3D02G410700.1	1.062	1.00367	1.035	0.914	1.013	0.997333	0.951	1.028	0.919	0.996667	1.014	1.057
TraesCS7D02G215900.1	0.944	1.029	1.176	0.822	1.077	0.958	0.78	1.001	0.982	1.027	1.028	1.109
TraesCS7A02G236200.1	0.87	0.967	1.068	0.963	1.167	1.06767	1.085	0.951	0.967	0.969667	0.842	1.1
TraesCS6D02G004200.1	0.964	0.901667	0.916	0.825	1.024	1.01633	1.003	1.022	1.036	1.07267	1.039	1.143
TraesCS5D02G292800.2	1.006	0.903	0.974	1.141	0.965333	0.987	0.967	0.942	1.04433	1.116	1.066	0.951
TraesCS2A02G477900.1	1.052	1.14933	1.138	1.258	1.041	0.953	0.912	0.906	0.899	0.919667	0.938	0.922
TraesCS3D02G119600.4	1.031	1.004	0.983	0.797	0.868	1.034	0.986	0.957	1.107	0.968	1.038	1.241
TraesCS2D02G530000.1	1.12067	1.057	1.046	1.259	0.94	0.945	0.973	0.902	0.949333	0.979	0.979	0.89
TraesCS1D02G041200.1	0.89	0.985	0.969	0.83	1.124	1.004	0.932	1.085	0.987	1.035	1.113	1.067
TraesCS2B02G347200.1	0.904	0.95	0.95	0.826	1.13	0.958	0.991	1.011	0.916	1.069	1.085	1.099
TraesCS6D02G354000.1	1.098	1.125	1.029	1.228	0.97	0.93	0.986	0.899	0.924	0.95	1.009	0.921
TraesCS2D02G220800.1	0.973	0.991	1.019	1.021	1.034	1.009	0.977	0.903	1.005	0.998	0.988	1.053
TraesCS7D02G217100.7	0.996	0.973	0.996	0.927	1.014	1.04667	1.028	1.098	0.967	0.982	0.981	0.998
TraesCS3B02G230700.2	1.038	1	0.986	1.045	0.945	1.013	1.015	0.982	1.026	0.989	1.012	1.047
TraesCS3D02G073000.1	0.98	1.01	1.04	1.016	1.017	0.997	1.029	0.919	1.032	0.998	1.013	1.042
TraesCS2D02G191500.1	0.993	1.016	0.994	1.001	0.953	1.001	0.962	0.972	1.059	0.988	1.049	1.032
TraesCS5B02G497500.1	0.973	1	0.976	0.983	1.032	1.005	0.995	1.01067	0.997	1.001	1.036	1.01133
TraesCS3D02G204000.1	1.042	1.085	1.066	0.983	1.004	0.97	1.028	1.007	0.928	0.953	0.902	1.009
TraesCS2B02G400900.1	0.822	0.94	0.946	0.748	0.975	1.049	1.032	1.01	1.224	1.018	1.032	1.225
TraesCS4A02G041700.2	1.039	1.131	1.084	1.08467	1.094	0.985	0.925	1.00133	0.812	0.94	0.987	0.913
TraesCS2D02G200600.1	1.014	0.965	1.034	1.052	0.912	1.026	0.947	0.978	1.058	1.021	0.997	0.923
TraesCS5D02G434100.1	0.905	0.964	0.976	0.695	1.012	0.975	0.96	1.073	1.063	1.096	1.031	1.198
TraesCS1B02G170600.1	0.812	0.802	0.942	0.652	1.064	1.073	1.046	1.109	1.141	1.12133	1.023	1.2
TraesCS5D02G403900.1	1.079	0.983	0.999	0.935	1.076	0.976	1.043	1.077	0.833	1.046	0.954	0.983
TraesCS2D02G102000.1	1.033	0.888	0.989	0.97	0.897	1.147	0.964	1.00267	1.042	0.974	1.053	1.023
TraesCS1B02G174800.1	0.959	1.004	0.938	0.796	1.044	0.992	1.141	0.997	1.01	1.011	0.988	1.197
TraesCS6D02G238800.1	1.032	0.983	0.933	0.942	0.971	1.003	1.013	1.085	0.975	1.02	1.067	0.957
TraesCS1B02G303300.1	1	1.111	0.943	0.946	1.03467	0.94	1.128	1.036	0.977667	0.954	0.961	1.018
TraesCS3B02G481400.1	1.011	0.898	0.892	0.791	0.974	1.002	0.88	1.152	1.017	1.09667	1.246	1.027
TraesCS5A02G464500.1	1.057	0.979	1.021	0.927	1.026	1.001	0.974	0.989	0.911	0.983	1.007	1.085
TraesCS2B02G576300.1	1.017	1.016	1.087	1.095	1.041	1	1.056	0.933	0.975	0.99	0.979	1.052
TraesCS1D02G404700.1	1.124	1.03733	1.022	0.966	1.016	1.02133	0.945	1.103	0.847	0.935667	1.035	0.925
TraesCS1D02G420500.1	1.012	0.985	0.989	0.95	1.011	0.998	0.95	1.081	1.025	1.004	1.049	1.023
TraesCS5D02G293800.1	1.03	1.001	1.014	1.058	1.011	1.021	0.954	1.007	0.973	0.983	1.035	0.973
TraesCS6A02G158300.1	0.931	1.021	1.01	0.873	1.067	0.949	0.985	1.014	1.006	1.035	1.008	1.111
TraesCS1D02G013300.1	0.965	0.952667	0.982	0.911	0.955	1.00733	1.075	0.992	1.088	1.043	0.941	1.1
TraesCS4D02G192900.1	1.051	1.046	1.025	1.323	1.029	1.013	0.925	0.894	0.916	0.952	1.046	0.818
TraesCS6B02G472700.1	1.002	0.965	0.981	0.945	1.001	1.005	1.077	1.009	0.973	1.036	0.948	1.048
TraesCS7D02G333000.1	0.908	0.925	0.962	0.946	0.776	1.101	0.869	1.033	1.339	0.982	1.178	1.023
TraesCS3A02G067300.1	1.019	0.885	1.009	0.937	1.065	0.983	1.054	0.999	0.911	1.137	0.94	1.069
TraesCS1B02G188000.1	1.009	1.013	0.995	1.071	0.976	1.011	0.974	1.073	1.011	0.976	1.022	0.865
TraesCS4A02G264600.1	1.08	1.052	1.03	1.046	0.891	0.973667	1.011	1.019	1.028	0.978333	0.959	0.948
TraesCS1D02G410200.1	0.956	1.001	1.006	1.002	1.03	0.997	0.985	1.036	1.015	0.982	1.013	0.926
TraesCS6B02G194300.1	1.022	1.00033	1.026	0.953	1.019	1.02567	1.038	1.02	0.957	0.975	0.937	1.031
TraesCS4D02G001900.1	1.05867	1.011	1.088	1.077	0.998	0.989	1.003	1.002	0.946667	0.996	0.903	0.941
TraesCS6D02G201900.1	0.939	0.979	0.924	0.947333	1.118	1.037	1.073	1.076	0.944	0.995	1.016	0.985
TraesCS2B02G026200.1	0.911	1.041	0.981	0.965	1.017	0.981	0.984	1.006	1.081	0.984	1.042	1.036
TraesCS1B02G093600.1	0.882333	0.939	0.953	0.755	1.06367	1.033	1.059	1.099	1.05267	1.035	1.019	1.104
TraesCS4D02G215500.1	0.913	0.994	0.950667	0.945	1.047	1.029	1.01333	0.964	1.048	0.983	1.044	1.101
TraesCS2B02G553100.1	0.951	0.939	0.949	0.957	1.008	1.039	1.02033	1.014	1.047	1.029	1.03667	1.034
TraesCS7D02G004300.1	0.947	1.035	0.869	0.891	0.975	0.899	1.066	1.044	1.086	1.07	1.085	1.083
TraesCS1B02G209800.1	1.045	1.022	1.05433	1.096	0.953	1.065	0.99	0.952	1.002	0.92	0.967333	0.98
TraesCS7D02G172000.1	1.037	1.042	1.007	1.296	0.894	1.049	0.917	0.897	1.068	0.933	1.076	0.851
TraesCS7D02G029800.1	0.936	0.927	1.001	0.844	1.029	1.03333	1.11	0.961	1.041	1.04267	0.893	1.194
TraesCS1B02G254100.1	1.004	0.966	1.11	0.784	1.033	1.03767	0.991	1.089	0.999	0.979667	0.89	1.05
TraesCS4D02G221100.1	1.01	1.037	1.044	1.03033	0.972	0.985	0.949	0.968667	1.019	0.968	0.998	0.995
TraesCSU02G213500.1	0.986	0.961	1.182	1.235	1.283	0.907	1.145	0.833	0.717	1.142	0.702	1.057
TraesCS2B02G224600.1	0.99	0.96	0.907	0.983	1.02	1.01467	1.046	0.978	0.99	1.034	1.062	1.05
TraesCS6D02G313200.1	1.053	0.986	1.029	0.632	0.971	0.999	0.915	1.019	0.956	1.035	1.058	1.32
TraesCS7B02G273300.1	1.049	1.013	0.935	0.999	0.966	1.017	1.044	1.009	0.982	0.976	1.033	0.997
TraesCS1A02G268500.1	0.859	1.028	1.01	0.894	1.077	0.875	0.93	1.082	1.076	1.101	1.105	0.99
TraesCS4A02G363500.1	0.842	1.018	0.838667	0.656	0.938	1.02	0.958333	0.917	1.155	0.976	1.146	1.307
TraesCS1D02G223500.1	0.975	1.032	0.989333	0.961	1.025	0.99	1.00533	1.001	1.007	0.972	0.997667	1.014
TraesCS4B02G268200.1	1.003	1.182	1.082	0.876	1.16	0.971	0.987	1.019	0.828	0.852	0.926	1.12
TraesCS6B02G310600.1	0.782	0.883	0.997	0.869	1.206	0.946	1.069	1.068	1.023	1.176	0.939	1.051
TraesCS3D02G279600.1	1.064	0.999	1.025	1.02933	1.044	1.017	1.058	1.03967	0.883	0.98	0.895	0.919333
TraesCS3A02G518600.1	0.989	1.005	0.917	0.970333	0.986	0.978	1.024	0.996	1.029	1.022	1.073	1.04133
TraesCS6A02G060700.2	0.925	1.02	0.938	1.067	1.142	0.944	1.006	0.955	0.933	1.041	1.067	1.002
TraesCS1A02G146200.2	1.027	0.990333	0.975	0.969	0.924	0.977	1.019	0.988	1.052	1.039	1.012	1.053
TraesCS4D02G159800.1	1	0.938	0.993	0.93	0.975	1.023	1.046	0.949	1.027	1.046	1.01	1.141
TraesCS1D02G358500.1	0.914	0.975	1.042	0.801	0.991	1.017	1.055	0.976	1.095	0.999	0.942	1.216
TraesCS5D02G418600.1	0.954	0.996	0.968	0.987	0.999	1.018	1.012	0.964	1.053	0.992	1.065	1.064
TraesCS4B02G107700.1	1.023	0.917	0.936667	0.87	1.013	0.91	0.973667	0.998	0.962	1.177	1.08967	1.13
TraesCS4D02G007200.2	0.836	1.004	1.05033	1.311	1.337	0.943	1.074	0.942	0.826	1.058	0.894	0.798
TraesCS3D02G348600.1	0.779	0.976	0.984	1.03	1.355	0.929	1.061	0.92	0.87	1.091	0.96	1.075
TraesCS3A02G268800.1	0.93	0.961	1.021	0.747	1.023	0.995	1.04	1.099	1.054	1.05	0.941	1.126
TraesCS3D02G187200.1	0.993	1.036	0.96	0.996333	0.995	1.022	1.022	1.013	0.995	0.948	1.026	0.989667
TraesCS7B02G300200.1	0.971	0.898	0.964	1.169	1.037	1.121	1.015	0.781	0.994	0.989	1.03	1.108
TraesCS6D02G104700.1	0.954	0.994	0.98	0.897	1.021	0.989	0.936	1.061	1.059	0.995	1.059	1.044
TraesCS2D02G523400.2	1.06	1.111	0.98	1.05033	1.004	0.933	1.03	0.989	0.931	0.994	0.996	0.973667
TraesCS7D02G004400.1	0.946	0.951	1.042	0.979667	1.002	0.992	0.953	0.982333	1.059	1.063	1.004	1.042
TraesCS2D02G290800.2	0.953	1.051	1.046	1.287	1.034	0.944	0.951	0.993	0.946	0.948	1.002	0.762
TraesCS5D02G347400.1	1.037	1.004	1.017	1.09	0.964667	0.944	0.973	0.977	0.997	1.034	1	0.957
TraesCS6D02G135100.1	0.928	0.97	0.981	0.987	1.114	0.991	0.984	0.988	0.96	1.039	1.013	1.037
TraesCS7D02G176900.1	0.994	1.588	0.927	1.088	1.006	0.714	0.996	1.008	1.001	0.668	1.091	0.923
TraesCS7D02G053000.2	0.900333	0.995	0.971	0.735	1.02867	1.099	0.973	1.014	1.09067	0.976	1.064	1.232
TraesCS5B02G137700.1	1.008	0.948667	0.992	0.846	1.002	1.031	0.968	1.123	0.991	1.01567	1.046	1.01
TraesCS3D02G079000.1	0.942	1.033	0.987	1.03	1.074	1.024	1.018	1.014	0.987	0.949	1	0.969
TraesCS5D02G211400.1	1.001	0.997	0.99	0.996	1.01	1.03	1.05	1.03	0.989	0.997	0.965	0.983667
TraesCS6D02G376800.1	1.02367	1.023	0.967	1.081	1.01	1.014	1.028	0.988	0.978333	0.969	1.013	0.953
TraesCS5B02G374800.1	1.032	0.98	0.89	1.238	1.065	1.006	1.221	0.989	0.899	1.049	0.917	0.81
TraesCS1D02G362700.1	0.944	0.892	0.916667	0.914	0.966	1.005	1.00033	1.03	1.099	1.084	1.07933	1.055
TraesCS1A02G282600.1	0.995	0.977	1.054	1.00867	0.987	0.998	1.012	0.999	1.02	1.031	0.931	0.994
TraesCS3D02G113600.1	1.03967	0.986	1.026	1.107	0.971333	0.978	0.91	1.026	0.997667	1.042	1.065	0.886
TraesCS2D02G010700.1	1.047	0.993	1.024	0.986	1.011	0.993	0.988	1.023	0.949	1.031	0.985	1.001
TraesCS2D02G075000.1	1.019	1.126	0.986	1.237	1.025	0.946	1.059	0.905	0.954	0.952	0.96	0.907
TraesCS3D02G082300.1	0.955	0.976	0.995	0.978	0.955	1.00033	1.011	1.035	1.16	1.05267	0.992	1.006
TraesCS1B02G159700.1	0.910667	0.921	1	0.811	1.03067	1.052	1.028	1.012	1.08033	1.096	0.978	1.167
TraesCS1B02G286500.1	0.85	1.028	0.928	1.053	1.089	0.985	1.057	0.909	1.072	0.993	1.027	1.067
TraesCS1A02G153300.1	1.01	1.018	1.014	0.665	1.021	1.006	0.973	1.048	0.964	1.002	1.016	1.256
TraesCS2D02G368600.1	1.07	1.04433	0.978	1.085	0.981	0.974	0.99	0.951	0.929	0.971667	1.022	0.964
TraesCS4D02G312300.2	0.987	1.005	0.977	0.908	1.012	0.963	1.03	1.046	1.055	1.048	1	1.025
TraesCS1B02G254000.1	1.014	0.933	0.973	0.894	0.934	1.017	1.046	0.993	1.025	1.055	0.983	1.091
TraesCS1D02G195400.1	1.088	1.024	1.025	0.963	0.967	0.978	0.985667	1.012	0.983	1.004	0.998	1.007
TraesCS6B02G104300.1	1.095	1.03467	1.047	0.962	0.957	0.989667	1.001	1.011	0.941	0.974667	0.95	1.033
TraesCS1D02G334600.1	0.975	1.052	0.945	0.990667	1.003	0.999	0.957	0.986333	1.026	0.961	1.109	1.032
TraesCS5D02G116200.1	1.064	0.981	0.957	0.969	0.967	1.027	1.035	1.018	0.942	0.923	0.98	1.018
TraesCS7D02G366400.1	0.865	0.861667	0.778	0.942	1.244	1.17067	1.295	0.973	0.883	0.971667	0.957	1.075
TraesCS7D02G232300.1	0.975	1.021	0.989	1.131	1.065	0.979	0.955	0.983	1.006	1.016	1.064	0.897
TraesCS2A02G207000.1	0.989	1.035	0.894	0.869	0.981	0.973	0.982	1.08	1.033	0.966	1.142	1.037
TraesCS6A02G405200.1	0.964	0.985	1.013	1.057	0.981	0.996	1.033	0.975	1.064	0.995	0.957	0.988
TraesCS5D02G118700.1	1.049	0.981	0.975	0.895	0.985	1.017	0.98	1.007	1.005	1.008	1.044	1.046
TraesCS1B02G065900.2	0.899	0.926	0.917	0.847	1.07	0.995	1.118	1.033	0.972	1.109	0.979	1.133
TraesCS3B02G337300.2	0.848	1.013	0.94	0.959	1.296	0.958	1.05867	0.922	0.855	1.053	1.01467	1.136
TraesCS1A02G133100.2	0.972667	1.023	0.929	0.966	1.01333	0.969	1.043	1.028	1.03767	1.062	1.041	1.01
TraesCS4D02G290800.2	1.048	1.064	0.975	1.134	0.943	0.966	1.072	0.96	1.008	0.975	0.959	0.936
TraesCS6B02G326300.1	1.138	1.079	1.10833	1.108	0.965	0.967	0.969667	0.977	0.885	0.959	0.928	0.94
TraesCS4A02G451811.1	1.028	1.04	0.946	1.398	0.915	0.905	0.953	0.817	1.1	1.001	1.116	0.862
TraesCSU02G072700.1	1.033	1.023	1.038	0.97	1.013	0.999	1.02	1.035	0.95	0.97	0.938	0.981
TraesCS2D02G110100.1	0.93	1.082	0.726	0.982	1.07033	0.953	1.334	0.924	1.01967	0.97	0.976	1.113
TraesCS2A02G406200.1	1.068	1.058	1.016	0.939	1.042	1.002	1.128	1.061	0.881	0.946	0.857	0.998
TraesCS7D02G242500.2	0.936	1.038	1.005	1.063	0.954	0.986	1.017	1.062	1.12	0.951	0.981	0.885
TraesCS6D02G095000.2	0.879	0.98	0.997	0.952	1.035	1.01	0.971	1.00533	1.097	1.005	1.037	1.04633
TraesCS6D02G134100.1	0.925	1.111	1.008	0.949	1.022	0.974	1.006	0.993	1.061	0.921	0.988	1.048
TraesCS7B02G420700.1	1.044	1.003	1.055	1.006	1.138	0.983	1.03	1.006	0.807	1.015	0.911	0.999
TraesCS1B02G008000.2	1.016	1.064	0.938333	0.735	0.973	0.947	1.023	1.149	1.012	0.987	1.026	1.079
TraesCS6D02G176400.2	0.97	0.964	0.998	0.921	0.953	1.047	1.025	0.992	1.085	0.996	0.912	1.091
TraesCS4A02G191200.2	0.939	1.004	0.973	0.976	1.146	0.967	1.03867	1.003	0.915	1.035	0.993333	1.03
TraesCS4A02G061900.1	0.926	0.994	1.075	0.968	1.034	0.958	1.017	1.022	1.047	1.052	0.903	1.014
TraesCS3D02G204400.1	1.049	1.033	1	1.02733	0.952	1.016	0.888	0.952	0.997	0.958	1.117	1.024
TraesCS4A02G149500.4	0.979667	0.969	0.961	1.009	1.027	1.066	0.988	1.027	1.015	0.972	1.1	0.973
TraesCS2A02G040200.2	0.78	0.958	0.902	0.89	1.227	0.956	0.998	1.109	1.004	1.091	1.117	0.986
TraesCS5D02G418200.1	0.96	0.961333	0.999	0.925	0.983	0.981333	0.977	0.984	1.072	1.06533	1.028	1.096
TraesCS5A02G014500.1	0.739	0.972	0.946	0.917	1.324	0.926	0.924	1.048	0.973	1.091	1.141	0.987
TraesCS1A02G223300.2	1.017	1.098	1.09467	1.169	1.02	0.937	0.975333	0.969	0.947	0.952	0.939333	0.919
TraesCS3B02G319500.2	1.022	1.035	1.011	0.915	0.81	1.022	0.995	1.048	1.2	0.95	0.99	1.024
TraesCS3A02G220000.2	1.046	1.011	1.062	1.03967	0.922	0.999	0.942	0.954333	1.033	0.975	0.993	1.00033
TraesCS2B02G079100.2	1.107	1.008	1.019	1.04467	0.889	0.887	1.021	0.932333	1.001	1.108	0.961	1.02333
TraesCS4D02G276400.2	1.005	1.01	1.001	1.03	1.016	0.986	0.939	0.978	0.942	0.992	1.052	0.946
TraesCS7D02G551600.1	1.00833	1.122	1.03	0.873	0.993333	0.928	1.041	1.011	0.999	0.954	0.93	1.113
TraesCS2B02G307300.1	0.917	0.988	0.982	0.781	1.027	1.012	0.995	1.074	1.06733	1.049	1.029	1.124
TraesCS3B02G060500.1	0.944	0.991	1.027	0.775	1.065	1.114	0.943	0.957	0.994	0.903	1.031	1.261
TraesCS7D02G009100.1	1.004	1.008	1.033	0.993	0.992	1.01	1.029	0.993	1.005	0.988	0.932	1.039
TraesCS3D02G356700.1	0.993	1.066	1.146	0.94	1.019	0.985	1.048	1.026	0.988	0.954	0.792	1.035
TraesCS6A02G238500.1	1.132	1.258	1.19433	1.193	1.118	0.94	0.998333	0.937	0.73	0.807	0.815667	0.91
TraesCS5A02G255900.1	0.977	0.874	0.842667	0.677	1.015	1.063	1.02733	1.004	1.011	1.07	1.129	1.306
TraesCS1D02G162900.1	0.921	0.906	0.958	0.916	1.001	1.035	1.006	1.051	1.087	1.065	1.045	1.029
TraesCS5D02G463100.1	1.002	1.035	1.003	0.852	1.034	0.956	0.982	0.967	0.963	1.009	1.025	1.181
TraesCS7D02G181600.1	0.992	0.975	0.954	0.914	0.98	0.965	1.056	1.004	1.053	1.028	0.996	1.084
TraesCS3D02G435300.1	1.137	1.063	1.157	1.205	1.11	0.977	0.904	0.88	0.733	0.963	0.924	0.963
TraesCS2A02G291200.1	0.911	0.879	1.054	0.964	0.896	1.024	1.025	0.952	1.209	1.103	0.919	1.098
TraesCS7B02G202300.1	0.976	1.059	0.987	1.00733	0.988	0.944	1.007	0.979667	1.04	1.003	1.013	1.01867
TraesCS1A02G293000.1	0.975	0.944	0.936	0.938	1.139	1.116	1.069	0.978	0.882	0.949	1.006	1.092
TraesCS7D02G313300.1	0.85	0.989	0.96	0.94	1.265	1.005	1.229	0.965	0.904	1.019	0.796	1.109
TraesCS1B02G139000.1	1.084	1.052	1.102	0.97	1.046	1.00367	0.951	1.014	0.86	0.940333	0.939	1.022
TraesCS2D02G403600.2	1.02633	0.994	1.016	1.069	0.972667	0.97	1.04	0.908	1.01333	1.041	0.946	1.053
TraesCS3A02G186400.1	0.96	0.974	0.950333	0.917	1.002	0.98	1.03067	1.11	1.065	1.052	1.02633	0.962
TraesCS4D02G068100.1	0.999	0.98	1.003	1.02	0.988	1.011	1.029	1.033	1.003	1.013	0.969	0.971
TraesCS1A02G268900.1	0.971	0.957	0.996	0.918	1.076	0.994	1.083	1.008	0.953	1.055	0.925	1.045
TraesCS4A02G296100.1	1.003	1.119	0.942	1.349	1.008	0.95	0.972	0.896	0.929	0.94	0.997	0.764
TraesCS1B02G210900.1	0.989	0.97	0.988	0.982333	1.035	0.994	0.97	0.999667	0.994	1.048	1.047	1.02967
TraesCS4A02G096600.1	1.031	1.019	1.00933	0.978	1.002	0.998	1.00067	1.002	0.996	0.989	1.002	1.021
TraesCS4A02G235700.1	0.977	1.04	0.963	1.051	0.996	0.976	1.115	0.986	1.062	0.997	0.931	0.981
TraesCS4A02G280500.1	1.006	0.964	1.047	1.156	1.08	1.012	0.935	0.838	0.909	1.036	1.031	1.054
TraesCS1D02G131100.1	0.981	1.035	0.966	0.83	1.004	1.031	1.002	1.044	0.964	0.941	1.02	1.113
TraesCS7D02G340100.1	0.931	1.084	0.87	0.862	0.962	1.042	1.138	0.998	1.116	0.905	1.007	1.115
TraesCS7A02G173300.1	1.037	0.99	0.99	1.131	1.04633	0.992	1.115	1.032	0.91	0.972	0.9	0.858
TraesCS4D02G087600.1	0.931	0.967333	0.986	0.985	1.062	1.02667	0.998	1.02	1.011	1.012	1.023	1.002
TraesCS1B02G010500.1	1.059	0.927	1.153	1.04633	0.98	0.953	0.997	0.976667	0.958	1.125	0.953	1.012
TraesCS3D02G413900.1	1.092	0.94	0.997	1.00967	0.949	1.041	0.971	0.987	0.954	1.013	1.037	1.00133
TraesCS7A02G270300.1	0.991	1.002	0.987	1.016	1.065	0.928	0.904	0.979	0.989	1.075	1.099	1.01
TraesCS2D02G479500.1	1.044	1.013	0.968	0.989	0.997	0.999	1.027	1.023	0.956	0.966	0.999	1.009
TraesCS6A02G049400.1	1.033	1.055	0.963	1.31	0.934	0.933	0.911	0.931	1.026	1.017	1.115	0.786
TraesCS5B02G016000.1	1.056	1.14	0.983	1.001	1.056	0.961	0.969	0.961	0.88	0.904	1.054	1.055
TraesCS7A02G019900.1	0.995	0.986	1.001	1.042	0.976	1.052	1.12	0.926	0.977	0.957	0.882	1.063
TraesCS1B02G232200.1	0.916	0.984	0.955	0.951667	1.013	1.024	1.048	1.02833	1.08	0.984	1.006	1.02333
TraesCS5D02G181600.3	1.031	1.05367	1.026	1.104	0.976	0.998667	0.981	1.039	0.976	0.945	0.985	0.874
TraesCS7A02G415500.1	0.937	0.960333	1.028	0.916	1.106	1.056	1.05	1.012	0.958	0.984	0.923	1.071
TraesCS3D02G160800.1	0.997	0.984	1.098	1.049	1.022	1.109	1.054	1.04	0.966	0.915	0.839	0.922
TraesCS2A02G014300.1	1.014	1.016	0.999	1.089	0.966	1.009	0.973	0.995	0.972	0.99	1.033	0.981
TraesCS5A02G335600.1	1.002	1.02	1.042	1.061	0.991	1.002	1.001	0.967	1.008	0.984	0.929	0.993
TraesCS4D02G178000.1	0.979	1.005	0.988	1.003	0.983	0.978	0.961	0.955	1.039	1.006	1.033	1.059
TraesCS2D02G598200.1	0.917	1.139	1.003	0.597	1.052	0.952	0.992	0.987	1.02	0.914	1.011	1.387
TraesCS3D02G527700.1	1.034	0.993	1.047	1.04	1.025	1.039	0.983	0.99	0.897	0.984	0.968	0.994
TraesCS6A02G175100.1	1.062	1.102	1.081	1.156	0.841	0.99	0.874	1.01	1.1	0.913	1.04	0.899
TraesCS3A02G130000.1	0.93	0.97	0.921	0.933	1.041	0.98	0.955	1.136	1.035	1.112	1.138	0.917
TraesCS2A02G111600.1	0.978	1.002	0.962	1.034	1.034	1.033	0.986	0.996	0.99	0.973	1.061	0.985
TraesCS4D02G268400.1	1.015	0.907	0.971	1.08	0.952	1.095	1.116	0.994	1.025	1.006	0.92	0.947
TraesCS7D02G278100.1	1.023	0.978	1.044	0.742	0.987	1.013	0.987	1.143	0.996	1	0.988	0.994
TraesCS7B02G275500.1	0.965	0.956667	0.966	0.939	1.133	1.021	0.953	0.977	0.899	1.02667	1.089	1.092
TraesCS2D02G177300.1	1.007	1.001	0.992	0.992	0.929	1.02	1.009	1.104	1.053	1.001	1.004	0.935
TraesCS4B02G015900.2	1.07333	1.072	1.053	1.095	0.982667	0.977	1.016	0.955	0.954	0.957	0.928	0.977
TraesCS7D02G332900.2	0.996	0.904	1.023	1.099	1.003	1.038	0.999	1.007	1.002	1.065	1.001	0.915
TraesCS5D02G271800.1	0.905	1.075	1.006	0.89	1.047	0.879	0.95	0.985	1.057	1.05	1.048	1.127
TraesCS7D02G535400.1	0.994	1.128	0.982	1.125	0.973	0.934	0.954	0.918	1.036	0.943	1.026	0.992
TraesCS1B02G444700.1	1.027	0.986	1.029	1.006	0.98	0.975	0.995	1.007	0.987	1.058	0.992	0.992
TraesCS1D02G191100.1	0.774	1.032	1.04	0.948667	1.213	0.869	1.123	1.06833	0.958	1.101	0.916	0.991667
TraesCSU02G197200.1	0.93	0.984	1.05	0.937	0.999	0.978	0.999	0.957	1.055	1.044	1.025	1.105
TraesCS2D02G101500.1	0.941667	0.925	0.961	0.939	1.00433	0.972	1.036	1.005	1.063	1.108	1.001	1.08
TraesCS4B02G211400.1	0.988	1.007	0.992	0.995667	1.014	1.005	1.004	1.00767	1.002	0.995	1.038	1.01167
TraesCS1D02G344600.1	0.883	0.989	0.944	0.938667	1.023	1.043	1.034	1.03333	1.106	0.975	1.033	1.038
TraesCS4D02G231400.1	1.015	1.05	1.104	1.05633	0.973	0.997	1.036	1.002	1.013	0.957	0.851	0.940333
TraesCS1D02G249900.1	0.945	0.997	0.992	0.974	1.048	0.954	1.016	1.061	0.985	1.029	1.001	0.978
TraesCS4B02G047900.1	0.954	1.021	1.018	0.996	0.851	1.039	1.044	1.006	1.21	0.947	0.939	1.016
TraesCS2D02G490600.1	1.045	0.979	1.02	1.036	0.925	1	0.979	1.059	0.976	1.025	0.998	0.912
TraesCS7D02G291300.1	0.977	0.985	0.994	1.021	1.007	1.026	1.019	1.046	0.991	0.998	0.98	1.013
TraesCS4D02G262800.1	0.945	1.149	1.074	1.205	1.151	0.982	0.938	0.985	0.863	0.879	0.983	0.845
TraesCS5D02G065800.1	1.052	0.997333	1.016	0.924	0.924	1.021	1.052	1.087	1.021	0.982667	0.937	0.99
TraesCS6D02G252300.1	0.993	1.028	0.993	1.00467	1.002	0.992	1.004	0.999333	1.025	0.973	1.037	1.01167
TraesCS5D02G150000.2	0.896	0.985	0.998	0.959667	0.953	0.976	0.977	0.968667	1.166	1.044	1.029	1.07967
TraesCS1B02G267000.6	0.924	1.01633	0.984	1.141	0.944	0.942333	0.948	0.935	1.134	1.06433	1.1	0.959
TraesCS1B02G356800.1	1.038	0.975667	0.996	0.893	1.042	1.022	1.011	1.013	0.915	1.00133	0.997	1.092
TraesCS5D02G109400.1	0.986	0.934	0.952	0.957333	0.945	1.028	1.02	0.997667	1.075	1.036	1.039	1.05
TraesCS1A02G295800.1	0.945	1.042	1.012	1.02	1.002	1.115	1.057	0.921	1.06	0.851	0.933	1.071
TraesCS3A02G179200.1	1.116	0.953	1.01567	0.978	0.932	0.986	0.978333	1.017	0.928	1.063	1.01167	1.044
TraesCS3D02G189800.1	1.024	1.003	0.995	0.892	0.988	1	0.946	0.975	1.04	0.988	1.067	1.114
TraesCS6D02G227200.1	0.959	0.945	0.977	0.960333	0.911	0.979	1.05	0.98	1.141	1.081	0.98	1.06733
TraesCS5D02G431100.1	0.901	1.058	1.118	1.448	1.472	0.933	1.032	0.792	0.61	1.007	0.839	0.845
TraesCS5B02G021000.1	1.103	1.005	1.006	0.987	0.957	1.016	0.969	0.968	0.933	1.006	1.029	1.059
TraesCS3D02G412500.1	0.921	0.98	0.969	0.858	0.983	0.962	0.991	1.1	1.059	1.063	1.04	0.987
TraesCS2D02G295500.2	1.047	1.015	1.032	1.044	1.031	0.996	1.005	0.943	0.916	0.997	0.963	1.036
TraesCS3D02G369200.1	0.98	0.999	1.047	0.97	0.939	0.943667	0.908	0.984	1.088	1.063	1.044	1.057
TraesCS7D02G008600.1	1.071	1.013	0.96	1.022	0.935	0.992	1.05	0.957	0.991	1.001	1	1.04
TraesCS6D02G103500.1	1.132	1.025	0.97	1.04233	1.003	0.976	0.972	0.983667	0.852	1.005	1.066	0.974333
TraesCS5D02G357600.1	0.934	1.042	0.964	0.832	1.05	0.947	1.013	1.013	0.989	1.033	1.006	1.162
TraesCS7B02G179400.1	0.994	0.897667	0.946	0.753	0.979	0.983333	1.006	0.965	1.03	1.11967	1.058	1.271
TraesCSU02G033900.1	1.027	0.936	1.034	0.86	0.945	0.989	1.09	1.113	1.023	1.092	0.895	1.036
TraesCS3A02G140200.1	1.128	1.119	1.073	1.156	0.934	0.976	1.003	0.991	0.929	0.909667	0.919	0.881
TraesCSU02G108400.1	1.055	1.075	1.136	1.278	0.94	1.057	0.965667	0.9	1.005	0.875	0.918667	0.876
TraesCS4A02G442200.1	1.072	1.07433	1.062	1.089	1.08	1.06967	1.172	0.957	0.837	0.859667	0.762	0.98
TraesCS5B02G082400.1	0.887	0.947	0.975	0.979	1.033	1.02933	1.086	0.969	1.09	1.034	0.946	1.066
TraesCS2A02G125200.1	1.008	1.017	0.888	1.03	0.877	1.039	0.931	1.06	1.123	0.951	1.261	0.916
TraesCS5D02G177200.1	1.088	1.047	1.001	1.052	0.981	1.004	1.047	0.984	0.966	0.962	0.947	0.973
TraesCS1B02G161300.1	0.955	1.063	1.089	1.03567	1.031	0.985	0.789	0.935	1.019	0.958	1.117	1.03133
TraesCS4D02G264300.1	1.113	0.987333	1.022	0.827	0.877	1.03067	1.055	1.16	1.007	0.972	0.924	0.985
TraesCS5D02G167900.1	1.00567	0.98	0.982	1.055	1.03233	1.034	1.091	0.972	0.973	0.993	0.933	0.993
TraesCS3D02G412300.1	0.859	1.053	0.932	0.948	0.693	0.923	0.912	0.842667	1.483	1.029	1.169	1.227
TraesCS1D02G072700.1	1.054	1.058	1.083	1.021	0.988667	1.024	0.933	1.009	0.962333	0.871	0.979	1.037
TraesCS4A02G270200.1	1.012	0.985	1.02	1.00567	0.961	1.042	0.991	0.998	1.005	0.979	0.991	0.991667
TraesCS3D02G252000.1	0.943	0.922	0.973	0.85	1.031	1.067	1.11	1.06	1.031	1.011	0.924	1.078
TraesCS1D02G047600.1	1.061	1.04	0.943	1.01467	0.972	1.018	0.962	0.984	0.963	0.949	1.106	1.006
TraesCS1A02G033600.1	0.85	1.047	1.03	1.207	1.056	0.987	0.841	0.879	1.107	0.962	1.098	0.972
TraesCS2D02G206300.1	0.941	0.965	1.057	1.114	1.091	0.937	0.934	0.939	0.986	1.088	1.044	0.978
TraesCS7B02G478100.1	0.848	1.15	0.936	1.244	1.133	0.89	1.012	0.983	1.029	0.964	1.064	0.811
TraesCS4D02G175900.2	1.015	0.957	1.04	0.688	0.962	1.025	1.003	0.929	0.986	1.025	0.956	1.37
TraesCS6A02G339400.1	1.032	0.989	1.027	1.133	1.03	1.026	0.962	0.961	0.95	1.014	1.058	0.958
TraesCS4A02G214200.1	1.019	1.052	1.06367	1.12	0.973	0.987	0.970667	0.952	0.997	0.967	0.972667	0.954
TraesCS1D02G200800.2	0.887	0.976	0.921	0.788	1.032	0.984	1.027	0.999	1.131	1.025	1.066	1.252
TraesCS1A02G365800.1	1.04	1.07	1.059	0.991	1.07367	0.966	1.087	1.168	0.883667	0.97	0.851	0.83
TraesCS2A02G237000.1	1.01933	1.085	1.004	0.969	1.032	0.96	1.052	1.084	0.950667	0.961	0.947	0.944
TraesCS2D02G313700.1	1.094	1.1	0.935	1.509	1.075	0.982	0.996	0.923	0.829	0.928	1.082	0.642
TraesCS7D02G549100.1	1.011	0.98	1.042	0.977	1.015	0.93	0.988	1.011	0.953	1.037	0.969	1.037
TraesCS2B02G346200.1	0.98	0.882	1.008	0.956667	0.956	0.98	0.94	0.958667	1.02	1.112	0.997	1.043
TraesCS3D02G224600.1	1.027	0.951	1.055	0.872	1.046	0.994	1.018	1.036	0.922	1.06	0.925	1.037
TraesCS3B02G564200.4	0.921	0.966	0.978	0.67	1.003	0.945	1.038	1.166	1.085	1.058	0.99	1.118
TraesCS4D02G318900.2	0.82	0.948	1.013	0.927	0.938	1.035	1.006	0.993	1.266	1.024	0.984	1.09133
TraesCS5D02G127200.1	1.072	1.037	1.071	0.968	0.952	0.966333	0.898	1.049	0.972	0.994333	1.027	0.984
TraesCS6D02G033200.1	0.853	1.189	0.71	0.799	1.023	1.066	1.284	1.053	1.182	0.79	1.074	1.131
TraesCS6B02G327500.1	1.027	0.972	1.006	1.00167	1.019	1.007	1.071	1.03233	0.987	1.003	0.926	0.972
TraesCS5D02G174700.1	0.948	0.976	0.911	0.912	1.047	1.1	1.266	0.978	1	0.984	0.893	1.087
TraesCS6B02G333700.3	1.019	0.914333	0.99	0.734	0.867	0.986667	1.054	1.039	1.121	1.10567	0.991	1.205
TraesCS3D02G414600.2	1.033	0.916	1.002	1.057	1.002	1.023	1.025	1.05	0.962	1.067	0.977667	0.904
TraesCS3D02G384700.1	0.918	0.974	0.993	0.95	0.971	1.026	1.037	0.962	1.125	1.007	0.975	1.099
TraesCS7A02G353500.1	1.009	1.039	0.94	1.109	0.993	0.994	0.998	0.979	0.999	0.973	1.074	0.937
TraesCS2A02G126100.1	1.081	1.141	1.482	1.23467	1.081	0.944	0.909	0.978	0.826	0.92	0.554	0.766667
TraesCS1B02G181800.1	1.107	1.025	1.018	1.036	1.061	1.04	1.03	1.039	0.852	0.931	0.95	0.932
TraesCS2A02G312900.1	0.95	0.943	1.014	1.149	1.072	0.934	0.969333	0.902	0.98	1.128	1.055	1.057
TraesCS5A02G513300.1	0.91	1.048	0.832	0.93	1.04	1.006	1.248	1.098	1.058	0.965	0.935	0.986
TraesCS1D02G144200.2	1.069	0.87	1.034	0.991	0.989	1.105	1.124	1.07267	0.94	1.015	0.861	0.938667
TraesCS3D02G187400.1	0.933667	0.965	0.92	0.916	1.07467	0.933	1.132	1.159	0.991	1.106	0.961	0.906
TraesCS3B02G111100.1	0.96	1.064	1.092	1.568	1.31	0.905	0.924	0.746	0.705	1.06	0.976	0.768
TraesCS1B02G251000.1	1.045	0.958	1.00633	1.016	0.969	0.976	0.980333	0.996	0.984	1.072	1.01967	1.003
TraesCS1B02G011700.1	1.089	1.133	1.039	1.189	0.978	0.898	0.879	0.946	0.969	1.011	1.055	0.822
TraesCS7A02G182200.1	0.966	0.89	0.986	0.972	0.919	1.007	0.925	0.993	1.125	1.109	1.095	1.033
TraesCS1D02G313800.2	1.073	0.983	0.993	0.948	0.946	1.002	0.958	1.084	0.977	1.021	1.054	0.963
TraesCS5D02G384000.1	0.921	1.004	1.012	0.694	0.996	1.004	0.993	1.027	1.106	0.998	0.998	1.176
TraesCS3A02G428000.2	0.996	0.933	0.984	0.884	0.989	1.016	1.004	1.05	1.019	1.063	0.964	1.031
TraesCS7D02G136300.1	0.966	1.014	1.04	1.122	0.932	0.986	1.081	0.975	1.111	1.003	0.878	0.93
TraesCS1B02G285500.1	0.831	0.909	0.957	1.005	0.996	1.013	0.961	1.043	1.207	1.084	1.041	0.959
TraesCS2D02G272000.1	0.929	1.029	0.972	0.91	1.03	0.965	1.033	0.969	1.045	1.037	1.013	1.128
TraesCS6A02G285100.1	0.92	1.005	1.009	0.978	1.118	1.015	1.064	1.06567	0.958	0.986	0.93	0.958
TraesCS5D02G490100.4	1.001	0.786	0.879667	0.852	0.977	1.013	0.991667	0.985	1.031	1.207	1.133	1.161
TraesCS6A02G371100.1	1.015	1.125	1.017	1.062	0.959	1.071	0.958	0.999	1.041	0.811	1.011	0.944
TraesCS6D02G100500.1	0.993	1.007	0.995	0.998333	1.026	1.057	1.044	1.04233	0.978	0.943	0.955	0.958667
TraesCS2A02G110500.1	0.913	1.031	1	0.872	1.003	0.95	1.062	0.989	1.093	1.024	0.942	1.138
TraesCS5D02G418000.1	0.958	0.999	0.983	1.041	1.024	0.972	0.998	1.057	1.013	1.034	1.031	0.91
TraesCS4D02G220800.1	0.936	1.006	0.990333	1.029	1.06	0.976	1.03667	1.074	1.008	1.023	0.979667	0.908
TraesCS5B02G395400.1	0.984	0.944	0.898333	0.767	0.891	1.053	1.05433	1.219	1.135	1.01	1.039	0.972
TraesCS2B02G126500.1	0.892	0.810333	0.66	0.879	1.099	1.074	1.223	0.9	1.016	1.13667	1.161	1.233
TraesCS6B02G209100.1	1.02	1.05767	0.949	1.204	0.96	0.967667	0.957	0.986	1.021	0.990333	1.105	0.845
TraesCS5A02G169400.1	1.045	0.949	1.037	1.025	0.992	0.974	1.022	0.968	0.997	1.057	0.947	1.01
TraesCS2B02G111400.1	0.854	1.008	1.008	1.128	1.157	0.962	1.017	0.92	1.002	1.023	0.978	0.987
TraesCS5D02G128300.1	0.828	0.964	0.878667	0.844	1.197	0.988	1.07833	1.05	0.982	1.041	1.03933	1.095
TraesCS1D02G001000.1	1.033	1.06433	0.993	1.167	0.881	0.896667	0.945	0.864	1.051	0.992	1.05	0.875
TraesCS1D02G280700.2	1.03867	0.998	1.062	1.056	1.001	0.981	1.054	0.968	0.968	1.026	0.881	0.997
TraesCS2B02G273900.1	1.016	0.995	0.988	1.002	0.96	1.01	1.016	1.007	1.034	1	1.006	0.999
TraesCS3D02G175100.1	0.992	0.956	1.011	0.986333	0.968	0.979	0.929	0.958667	1.043	1.071	1.063	1.059
TraesCS1A02G073400.2	1.052	1.007	0.99	1.067	0.97	1.01	0.865	0.938	0.976	0.995	1.151	1.022
TraesCS7B02G081000.2	0.898	1.017	0.989	1.028	0.813	0.943	0.706	0.755	1.303	1.05	1.278	1.264
TraesCS2D02G126600.1	0.977	1.028	0.94	0.981667	0.991	0.939	1.096	1.00867	1.037	1.037	0.975	1.01633
TraesCS7D02G311200.2	0.979	0.985	0.99	0.986	1.006	1.009	1.006	1.054	1.009	1.013	1.016	0.961
TraesCS2B02G150700.1	1.04467	0.983	1.054	1.097	0.976667	0.958	1.033	0.939	0.989333	1.064	0.911	0.993
TraesCS3B02G317000.1	1.212	1.02767	1.087	0.784	0.906	1.013	1.018	1.115	0.878	0.946	0.886	1.074
TraesCS2A02G169800.2	1.027	1.024	0.978	1.032	0.917	1.005	1.036	1.03	1.052	0.977	0.959	0.949
TraesCS5B02G016100.1	0.974	0.993333	0.974	1.032	1.014	0.975333	0.987	0.925	1.015	1.043	1.047	1.067
TraesCS5B02G542600.1	1.014	1.028	0.944333	0.791	0.986	0.962	1.01167	1.087	1.017	1.015	1.04367	1.099
TraesCS2A02G308600.3	0.927	0.969	0.923333	0.874	0.948	1.008	0.993333	1.024	1.137	1.032	1.08533	1.087
TraesCS2B02G147700.1	1.07	0.977	0.984	0.93	0.932	1.104	1.003	1.041	1.027	0.896	1.021	0.993
TraesCS2D02G063900.1	0.772	1.004	0.916	0.897	1.295	0.95	0.912	1.08	0.941	1.051	1.187	1.04
TraesCS1A02G421600.1	1.156	1.086	0.91	1.184	0.871	0.971	1.214	0.924	0.966	0.949	0.891	0.932
TraesCS1A02G086100.2	0.95	1.125	1.088	1.547	1.066	0.901	0.843	0.889	0.985	0.978	1.063	0.647
TraesCS6D02G057700.1	0.872	0.973	0.943	0.934	1.129	0.959	0.992	0.897	1.005	1.056	1.077	1.186
TraesCS4A02G304500.2	0.947	0.974	1.075	0.9	1.04	1.01567	0.963	1.044	0.984	0.997333	0.957	1.051
TraesCS2A02G385600.1	1.17733	1.199	0.884	1.449	0.901667	0.955	0.948	0.802	0.957	0.851	1.187	0.833
TraesCS2D02G355700.1	0.884	0.906333	1.019	0.816	1.118	1.08167	1.057	1.07	1.004	1.015	0.944	1.097
TraesCS6D02G251000.1	0.792	0.993	0.854	0.819	1.311	0.919	0.949	1.21	0.901	1.092	1.22	0.936
TraesCS6D02G138800.1	0.967	0.991	0.938333	0.857	1.034	0.995	1.046	1.109	1.002	1.049	1.02233	1.016
TraesCS3B02G530500.1	1.022	0.875	0.957	1.079	1.077	0.893	1.02	0.951	0.89	1.244	1.045	0.995
TraesCS5A02G497000.2	0.989	0.98	0.994	0.877	0.997	1.029	1.022	1.019	1.016	0.998	1.005	1.1
TraesCS4D02G017700.1	0.836	0.942	0.946	1.06	1.052	1.01	1.01867	0.994	1.127	1.054	1.04833	0.964
TraesCS7D02G084900.1	0.961	1.00733	0.99	1.071	1.087	1.00567	1.006	0.924	0.976	1.00633	1.009	1.034
TraesCS4B02G066700.2	1.015	0.956	1.045	0.897	1.114	1.061	1.002	1.021	0.867	0.99	0.952	1.08
TraesCS5B02G112800.1	0.952333	1.054	0.848	0.955	0.994667	0.947	1.049	0.988	1.04767	0.951	1.126	1.066
TraesCS2D02G234600.1	0.933	0.952	0.962	0.958	1.045	0.964	1.07	0.991	1.028	1.093	0.985	1.049
TraesCS4D02G325100.1	1.002	1.053	1.045	1.387	1.014	0.893	0.95	0.855	0.97	1.039	1.057	0.87
TraesCS1A02G395300.1	0.752	0.812	0.740667	0.658	0.996	0.885	0.916333	0.868	1.279	1.287	1.344	1.466
TraesCS5D02G465400.1	1.049	1.01	0.978	0.897	0.924	0.978	1.014	0.96	1.028	1.017	1.012	1.149
TraesCS1A02G413400.1	0.965	0.988667	0.926	1.075	0.873	0.953333	1.023	0.964	1.168	1.07267	1.065	0.985
TraesCS5D02G429200.1	0.969	0.997	1.022	0.888	1.018	1.007	1.014	1.033	1.02	1.02	0.966	1.074
TraesCS3D02G494000.1	0.913	0.922	0.994	0.943	1.021	1.074	1.047	1.04733	1.075	1.011	0.963	1.01633
TraesCS7D02G069900.1	0.967	1.032	0.987	1.076	1.051	0.954	0.994	1.009	1.024	1	1.023	0.928
TraesCS5D02G381600.1	1.035	1.113	1.006	0.811	0.942	0.926	0.972	1.036	1.024	0.966	1.053	1.13
TraesCS7A02G549800.2	0.959	0.958333	0.95	0.966	1.004	0.997333	1.069	0.919	1.07	1.06433	0.99	1.133
TraesCS3D02G049900.1	1.016	1.141	1.186	0.913	1.32	0.93	0.956	0.837	0.622	0.934	0.84	1.273
TraesCS1D02G046400.1	1.14	0.991	1.063	1.01	0.996	1.074	1.017	1	0.877	0.953	1.003	1.006
TraesCS3A02G433000.1	0.996	0.978	1.012	0.995333	0.98	0.942	0.972	0.964667	1.047	1.06	1.019	1.042
TraesCS5B02G309700.1	1.00333	0.949	1.001	1.06	0.952	0.99	0.871	0.995	1.05667	1.067	1.133	0.97
TraesCS2B02G255700.3	1.008	1.002	0.976333	0.919	1.029	0.94	1.023	1.1	0.961	1.063	0.998	0.97
TraesCS6A02G343800.1	1.005	1.072	1.138	1.529	1.203	0.967	0.935	0.892	0.78	0.967	0.915	0.66
TraesCS2D02G279300.2	1.025	1.02567	0.963	1.089	1.031	0.983	0.956	0.962	0.941	1.00233	1.091	0.975
TraesCSU02G239000.1	1.057	1.091	1.012	1.299	0.815	0.909	0.904	0.927	1.049	0.968	1.08	0.768
TraesCS3D02G099900.1	1.026	0.94	0.982	0.982667	1.022	1.051	0.937	1.00333	0.949	1.016	1.054	1.00633
TraesCS4A02G418200.1	1.115	1.106	1.078	1.336	1.127	0.961	0.97	0.923	0.753	0.93	0.97	0.767
TraesCS7D02G339600.3	0.758	0.903	0.798	0.819667	1.173	0.961	1.064	1.066	1.085	1.142	1.167	1.13133
TraesCS5D02G395300.1	1.075	1.045	0.961	1.027	0.919	0.963	1.038	0.973333	1.004	0.997	1.01	1.00367
TraesCS1D02G421100.1	0.978	0.894	0.966	0.946	1.065	1.074	1.029	1.056	0.957	1.039	1.014	1.00333
TraesCS3B02G137600.1	1.025	1.149	0.992	0.802	0.945	1.019	0.969	0.943	1.031	0.839	1.041	1.253
TraesCS6D02G224900.2	0.998	0.97	1.001	0.998	1.059	0.966	0.998	0.994	0.941	1.061	1.005	1.02
TraesCS5B02G439900.2	1.061	0.964	1.094	1.021	1.043	1.045	0.848	1.004	0.888	0.998	1.051	0.988
TraesCS2B02G293800.3	0.841	1.031	0.752	0.975	1.114	1.04	1.252	1.031	1.056	0.951	1.029	0.998
TraesCS6D02G383500.1	0.985	0.912	1.023	0.857	0.912	1.013	1.046	1.065	1.11	1.081	0.932	1.066
TraesCS7D02G066600.1	1.021	1.014	0.992	1.007	0.984	1.008	0.995	0.932	0.995	0.991	1.019	1.082
TraesCS2A02G423900.1	1.113	1.011	1.015	1.04633	0.969	1.026	1.087	1.02733	0.909	0.969	0.951	0.943
TraesCS2D02G583200.1	0.879	0.941	0.989	1.052	1.029	0.937	1.097	0.833	1.104	1.112	0.919	1.154
TraesCS2D02G124600.1	0.981	1.023	1.039	0.963	0.995	0.988	1.028	1.031	1.027	0.981	0.933	1.01
TraesCS5D02G179300.1	0.945	0.902	0.768667	0.459	1.05	1.091	1.15567	1.326	1.009	1.007	1.04767	1.127
TraesCS2D02G326900.1	1.082	0.989	0.947	1.046	0.942	0.941	0.83	1.039	0.972	1.075	1.235	0.917
TraesCS4B02G262700.1	1.072	1.109	1.077	1.05	1.169	1.048	1.10633	1.102	0.747	0.802	0.799667	0.85
TraesCS2B02G463500.3	0.898	0.937	0.935	0.923333	1.053	1.011	1.046	1.03667	1.05	1.046	1.011	1.03567
TraesCS4B02G249400.1	0.835	1.085	0.95	1.285	1.217	0.937	0.944	0.943	0.908	1.025	1.126	0.82
TraesCS5B02G489600.1	1.133	0.978	0.944	1.214	0.971	1.014	0.954	0.867	0.885	1.014	1.113	0.97
TraesCS1A02G219700.1	1.021	1.092	1.032	1.04833	0.971	0.95	0.925	0.948667	1.009	0.963	1.042	1.00467
TraesCS7B02G342400.1	0.975	0.99	0.978	1.106	0.94	1.04	0.994	1.014	1.092	0.965	1.035	0.9
TraesCS2D02G205900.2	0.932	0.986	1.049	0.978	1.232	0.933	1.023	0.934	0.83	1.058	0.926	1.093
TraesCS3A02G031400.1	0.988	0.97	0.85	0.592	0.98	0.985	0.997667	1.028	1.035	1.051	1.14333	1.344
TraesCS7A02G113600.1	1.031	1.086	1.068	1.06167	1.211	0.99	0.974	1.05833	0.743	0.93	0.953	0.875333
TraesCS1B02G011000.1	1.063	1.001	1.026	1.286	0.854	0.942	0.902	0.889	1.069	1.062	1.047	0.868
TraesCS5D02G292700.2	0.974	0.978	0.984	0.96	0.99	1.002	1.004	0.964	1.036	1.002	1.018	1.088
TraesCS2A02G489600.2	0.934	0.907	1.001	0.804	1.075	1.022	1.017	1.099	0.995	1.021	0.89	1.075
TraesCS2D02G172800.1	0.905333	1.047	1.026	0.643	1.09067	1.062	1.061	1.149	0.991333	0.899	0.913	1.162
TraesCS2A02G333500.1	1.088	0.988	0.993	0.966	0.992	1.011	0.984	1.004	0.896	0.986	0.973	1.036
TraesCS5A02G549900.1	1.012	0.92	0.999	1.049	0.965	1.045	0.955	1.062	0.994	1.042	1.05	0.897
TraesCS2B02G129600.1	0.955	1.091	1.016	1.115	1.008	0.972	0.994	0.959	1.037	0.926	1.019	0.936
TraesCS3D02G337700.1	0.969	1.042	1.017	0.869	0.983	0.933	0.888	0.918	1.139	1.029	1.098	1.244
TraesCS1B02G355600.1	0.946	0.997	0.994	0.979	1.069	0.992	0.999	1.02	0.988	1	1.005	0.997667
TraesCS6B02G284800.1	0.976	0.994	1	1.06	1.066	1.102	1.058	1.014	0.958	0.954	0.946	0.939
TraesCS1D02G263400.1	0.917	0.904	0.952	1.052	1.072	0.975	1.103	0.935	0.991	1.168	0.954	1.083
TraesCS4A02G288700.1	1.018	0.926	1.016	0.99	1.048	1.058	1.065	0.968	0.93	1.024	0.921	1.058
TraesCS2A02G167500.1	1.043	0.981	1.023	1.064	0.997	1.034	1.001	0.96	0.994	1	0.988	1.001
TraesCS4D02G232300.1	0.897	0.947	0.961	0.802	1.097	1.055	1.057	1.064	0.983	1.048	1.004	1.099
TraesCS7A02G308600.1	0.902	1.077	1.041	0.996	0.928	0.997	0.989	0.945	1.186	0.932	1.006	1.077
TraesCS1D02G004200.1	1.017	1.06	0.985	1.265	0.876	0.971	0.994	0.957	1.098	0.962	1.027	0.832
TraesCS1B02G459500.1	0.989	1.008	1.012	0.942	1.002	1.031	1.028	1.071	1.01	0.968	0.963	0.983
TraesCS2D02G379700.1	1.458	1.25633	1.192	1.119	0.539	0.854	1.139	0.884	0.983	0.889	0.648	1.036
TraesCS3D02G511600.1	0.994	1.086	0.977	1.003	1.048	0.997	0.986	1.038	0.951	0.923	1.045	0.966
TraesCS5D02G027600.1	0.964	0.992	0.967	0.865	1.079	0.997	0.974	0.94	0.957	1.017	1.067	1.201
TraesCS1A02G137900.2	0.923	0.958	0.91	0.930333	1.099	1.089	1.058	1.082	0.982	0.961	1.047	0.996667
TraesCS1B02G014000.1	0.963	1.002	1.02267	1.103	1.16	1.02	1.03867	0.936	0.872	0.984	0.949333	0.992
TraesCS4A02G331600.1	0.995	0.967	0.975	1.027	1.026	0.933	1.04	1.041	1.026	1.079	0.98	0.94
TraesCS2D02G185800.1	0.968	0.933333	0.962	0.87	0.963	1.00067	1.072	0.967	1.076	1.07167	0.974	1.165
TraesCS1D02G207100.2	0.749	0.984	0.994	1.303	1.343	1.083	1.159	0.956	0.919	0.986	0.852	0.79
TraesCS5D02G401900.1	1.031	1.077	1.025	0.991	1.014	0.956	1.1	0.986	0.952667	0.948	0.875	1.035
TraesCS4B02G045600.2	1.071	0.992	1.003	0.954	0.935	1.009	0.966	1.042	0.992	0.999	1.008	1.005
TraesCS2B02G446300.1	0.925333	0.884	0.987	0.905	1.03067	1.009	1.073	1.01	1.048	1.113	0.945	1.086
TraesCS3D02G379000.1	1.002	1.013	1.008	1.027	0.991	1.027	1.064	1.074	0.977	0.977	0.951	0.903
TraesCS1D02G121200.3	1.129	1.093	1.009	0.805	0.832	1.032	0.988667	1.102	1.037	0.882	0.996333	1.07
TraesCS1D02G224400.2	1.016	0.998	0.973	0.956	0.984	0.969	1	1.074	1.027	1.038	1.04	0.973
TraesCS4A02G364000.1	1.014	1.027	0.991	1.093	0.965	1.009	1.001	0.972	1.001	0.97	1	0.976
TraesCS7D02G512100.2	1.012	0.965	0.959333	0.901	0.978	1.002	0.994667	1.004	1.012	1.039	1.04867	1.095
TraesCS5D02G217600.1	0.99	1.027	0.993667	0.964	0.932	0.953	0.951667	0.97	1.085	1.025	1.06267	1.078
TraesCS1B02G139600.1	0.893	0.991	0.978	0.777	1.081	1.026	1.131	0.993	1.034	0.979	0.897	1.218
TraesCS1A02G084200.1	0.994	0.95	1.015	0.966	1.011	1.027	1.022	0.969	1.019	1.029	0.942	1.077
TraesCS5D02G182300.1	1.017	1.02	1.008	1.078	0.997	0.978	0.964	0.992	0.964	1.016	1.019	0.928
TraesCS3A02G478800.2	0.99	1.02	1.047	1.019	0.945	1.007	1.022	0.991333	1.071	0.974	0.929	0.991333
TraesCS1D02G245900.1	1.016	1.038	1.058	1.053	0.986	0.981	0.985	1.042	0.998	0.979	0.963	0.916
TraesCS4A02G459900.1	1.097	0.968	0.968	1.033	0.997	0.954	1.032	1.022	0.831	1.047	1.008	0.956
TraesCS5B02G324800.3	1.059	0.965	0.979	0.975	0.954	1.03	1.021	1.007	0.99	1.03	0.987	1.046
TraesCS6A02G275000.1	1.075	0.949	1.05	0.995	0.951	0.972	0.985	0.99	0.97	1.095	0.956	0.997
TraesCS7B02G044100.1	1.026	1.016	0.962	0.977	0.911	1.087	1.061	1.008	1.045	0.964	1.019	0.997
TraesCS2B02G570800.1	1.022	1.124	1.076	1.074	0.962	0.933	1.017	0.970667	1.017	0.948	0.902	0.955667
TraesCS2A02G284500.1	0.944	1.073	0.992	1.039	1.042	0.955	0.943	0.914	0.974	0.96	1.069	0.991
TraesCS1D02G100800.1	1.035	1.097	0.949	1.402	1.066	0.926	0.969	0.923	0.892	0.981	1.092	0.739
TraesCS6D02G005000.1	1.022	0.976	0.986	0.963	1.014	1.017	0.995	1.005	0.967	0.991	1.038	1.02
TraesCS4D02G282400.1	1.087	0.998	0.984	1.279	0.944667	1.035	0.85	0.949	0.995	0.974	1.173	0.838
TraesCS5D02G460700.1	0.955	1.008	1.014	1.079	0.912	1.059	0.976	0.957	1.144	0.94	1.02433	0.989
TraesCS5B02G240900.1	1.017	0.995	0.861	0.957667	0.944	0.983	1.148	1.025	1.042	1.028	1.012	1.02733
TraesCS4B02G029600.1	0.833	0.983	0.978	0.931333	1.129	1.037	1.028	1.06467	1.049	0.987	1.001	1.01233
TraesCS7D02G066500.1	1.035	1.007	1	1.024	1.023	0.99	1.022	1.026	0.934	1.027	0.97	0.949
TraesCS3D02G302600.1	1.084	1.093	1.12	1.183	0.955	0.943	0.951	0.955	0.983	0.968	0.940667	0.871
TraesCS2A02G180200.1	1.09	1.035	0.918	1.056	0.999	1.01	1.119	0.934	0.848	0.961	0.928	1.036
TraesCS1A02G191700.1	1.032	0.998	0.98	0.982	1.013	1.00133	0.998	0.993	0.96	1.00233	1.027	1.02
TraesCS5D02G019800.1	1.039	0.992	1.017	1.053	0.882	1.061	1.054	0.976	1.072	0.952	0.973	0.983
TraesCS7D02G249000.2	0.985	0.957	0.948667	0.904	0.987	0.988	0.977	0.956	1.012	1.054	1.03533	1.04
TraesCS2D02G097200.1	0.961	0.98	1.021	0.908	0.917	1.079	1.113	1.04	1.12	0.967	0.867	1.049
TraesCS6B02G065578.1	1.086	1.14167	1.003	1.336	0.91	0.942333	0.965	0.952	0.974	0.925	1.037	0.764
TraesCS2D02G271300.1	1.126	0.961	1.004	1.03033	0.88	1.034	1.089	1.001	0.989	1.011	0.897	0.965667
TraesCS6A02G363900.1	1.019	1.123	0.999	1.457	1.04	0.883	0.943	0.807	0.937	0.991	1.063	0.821
TraesCS2D02G489900.1	1.029	0.904	0.916	0.972	0.982	1.145	0.983	1.062	0.989	0.962	1.116	0.966
TraesCS7D02G211900.1	0.988	0.998	0.984	1.171	0.988	1.004	1.01	0.918	1.002	1.004	1.012	0.951
TraesCS5D02G476300.1	0.948	1.063	0.935333	0.795	1.055	0.941	0.962333	0.891	1	1.011	1.10967	1.318
TraesCS4B02G165400.1	0.869	0.946	0.983	0.986	0.812	0.929667	0.937	1.04	1.345	1.13367	1.058	0.998
TraesCS6D02G192900.1	1.05	1.054	0.993	0.803	0.934	0.982	0.965	1.048	1.034	0.973	0.983	1.133
TraesCS6B02G249900.1	1.08333	1.056	1.078	1.116	0.979	0.926	1.031	0.98	0.945667	1.022	0.885	0.93
TraesCS1B02G068700.1	1.056	1.009	0.944	0.767	0.893	1.021	0.991667	1.061	1.053	0.976	1.06	1.151
TraesCS6B02G192200.1	1.051	1.037	1.003	1.057	1.033	0.994333	1.015	0.935	0.915	0.977667	0.985	1.033
TraesCS1B02G053600.1	1.117	0.925	1.072	1.15	0.932	1.087	0.998	0.885	0.943	0.996	0.925	1.008
TraesCS3D02G403800.1	0.963	1.024	0.990333	0.984	0.922	1.015	0.983333	1.013	1.128	0.961	1.04167	1.036
TraesCS3D02G043500.2	0.982	0.968667	0.971	0.953	1.053	1.029	1.013	1.021	0.977	1.01	1.024	1.029
TraesCS6D02G171400.1	0.931	1.016	0.971333	0.967	0.891	0.932	0.930667	0.969	1.192	1.057	1.10833	1.076
TraesCS2D02G502700.1	0.928	0.945	0.995	1.028	0.975	1.057	0.939	0.924	1.084	1.005	1.044	1.068
TraesCS7D02G200800.1	1.039	1.015	1.005	1.034	0.967	1.035	0.97	1.011	1.001	0.945	1.011	0.98
TraesCS4D02G157600.1	1.022	0.985	1.004	1.015	0.919	1.048	1.053	0.911	1.063	1.016	0.943	1.073
TraesCS6B02G079800.1	0.967	1.029	1.111	1.009	0.94	0.996667	0.995	1.055	1.101	0.991333	0.89	0.983
TraesCS7A02G243900.2	0.866	1.046	0.932	1.078	1.152	1.069	1.034	0.977	0.988	0.922	1.047	1.006
TraesCS2A02G236200.1	0.843	1.093	0.975333	0.99	1.046	0.989	1.021	1.028	1.125	0.924	1.01033	0.982
TraesCS5A02G152600.1	1.052	0.971	0.98	1.047	0.97	1.018	0.996	1.035	0.976	1.017	1.03	0.948
TraesCS6D02G171800.1	1.015	0.931	0.976	1.033	1.011	1.036	1.003	0.984	0.953	1.04	1.034	1
TraesCS4A02G425100.1	1.039	1.019	0.919	1.17	0.959	1.022	1.093	0.927	1.001	0.923	1.001	0.941
TraesCS5D02G398400.1	1.033	0.986	1.046	1.119	0.905	0.948	1.001	0.984	1.065	1.07	0.952	0.922
TraesCS1A02G099500.3	1.042	1.001	1.022	0.991	0.99	0.994	0.998	0.983	0.989	1.014	1.001	1.033
TraesCS7D02G093200.1	1.06	1.086	1.08733	1.116	1.017	1.102	1.05433	1.044	0.979	0.818	0.884667	0.857
TraesCS5D02G048100.1	1.00567	1.05	1.028	0.939	0.995667	0.968	0.964	1.055	0.998333	0.982	1.009	1.004
TraesCS3B02G275200.1	0.987	1.031	0.998	1.00533	1.023	0.948	0.999	0.99	0.991	1.003	1.007	1.00033
TraesCS7B02G245200.1	0.993	0.978	1.048	1.00633	0.936	1.05	0.985	0.990333	1.077	0.979	0.95	1.002
TraesCS3A02G458100.1	1.24	1.031	0.998	1.08967	0.991	0.946	1.254	1.06367	0.745	1.028	0.751	0.841333
TraesCS4D02G169800.1	1.078	0.942	1.02933	1.068	1.03	1.043	1.03133	1.021	0.938	1.022	0.974667	0.964
TraesCS7D02G199700.1	0.912	1.051	1.044	0.87	0.965	1.004	0.952	0.977	1.055	0.942	0.977	1.073
TraesCS3D02G351700.1	1.097	1.02	1.01	0.909	0.986	0.968	1.024	1.07	0.909	1.017	0.969	1.013
TraesCS6B02G354600.1	0.977333	0.974	0.974	0.984	0.988667	0.95	1.023	0.993	1.02	1.039	0.988	1.033
TraesCS1B02G257300.1	1.043	1.008	0.966	1.06	1.087	1	0.974	0.964	0.803	0.995	1.068	0.987
TraesCS5A02G547700.2	1.078	0.975	1.048	1.03367	0.964	1.03	1.145	1.04633	0.953	1.002	0.804	0.919667
TraesCS2D02G331200.1	0.97	1.019	0.92	1.049	1.051	0.992	1.033	1.032	0.967	1.026	1.061	0.931
TraesCS3B02G270400.1	0.996	0.998	1.005	0.993	0.936	0.99	0.989	1.045	1.067	1.017	1.052	0.932
TraesCS4B02G302800.1	0.993	1.091	0.969	0.791	0.957	0.994	1.09	0.979	1.055	0.92	0.949	1.223
TraesCS7D02G162300.2	1.042	0.953	1.008	0.977	0.99	0.999	0.989	1.035	0.965	1.042	0.962	0.969
TraesCS2A02G274700.1	1.041	0.985	1.051	1.119	0.995	1.005	0.968	0.934	0.961	0.986	1	0.979
TraesCS1B02G205700.1	1.024	0.983	1.069	0.995	0.941	0.998	0.901	1.022	1.074	1.025	1.026	0.991
TraesCS5D02G170500.1	0.973	1.022	1.004	0.855	1.007	0.984	1.031	0.908	0.998	1.01	0.968	1.244
TraesCS1D02G132900.1	0.982	1.009	1.002	0.892	0.984	1.078	1.011	1.019	1.015	0.921	0.966	1.095
TraesCS5D02G139800.1	1.062	1.104	1.015	1.089	0.972	0.962	1.004	0.961	0.962	0.935	0.992	0.971
TraesCS2D02G493600.1	0.958	1.023	1.026	1.054	1.074	0.985	1.037	1.009	0.979	0.984	0.943	0.966
TraesCS4D02G217300.2	0.951	0.913333	1.009	0.78	0.993	1.02533	0.979	1.104	1.063	1.032	0.986	1.047
TraesCS6D02G296700.1	0.97	0.965	1.012	0.913	0.991	0.982667	0.959	0.998	1.043	1.05533	1.032	1.091
TraesCS2B02G326300.1	0.883	0.996	0.958	0.945667	1.045	1.024	1.005	1.02467	1.082	0.996	1.051	1.043
TraesCS7D02G016900.1	1.01	1.005	1.093	1.036	1.02	1.002	0.986	1.00267	0.968	0.999	0.913	0.96
TraesCS3A02G407900.1	1.069	1.05	0.961	1.02667	1.024	1.02	1.011	1.01833	0.919	0.936	1.037	0.964
TraesCS6D02G137700.1	1.018	0.978	1.041	1.01233	1.07	1.018	1.001	1.02967	0.907	0.991	0.957	0.951667
TraesCS2A02G122700.1	0.993	0.975	1.026	1.072	0.932	1.007	1.009	0.986	1.08	1.044	0.965	0.962
TraesCS1B02G084700.1	0.953	1.008	0.988	1.062	1.034	0.936	0.968	0.966	1.016	1.02	1.054	0.981
TraesCS5D02G050700.1	0.851	0.99	1.016	0.826	1.195	0.938	0.984	0.963	0.96	1.058	1.001	1.209
TraesCS1A02G040600.1	0.95	0.962333	1.006	0.931	1.056	1.00333	0.961	0.993	0.996	1.038	1.037	1.081
TraesCS6D02G109000.1	0.972	0.994	1.003	0.996	0.992	0.967	0.94	0.972	1.04	1.041	1.061	1.046
TraesCS1B02G381200.1	1.093	0.964	0.983	1.01333	0.963	1.078	0.947	0.996	0.948	0.965	1.077	0.996667
TraesCS4D02G035200.1	0.958	0.934	1.034	1.036	1	1.042	1.031	0.99	1.049	1.034	0.938	1.03
TraesCS3D02G130500.1	0.833	1.002	0.984	1.117	1.128	0.988	1.03267	0.982	1.049	1.016	0.997333	0.927
TraesCS6D02G066800.1	1.114	0.9	0.985	0.967	1.038	1.107	1.106	1.009	0.835	1	0.906	1.03
TraesCS7A02G383900.1	0.996	0.978333	0.989	0.95	1.011	1.039	1.073	1.033	0.994	0.980333	0.928	1.019
TraesCS3A02G366100.1	0.829	0.93	0.888667	0.907	1.056	1.071	1.052	1.029	1.131	1.006	1.066	1.061
TraesCS1A02G409900.1	1.034	1.02033	1.011	1.016	0.913	0.964667	1.03	0.951	0.986	0.995667	1.004	0.997
TraesCS6D02G229600.1	1.009	0.971	0.936	0.972	0.986	1.015	0.986	0.995667	0.988	0.986	1.09	1.02133
TraesCS3B02G435500.1	1.031	1.069	1	1.185	0.941	0.981	0.989	0.946	1.057	0.983	1.084	0.892
TraesCS7D02G515600.1	0.887	0.972	0.939	0.915	1.204	0.998	1.13	1.012	0.882	1.036	0.917	1.074
TraesCS2A02G362600.1	0.895	0.992	0.995	0.960667	1.031	0.983	0.964	0.992667	1.084	1.018	1.039	1.047
TraesCS7B02G160200.1	1.017	0.978	0.982	0.992333	0.94	0.992	1.088	1.00667	1.045	1.036	0.936	1.00567
TraesCS2A02G452800.1	0.968	1.237	1.006	1.02	1.028	0.844	0.997	1.097	1.007	0.922	0.999	0.883
TraesCS7D02G308800.1	0.964	1.011	1.009	0.994667	1.007	1.036	0.824	0.955667	1.034	0.98	1.171	1.06167
TraesCS7D02G160100.2	1.024	1.002	0.994	1.033	1.001	1.017	1.026	1.017	0.974	0.988	0.984	0.962
TraesCS4B02G079200.1	1.033	1.068	0.999	1.142	1.011	1.022	0.992	0.965	0.945	0.928	1.014	0.958
TraesCS4A02G298700.1	0.954	0.918	1.017	0.999	1.05	1.057	1.026	1.021	0.999	1.033	0.931	0.961
TraesCS3D02G213200.2	1.017	0.97	0.988	0.989	1.036	1.017	0.973	1.028	0.932	1.023	1.028	0.963
TraesCS5D02G404800.1	0.993	0.995	1.039	0.984	0.996	1.095	1.038	0.978	1.012	0.918	0.922	1.051
TraesCS4D02G225100.1	1.059	0.96	0.967	0.931	0.962	0.958	1.054	0.984	1.006	1.087	0.989	1.091
TraesCS4A02G494800.1	0.982	0.974	1.05	1.002	1.009	1.052	0.898	0.986333	1.011	0.981	1.05	1.014
TraesCS7A02G010400.1	1.014	1.056	0.971	0.843	0.899	0.999	0.976667	1.032	1.093	0.951	1.03867	1.072
TraesCS4D02G266700.1	1.001	1.04533	1.014	1.121	1.03	0.992667	0.933	1.015	0.964	0.982	1.048	0.934
TraesCS7B02G380500.1	0.966667	0.915	1.067	0.918	1.00567	1.003	1.012	1.002	1.029	1.088	0.917	1.082
TraesCS1D02G000200.1	1.047	1.064	1.015	1.302	0.878	0.913	0.911	0.92	1.011	1.018	1.117	0.811
TraesCS5D02G192000.2	1.051	0.980667	1.034	0.857	1.148	1.11133	1.119	1.067	0.788	0.899333	0.847	1.063
TraesCS1D02G131800.1	1.034	0.914	0.969	0.849	0.957	0.963	0.984	1.128	1.008	1.128	1.056	1.002
TraesCS2D02G573000.1	0.929	1.006	0.981	0.834	1.029	1.001	1.014	1.062	1.019	0.999	1	1.088
TraesCS4B02G150600.2	1.046	0.997	0.969	1.105	1.004	0.981	1.018	0.999	0.947	1.012	1.023	0.918
TraesCS3D02G182500.1	0.977	0.98	1.029	1.08	0.998	1.035	0.994	1.008	0.968	1.008	0.978	0.919
TraesCS3D02G196200.1	0.859	1.005	0.929667	0.925	0.957	0.973	1.00833	1.095	1.203	1.027	1.067	0.971
TraesCS3D02G417400.1	1.089	0.965	1.014	1.086	0.936	1.026	1.071	0.933	0.965	0.994	0.916	1.01
TraesCS7B02G433800.1	0.862	0.763333	0.974	0.454	1.205	1.066	1.013	0.98	0.937	1.15967	1.02	1.522
TraesCS6D02G369300.1	0.577	0.721	0.699667	0.801	1.035	0.914	0.935333	0.857	1.431	1.369	1.38367	1.351
TraesCS5B02G101800.1	0.968	1.045	0.982	0.998333	1.043	0.961	1.001	1.00167	0.981	0.996	0.994	0.990333
TraesCS3A02G286800.1	1.017	0.969	0.973	0.869	0.862	0.957	0.938	0.903	1.129	1.079	1.187	1.238
TraesCS7D02G458400.1	0.947	0.998	1.014	0.982	1.013	1.006	1.007	1.038	1.015	1.002	0.97	0.93
TraesCS2A02G213200.1	1.021	1.089	1.105	1.303	1.132	0.966	0.918	0.923	0.837	0.95	0.989	0.827
TraesCS6B02G285800.1	1.032	1.047	1.04	1.041	0.925	0.989	0.987667	1.049	1.045	0.97	0.978	0.919
TraesCS4B02G014700.1	1.034	1.137	1.109	1.193	0.971	0.945	1.04	0.852	0.995	0.923	0.841	1.005
TraesCS4A02G088300.2	0.992	1.146	1.04767	1.005	0.975	0.938	0.991	1.06	0.997	0.921	0.952333	0.939
TraesCS2B02G188600.3	0.847	0.839667	0.792	0.88	1.002	1.08833	1.231	1.032	1.145	1.07867	1.006	1.085
TraesCS3B02G140500.1	1.05	1.113	1.122	1.227	1.029	0.981	1.007	0.911	0.916	0.9	0.852	0.941
TraesCS7B02G179500.1	1.085	0.988	1.096	1.05633	1.02	1.019	1.02	1.01967	0.886	0.998	0.877	0.920333
TraesCS7A02G126200.3	1.071	1.05467	1.015	1.078	1.03	1.017	0.99	1.031	0.969	0.963667	1.015	0.907
TraesCS4B02G052500.1	0.953	0.922667	0.983	0.832	1.006	1.013	1.009	1.024	1.047	1.065	1.014	1.134
TraesCS2A02G352500.1	1.172	0.975	1.09133	1.127	0.804	1.067	0.926333	0.908	1.018	0.966	0.995	1.001
TraesCS6D02G101600.1	0.91	0.918333	0.909	0.936	1.101	1.06733	1.023	1.078	0.994	1.01933	1.084	0.98
TraesCS5D02G388700.1	1.039	0.99	1.039	0.823	1	1.058	1.043	0.986	0.891	0.955	0.929	1.223
TraesCS4A02G204000.1	0.916	1.058	1.038	0.969	1.032	0.979	1.028	1.035	1.059	0.978	0.934	1.017
TraesCS1A02G429400.1	0.838	0.921	1.075	0.503	1.11	1.082	0.889	0.909	1.064	1.004	1.031	1.559
TraesCS7A02G206300.1	1.106	1.019	0.961	0.972	1.038	0.977	0.941	0.982	0.844	1.009	1.108	1.056
TraesCS3B02G423200.1	1.006	0.98	0.992	1.091	1.011	1.073	1.007	1.002	0.98	0.913	1.007	0.961
TraesCS2D02G087900.1	0.934	1.065	0.989	0.901	1.005	1.012	1.038	0.975	1.05	0.929	0.982	1.128
TraesCS4B02G347400.1	0.973	0.964	1.025	0.8	0.67	0.996	0.599	1.031	1.38	1.019	1.379	1.156
TraesCS5D02G105600.3	0.969	0.947	0.992	0.882	0.997	1.016	0.937	0.996	1.039	1.043	1.077	1.121
TraesCS3D02G394200.1	1.053	1.001	0.982	1.012	0.936	1.051	1.098	1.02833	1.01	0.955	0.927	0.964
TraesCS4A02G036200.1	1.102	1.093	1.035	0.984	0.959	0.988	0.983	0.942	0.931	0.925	0.982	1.091
TraesCS5B02G532900.1	0.897	0.942	0.982	1.04	1.015	0.997	0.923	0.992	1.099	1.067	1.102	0.984
TraesCS5D02G314100.1	0.963	1.078	1.067	1.354	1.104	1.07	1.014	0.853	0.924	0.859	0.9	0.866
TraesCS2A02G555300.1	1.007	0.965	1.008	0.993333	0.985	1.026	0.996	1.00233	1.009	1.015	1.003	1.009
TraesCS4D02G213500.1	1.046	0.996	0.963	0.838	0.923	1.063	1.016	1.011	1.036	0.982	1.022	1.143
TraesCS4B02G080800.1	0.983	1.027	0.992	1.01	1.046	0.998	1.019	0.938	0.98	0.981	0.971	1.039
TraesCS3D02G271400.1	0.957	0.973333	1.035	0.928	0.967	0.997	0.987	1.037	0.995	0.988333	0.978	0.992
TraesCS5D02G178200.2	0.835	0.969	1.053	0.952333	1.117	1.033	0.952	1.034	0.997	0.999	0.994	0.996667
TraesCS5D02G094300.1	1.001	1.131	1.074	1.06867	1.017	0.968	0.94	0.975	0.982	0.933	0.981	0.965333
TraesCS6D02G317700.1	1.042	0.975	0.984	0.906	1.021	1.049	1.041	1.16	0.955	0.975	0.986	0.921
TraesCS7D02G227300.1	1.023	0.959	1.064	0.981	0.958	0.964	0.936	1.014	0.982	1.076	0.997	1.008
TraesCS4A02G082800.1	0.857	0.905333	0.947	0.912	1.09	1.03833	0.99	1.035	1.064	1.06267	1.074	1.05
TraesCS3B02G390500.1	1.044	0.992	1.025	0.904	1.017	1.052	1.025	1.084	0.935	0.99	0.945	1.022
TraesCS3B02G147600.1	1	0.879	1.022	0.967	1.046	1.021	1	1.02233	0.957	1.107	0.975	1.013
TraesCS1B02G135300.1	1.048	1.052	0.954	1.138	1.01367	0.957	1.101	0.983	0.952	0.996	0.954	0.906
TraesCS3D02G227500.2	0.989	0.997	1.003	0.996333	0.977	1.016	0.95	0.981	0.998	0.996	1.043	1.01233
TraesCS3D02G151300.1	0.926	0.926	1.15	1.049	1.005	0.999	0.928	0.969	1.078	1.081	1.003	1.042
TraesCS1A02G251200.1	0.99	0.954	0.955667	0.923	1.12	0.994	1.04067	1.008	0.885	1.075	1.01133	1.074
TraesCS6D02G194600.1	0.966	0.986	0.95	0.937	1.036	0.975	1.129	0.999	0.991	1.044	0.93	1.063
TraesCS7D02G420300.1	1.081	0.996	1.063	1.112	1.167	0.957	1.02467	0.95	0.735	1.052	0.918333	0.968
TraesCSU02G026500.1	0.891	1.196	0.951	1.59	1.429	0.856	0.765	0.903	0.707	0.951	1.274	0.593
TraesCS2B02G181600.1	1.039	0.992	1.012	0.989	0.967	1.051	0.986	1.074	0.986	0.972	1.005	0.934
TraesCS1D02G375700.1	1.066	0.945667	0.962	0.809	0.873	1.00367	1.062	1.076	1.054	1.04633	0.988	1.097
TraesCS7D02G256800.1	0.847	1.056	0.944	0.905	0.975	1.031	0.987	0.968	1.173	0.92	1.076	1.128
TraesCS1A02G224000.1	0.949	0.873333	0.946	0.725	1.016	0.968	0.979	0.909	1.04	1.162	1.086	1.36
TraesCS5D02G141100.1	1.09	1.04	1.00267	0.878	0.93	1.002	1.04433	1.201	0.976	0.942	0.937	0.893
TraesCS5A02G024500.1	1.003	1.014	1.013	1.022	1.051	1.017	1.02367	1.003	0.95	0.967	0.956333	0.952
TraesCS3D02G359900.1	1.022	0.966	1.021	0.856	0.984	1.031	1.015	1.095	0.993	1.01	0.965	1.032
TraesCS5D02G309800.1	1.063	1.066	1.03	1.072	1.022	0.982	0.988	0.98	0.908	0.969	0.983	0.965
TraesCS2A02G583100.1	1.079	1.048	1.03833	0.988	1.052	1.063	1.01333	0.925	0.859	0.897	0.954333	1.107
TraesCS2A02G449561.1	1.043	1.008	1.04067	1.071	1.004	1.037	0.988667	0.925	0.949	0.94	0.974	1.033
TraesCS1A02G046600.1	1.002	1.025	0.903	0.958	1.069	1.005	0.986	0.955	0.925	1.001	1.127	1.1
TraesCS3D02G325100.1	0.938	0.828	0.811	0.859	0.974	0.954	1.008	0.978667	1.097	1.231	1.209	1.179
TraesCS3D02G115200.1	0.531	0.637	0.562	0.724	0.844	0.84	0.813	0.706	1.611	1.554	1.685	1.587
TraesCS2A02G354900.2	1.028	0.962	0.985	0.783	0.956	1.005	1.009	1.025	1.008	0.997	1.031	1.177
TraesCS6D02G359300.1	0.556	1.107	1.03833	1.452	1.648	0.909	1.158	0.917	0.805	0.988	0.831	0.7
TraesCS3D02G194400.1	0.941	0.964	0.961	0.898	1.047	1.001	1.071	1.069	1.007	1.047	0.964	1.01
TraesCS5D02G200500.1	1.001	0.983667	0.991	0.959	0.961	1.00333	1.02	1.029	1.042	1.017	0.994	1.015
TraesCS6D02G001700.1	0.94	0.963333	1.031	0.919	0.982	1.01067	1.028	1.022	1.068	1.01233	0.941	1.028
TraesCS7A02G511900.1	0.982	1.082	0.988	1.067	0.96	0.934	0.995	0.927	1.063	0.976	1.023	1.044
TraesCS6A02G276000.1	0.865	0.859667	1.001	0.713	0.96	0.995667	0.927	1.1	1.193	1.14133	1.076	1.155
TraesCS5A02G309000.1	1.012	1.046	0.988	1.01533	1.109	1.017	1.068	1.06467	0.828	0.943	0.949	0.906667
TraesCS7D02G209100.1	1.001	1.029	1.027	0.973	0.931	1.056	0.957	0.988	1.073	0.949	1.017	1.011
TraesCS3D02G186600.1	1.043	1.058	1.017	0.991	1.037	0.969	1.109	1.057	0.914	0.979	0.875	0.955
TraesCS1D02G246200.1	1.076	1.014	0.974	0.832	1.023	0.997	1.00033	0.981	0.892	0.995	1.023	1.182
TraesCS7A02G268700.1	1.019	0.931	1.021	0.898	0.963	0.969	0.927	1.021	1.019	1.078	1.058	1.079
TraesCS2A02G163100.1	1.09	0.962	0.993	0.995	1.001	1.029	1.053	1.014	0.901	1.039	0.959	1
TraesCS2A02G588700.1	1.178	1.09	1.117	1.144	0.928	1.083	0.971	1.008	0.881	0.835	0.884	0.873
TraesCS1D02G346100.1	1.031	0.974	1.076	0.995	1.099	1.017	0.979	0.943	0.914	1.016	0.939	1.08
TraesCS7D02G283000.1	0.909	1.013	0.934	0.717	1.121	0.985	0.971	1.033	0.974	1.05	1.103	1.227
TraesCS4D02G074300.1	0.994	0.98	1.102	1.02533	1.012	1.019	1.006	1.01233	0.994	1.007	0.883	0.961333
TraesCS3D02G139500.1	1.014	1.044	0.981	1.014	1.013	1.051	0.967	1.032	0.956	0.912	1.056	0.963
TraesCS1D02G122800.1	0.962	1.026	1.005	1.01	1.037	0.97	0.85	1.03	1.004	1.021	1.149	0.968
TraesCS1B02G220700.2	1.039	1.003	1.011	0.959	0.98	1.00333	0.985	1.045	0.979	0.994333	1.007	0.997
TraesCS6A02G354400.1	0.968	0.876	0.961333	1.04	0.939	1.004	0.996	1.045	1.1	1.126	1.05	0.924
TraesCS1D02G081400.3	0.949	0.964	0.975	0.876	1.017	1.004	1.061	1.042	1.04	1.045	0.974	1.081
TraesCS3D02G273600.1	0.798	0.797	0.783	0.792667	0.936	0.964	0.971	0.957	1.292	1.243	1.278	1.271
TraesCS5A02G072700.3	0.99	1	1.038	1.05	1.061	1.082	0.927	0.983	0.948	0.928	1.036	0.986
TraesCS1D02G108200.1	0.969	1.003	1.046	0.994	1.032	0.987333	0.931	0.999	1.002	1.01433	1.023	1.018
TraesCS1D02G452300.1	0.979	1.035	0.963	1.037	1.022	0.975	1.014	1.026	0.966	0.995	1.005	0.973
TraesCS7B02G455700.1	0.729	1.02	0.947	1.403	1.433	0.946	1.121	0.82	0.842	1.039	0.943	0.854
TraesCS6B02G432600.1	1.015	0.973	0.97	1.067	0.984	1.038	0.969	0.971	1.002	0.995	1.095	0.984
TraesCS3D02G370400.2	1.007	1.085	1.1	1.174	0.99	0.956	0.855	0.935	0.968	0.922	1.038	0.918
TraesCS3A02G381000.1	0.846	0.948	0.939	0.768	1.1	0.954	0.935	1.167	1.066	1.102	1.119	1.03
TraesCS2B02G474300.1	1.018	1.03	1.03	1.026	1.061	1.003	0.941	1.00167	0.917	0.973	1.03	0.973333
TraesCS3A02G524000.2	0.919	0.924	0.968	0.933	1.053	1.04	1.049	1.079	1.034	1.043	0.991	0.982
TraesCS5D02G431400.1	0.955	0.981	1.062	1.073	1.061	0.963	0.937	1.04	0.995	1.052	1.023	0.878
TraesCS4B02G151700.1	1.003	0.982	1.054	1.097	1.06	1.047	1.013	0.879	0.934	0.978	0.923	1.062
TraesCS6B02G095900.1	0.99	1.002	0.985	0.983	0.982667	0.99	0.985	0.973	1.03567	1.014	1.036	1.057
TraesCS6A02G116500.2	1.033	0.965	1.01	1.026	0.971	1.015	1.047	0.993	0.996	1.027	0.946	0.996
TraesCS5A02G530000.3	0.929	1.082	0.938	0.983	0.919	0.905	1.009	0.944333	1.165	1.017	1.065	1.08233
TraesCS4A02G472500.1	1.061	1.012	1.032	0.949	1.014	1.057	0.986	0.999	0.919	1.002	0.977	1.058
TraesCS4D02G050200.1	1.003	0.923	0.98	0.968667	0.936	1.021	1.032	0.996333	1.065	1.063	0.994	1.04067
TraesCS5B02G162400.1	0.993	0.963	0.990667	1.016	1.003	0.973	0.993333	1.004	1.01	1.069	1.02367	0.992
TraesCS1D02G081200.1	0.956	1.019	0.898	1.043	1.041	0.962	1.062	1.006	1.008	0.991	1.056	0.993
TraesCS1D02G146500.1	1.032	0.998	0.961	1.14	0.972	1.012	1.005	1.002	0.978	0.945	1.044	0.91
TraesCS6D02G221000.1	0.943	0.95	0.944	0.845	0.987	1.023	0.984	1.102	1.034	1.087	1.083	1.034
TraesCS2A02G117300.1	0.978	0.953	0.966	0.95	0.983	1.01	1.041	1.061	1.043	1.043	1.001	0.986
TraesCS5B02G015700.1	0.997	0.951	1.071	1.265	1.013	0.947	0.956333	0.909	0.991	1.107	0.991667	0.877
TraesCS7B02G289700.3	1.05	1.015	1.013	1.026	0.988	0.975	0.968	0.977	0.98	1.016	1.017	1.00433
TraesCS6D02G183200.1	1.012	1.018	1.01	0.909	0.984	0.985	1.033	1.161	1.023	1.013	0.962	0.987
TraesCS7D02G101500.1	0.98	1.018	1.071	1.023	0.965	0.898	0.943	0.935333	1.06	0.972	0.982	1.00467
TraesCS3D02G140800.1	0.865	1.099	0.743	0.902333	1.105	0.952	1.224	1.09367	1.051	0.937	0.981	0.989667
TraesCS4D02G104900.1	1.007	1.02	1.029	1.052	1.042	0.998	1.027	0.997	0.952	0.988	0.922	0.968
TraesCS5B02G491500.1	0.976	0.955	0.916	0.804	0.937	1.009	1.016	1.014	1.094	1.043	1.082	1.171
TraesCS2D02G592100.2	0.949667	1.04	0.952	0.857	0.987667	0.944	1.016	1.003	1.06467	1.02	1.062	1.112
TraesCS1D02G228600.2	0.893	0.974	1.012	0.959667	1.168	0.997	0.934	1.033	0.941	1.035	1.057	1.011
TraesCS1D02G231800.1	0.968	0.949	0.983	0.877	1.017	1.05	1.06	1.035	1.018	1.008	0.963	1.148
TraesCS3D02G106700.1	0.994	1.053	1.01033	0.984	0.971	1.06	1.01833	1.024	1.039	0.93	0.989	0.998
TraesCS7B02G233600.1	0.94	1.004	0.983	0.985	1.109	0.988	1.057	0.947	0.953	1.018	0.989	1.085
TraesCS6B02G183600.3	1.052	1.035	0.986	1.104	0.907	0.972	1.118	0.971	1.072	0.963	0.901	0.901
TraesCS1D02G314600.1	0.927333	0.976	1.008	0.798	1.028	0.979	1.041	1.064	1.02633	1.006	0.954	1.119
TraesCS7D02G206300.1	1.006	0.971	0.961	1.086	0.979	1.004	0.998	0.935	1.02967	1.031	1.05	1.008
TraesCS3B02G376000.2	0.948	1.017	0.992	0.985667	0.874	0.988	1.026	0.962667	1.192	1.001	0.987	1.06
TraesCS5B02G314900.2	0.896	0.957	0.971	1.002	1.242	0.937	1.128	0.929	0.859	1.111	0.908	1.09
TraesCS5A02G370500.3	0.951	1.095	0.969333	0.862	0.999	0.991	1.01267	1.048	1.057	0.92	1.01933	1.081
TraesCS2B02G311900.1	0.984	1.074	0.976	0.739	1.114	1.069	1.092	1.158	0.898	0.864	0.938	1.066
TraesCS1D02G252500.1	1.064	1.003	1.04033	1.054	0.951	1.045	1.01633	1.053	0.982	0.976	0.953667	0.903
TraesCS3B02G376600.1	0.759	0.905	0.789	0.896	1.221	0.972	1.128	1.092	1.03	1.104	1.112	1.026
TraesCS2A02G336000.2	1.111	1.011	0.893	1.005	1.07	0.962	0.954	0.995333	0.804	1.032	1.17	1.002
TraesCS7D02G348300.1	0.916	1.056	1.057	0.734	0.957	1.102	0.926	0.976	1.14	0.903	1.015	1.277
TraesCS5D02G142100.1	0.989	0.952	0.927333	0.841	0.949	1.04	1.00567	1.028	1.067	0.981	1.05667	1.122
TraesCS2D02G182700.1	0.916	0.978	1.026	0.973333	1.07	1.049	0.908	1.009	1.02	0.98	1.067	1.02233
TraesCS5B02G454800.1	0.953	1.041	0.995	1.001	0.986	1.002	1.035	1.061	1.068	0.963	0.991	0.956
TraesCS7D02G337800.1	1.054	1.034	1.009	1.03233	0.978	0.976	1.042	0.998667	0.965	0.996	0.951	0.970667
TraesCS2B02G253200.1	1.012	0.978	0.98	0.96	0.974	0.964	1.009	1.029	1.01	1.039	1.008	1.038
TraesCS3D02G228700.1	0.918	0.974	0.97	0.954	0.99	1.003	1.056	1.01633	1.078	1.039	0.989	1.03533
TraesCS4D02G329300.1	0.931	0.867667	0.993	0.679	0.988	1.00233	0.993	1.026	1.11	1.13267	1.019	1.269
TraesCS7D02G471300.1	0.952	1.207	1.089	1.108	1.067	0.815	0.951667	0.973	1.003	0.98	0.977333	0.949
TraesCS4D02G177500.1	1.038	1.096	0.937	1.02367	1.213	1.003	0.723	0.979667	0.733	0.902	1.353	0.996
TraesCS2B02G502800.1	0.933	1.041	0.956	0.913	1.143	1.027	1.039	1.015	0.9	0.979	1.014	1.079
TraesCS7B02G392600.1	1.156	1.037	0.891	0.946	0.823	1.027	1.09	1.077	1.016	0.942	1.013	0.972
TraesCS3B02G484300.1	1.088	1.166	0.99	1.42	1.043	0.990333	0.993	0.935	0.859	0.886333	1.091	0.709
TraesCS1D02G432400.1	0.911	0.982	0.971	0.983	1.092	1.023	0.997	1.003	1.002	1.031	1.041	1.023
TraesCS3D02G274900.2	0.95	0.942667	0.96	0.918	1.085	1.035	1.021	0.999	0.966	1.02667	1.029	1.085
TraesCS5D02G044400.1	1.022	0.969	1.009	0.901	0.978	1.001	1.023	1.037	1.008	1.041	0.972	1.049
TraesCS3B02G220600.1	0.959667	0.935	1.044	0.9	1.041	1.042	0.955	1.126	1.003	1.031	1.02	0.958
TraesCS2D02G352700.2	0.998	1.037	1.04033	1.086	0.981	0.961	0.994333	1.041	1.023	1.007	0.972333	0.887
TraesCS3D02G309300.1	1.00467	1.095	0.94	0.979	0.988	0.966	1.014	0.984	1.017	0.944	1.058	1.049
TraesCS7A02G264300.1	1.041	0.969	0.925	0.999	0.949	1.015	0.97	0.99	1.04	1.024	1.118	1.04
TraesCS3D02G085600.1	0.947	1.026	1.006	0.993	0.95	1.031	1.067	1.016	1.07	0.943	0.965	0.992667
TraesCS1A02G105900.1	0.894	1.069	0.941	0.968	1.09	0.985	1.083	1.05267	1	0.952	0.987	0.979667
TraesCS4A02G419300.1	1.019	1.185	1.038	1.212	0.965	0.933	0.983	0.991	0.951	0.886	1.007	0.832
TraesCS2D02G073400.1	1.01	1.079	1.054	1.073	0.991	0.991	0.994333	1.001	1	0.937	0.960667	0.945
TraesCS2D02G087300.1	1.028	0.979	1.034	0.874	0.942	1.036	0.952	1.049	0.979	0.992	1.04	1.076
TraesCS1D02G185700.1	0.903	1.09	1.013	0.845	0.993	1.018	1.031	1.04	1.115	0.855	0.959	1.199
TraesCS7D02G164400.1	1.017	0.888	0.982	0.936	0.979	1.016	0.981	0.992	1.004	1.103	1.043	1.077
TraesCS5D02G368900.1	1.069	1.042	0.967	1.262	0.871	1.01	0.903	0.898	1.053	0.96	1.139	0.897
TraesCS5A02G172200.2	1.039	0.928	1.019	0.995333	1.028	1.07	0.985	1.02767	0.911	1.056	0.998	0.988333
TraesCS2A02G222600.1	1.016	1.025	0.988	1.011	0.985	0.992	1.013	1.013	1.011	1.001	1.003	0.976
TraesCS7D02G173800.1	0.993667	0.989	0.999	0.993	1.006	1.009	1.016	0.993	1.008	1.009	0.989	1.026
TraesCS2B02G224000.1	0.909333	0.992	0.921	0.815	0.978333	0.948	0.912	1.075	1.113	1.065	1.182	1.092
TraesCS4D02G295500.1	1.036	0.958	0.992	0.983	0.978	1.004	0.98	1.012	0.983	1.01	1.005	1.023
TraesCS4B02G031500.1	1.025	1.006	1.002	1.041	0.93	1.042	0.988	0.988	1.032	0.963	1.012	0.982
TraesCS6A02G386300.1	0.941	1.006	1.095	1.104	1.049	1.003	0.949	0.937	1.014	0.944	0.949	0.989
TraesCS7D02G468900.1	1.013	1.002	1.003	0.99	1.007	1.00267	0.967	1.034	0.979	1.00433	1.052	0.982
TraesCS3D02G290200.1	0.986	1.257	1.172	0.9	0.925	0.833	0.956	0.999	1.096	0.913	0.855	1.048
TraesCS4D02G046700.1	0.995	1.067	0.939	0.755	1.048	1.058	1.07733	1.126	0.956	0.882	0.975667	1.089
TraesCS6A02G260500.1	0.975	0.973	0.987	1.483	1.134	0.896	0.862	0.866	0.887	1.135	1.158	0.73
TraesCS5A02G168400.4	1.008	1.013	0.999	0.916	0.979	1.004	1.017	1.043	1.018	0.987	0.967	1.005
TraesCS1B02G011100.1	1.115	1.031	1.052	0.945	0.98	0.954	1.018	0.994	0.924	0.974	0.927	1.026
TraesCS5A02G465100.1	0.77	0.94	1.125	0.914	1.012	0.991	0.847	1.052	1.242	1.074	1.017	1.03
TraesCS2A02G526400.1	0.976	0.959	0.931	0.958	1.066	1.011	1.029	1.041	0.958	1.023	1.053	1.002
TraesCS7D02G060000.1	0.979	1.051	1.01467	1.014	1.088	0.93	0.995667	0.969	0.952	1.024	1.00333	1.034
TraesCS4D02G189600.2	1.064	1.03267	0.984	1.05	0.969	0.998	1.042	0.983	0.986	0.984	0.98	0.986
TraesCS6D02G369100.2	0.985	0.88	0.979	0.912	1.026	1.074	0.982	1.059	0.949	1.053	1.038	1.028
TraesCS1B02G247000.2	0.93	0.98	1.02	0.701	1.179	0.973	1.089	1.009	0.888	1.053	0.893	1.269
TraesCS7D02G209600.2	0.784	0.972	0.949	0.87	1.186	0.961	0.979	1.085	1.04	1.073	1.103	1.035
TraesCS2D02G478200.1	1.097	1.103	1.008	1.065	0.97	0.988	0.975	1.012	0.925	0.915	1.02	0.939
TraesCS1D02G405400.1	1.015	1.163	1.036	0.82	1.006	0.898	1.03	1.112	0.978	0.923	0.934	1.045
TraesCS2D02G502100.1	0.957	0.984	1.012	0.991	0.974	0.987	1.021	1.11	1.049	1.013	0.97	0.894
TraesCS2D02G500400.1	1.02833	1.025	1.045	1.015	0.996	1.004	0.996	0.988	0.99	1.001	0.958	1.011
TraesCS1D02G165500.1	0.963	1.012	1.02	1.06	1.005	0.982	0.957	0.96	1.036	0.995	1.025	1.002
TraesCS5A02G378100.1	1.023	0.95	1.006	0.993	0.986	0.982	0.935	0.967667	0.99	1.011	1.063	1.02133
TraesCS1B02G059100.2	1.026	1.017	1.032	1.086	1.273	0.903	0.99	0.926	0.699	1.048	1.007	0.984
TraesCS5A02G513600.1	0.97	1.029	0.967	0.968	1.038	0.984	1.058	0.81	0.968	0.993	0.983	1.255
TraesCS5A02G425300.2	0.889	0.912667	0.947	0.902	1.067	1.02933	1.015	1.006	1.027	1.06633	1.048	1.124
TraesCS6A02G421100.1	1.009	1.05	0.974	1.003	0.997667	0.953	1.039	1.001	1.005	1.003	0.998	1.014
TraesCS5D02G202400.1	1.077	1.001	0.995	1.01	1.088	0.985	1.018	0.991	0.823	1.019	0.991	1.02
TraesCS6A02G279800.1	0.749	0.756667	0.947	0.574	1.072	0.966333	0.904	0.923	1.202	1.28033	1.16	1.479
TraesCS7B02G297700.2	0.92	1.059	1.013	1.074	1.056	1.021	0.962	0.956	0.923	0.982	1.027	0.994
TraesCS1B02G132500.1	0.976333	1.028	1.008	0.893	1.02633	0.923	1.055	1.101	0.995	1.053	0.94	0.992
TraesCS3D02G234500.1	0.936	0.995	0.857	0.64	1.05	0.997	1.01733	1.005	1.019	1.013	1.11967	1.327
TraesCS1D02G233300.1	0.725	0.941	0.947	0.698	1.369	0.884	1.14	0.96	0.933	1.178	0.922	1.33
TraesCS4D02G129000.1	0.953	0.897	0.881333	0.794	0.984	1.014	1.00767	1.025	1.07	1.095	1.111	1.168
TraesCS7A02G457300.2	1.02033	0.979	1.055	1.027	0.986333	1.003	0.928	1.028	0.998	1.024	1.015	0.955
TraesCS7B02G192100.1	0.974	1.016	0.974	0.981	0.961	0.996	1.003	0.992	1.07	0.978	1.024	1.005
TraesCS7D02G510000.1	0.963	1.019	0.977	0.757	0.965	1.028	0.969	1.081	1.076	0.953	1.061	1.137
TraesCS5B02G504900.3	1.033	0.941	0.988	0.987333	0.966	0.999	0.981	0.982	1	1.036	1.036	1.024
TraesCS4A02G031700.1	1.014	0.933	0.991	0.979333	0.964	1.002	1.001	0.989	1.023	1.071	1.014	1.036
TraesCS4D02G117100.1	0.987	0.998	1.017	1.228	1.089	0.899	0.969	0.863	0.92	1.107	1.016	0.962
TraesCS5D02G038700.1	0.986	1.012	0.97	0.8	0.869	1.015	1.01	1.078	1.156	0.994	1.053	1.109
TraesCS7D02G367600.1	1.193	1.132	1.12	1.279	1.077	1.025	1.013	0.891	0.79	0.817	0.901	0.836
TraesCS2A02G508900.1	0.999	1.027	1.001	0.987	0.989	0.997	0.994	1.012	1.011	0.97	1.008	1.008
TraesCS1D02G144800.1	0.994	0.987	1.027	0.893	1.049	0.993	1.009	1.022	0.957	1.024	0.979	1.083
TraesCS2B02G265400.1	0.826	0.928	0.917	0.997	1.06	1.057	1.055	1.035	1.13	1.022	1.043	0.975
TraesCS5B02G502700.1	1.023	1.027	1.006	1.123	1.051	0.954	0.993	0.972	0.921	1.003	1.005	0.932
TraesCS3D02G085400.1	0.868	1.054	1.063	1.095	1.074	0.973	1.01	0.924	1.069	0.957	0.954	1.045
TraesCS3D02G251300.1	1.004	0.845	1.042	0.489	0.962	0.965667	0.97	0.965	1.037	1.177	0.987	1.507
TraesCS5D02G481600.1	1.123	1.063	1.13	1.086	1.034	1.021	1.027	0.997	0.829	0.931	0.831	0.919
TraesCS7D02G129900.1	1.023	1.004	0.979	0.963	0.964	1.009	1.033	1.022	1.018	0.982	1.016	0.997
TraesCS4B02G307700.2	1.005	1.013	0.987	0.954	0.969	0.951	0.996	1.001	1.006	1.041	1.032	1.047
TraesCS3B02G262600.1	0.849	1.017	0.962	1.019	1.164	0.943	0.995	1.018	0.995	1.045	1.052	1.008
TraesCS7B02G283200.1	0.941	1.046	0.97	1.051	1.184	0.972	1.068	0.977	0.872	0.947	0.969	0.992
TraesCS4D02G328000.1	0.966	0.951	0.937	1.074	1.011	0.995	1.006	0.934	1.027	1.062	1.069	1.02
TraesCS3D02G298500.1	0.974	0.991	0.933	0.998	0.947	1.046	1.056	0.921	1.085	0.97	1.023	1.102
TraesCS7D02G124400.1	0.964	0.989	1.002	0.985	1.004	0.993	0.984	0.993667	1.036	1.019	1.019	1.02467
TraesCS3B02G080400.1	1.014	0.964	0.95	0.976	0.959	1.019	1.016	0.998	1.029	1.03	1.044	1.03433
TraesCS3D02G270900.2	1.064	0.955	0.977	0.998667	1.001	1.034	0.992	1.009	0.929	1.017	1.038	0.994667
TraesCS4D02G160200.1	0.945	1.031	1.082	0.885	1.037	1	0.985	1.051	1.022	0.975	0.927	1.056
TraesCS7D02G228600.1	1.077	1.027	0.941	1.017	0.866	1.057	1.015	0.968	1.058	0.923	1.004	1.032
TraesCS5D02G040400.1	0.925	0.882	0.951	0.77	1.008	1.087	1.084	1.169	1.076	1.02533	0.974	1.026
TraesCS3B02G566800.1	1.001	1.04833	0.991	1.153	1.026	0.982333	0.971	0.95	0.972	0.980667	1.039	0.931
TraesCS4B02G049500.2	1.02033	1.003	1.043	1.015	0.987667	0.999	0.96	1.004	0.997667	1.004	0.996	0.993
TraesCS2B02G275700.1	0.942	0.954	0.967	1.005	0.966	1.086	1.02233	1.015	1.101	0.968	1.02567	1.008
TraesCS1B02G351600.2	1.036	0.988333	0.995	0.934	0.972	0.996333	0.949	1.068	0.991	1.037	1.061	1.059
TraesCS5B02G195600.1	1.12233	1.011	1.025	1.331	0.975667	0.994	1.072	0.861	0.925667	1.001	0.903	0.873
TraesCS2D02G012900.3	0.99	0.986	1	0.992	0.989	1.018	1.005	1.004	1.021	1.019	0.998	1.01267
TraesCS5D02G108700.1	0.96	0.944	0.965	0.867	0.935	1.006	1.02	1.037	1.114	1.056	1.025	1.088
TraesCS6A02G213700.1	1.02	0.972	1	1.085	0.937	1.074	0.967	0.974	1.092	0.961	1.037	0.965
TraesCS4B02G230000.1	0.985	1.047	0.946	1.119	1.011	0.984	0.962	0.958	1.005	0.976	1.103	0.952
TraesCS1B02G191000.2	0.847	1.105	1.017	0.989667	1.005	0.963	0.882	0.95	1.068	1.034	1.026	1.04267
TraesCS5A02G520700.1	1.161	1.199	1.093	1.015	0.953	0.982	1.022	1.002	0.873	0.825	0.878	0.995
TraesCS5D02G256900.1	1.102	0.963	0.966	0.903	0.821	1.038	1.045	1.02	1.078	1.006	0.996	1.075
TraesCS6B02G236800.2	0.994	1.015	0.98	0.996333	0.779	1.043	0.998	0.94	1.242	0.97	1.029	1.08033
TraesCS5A02G424100.1	0.958	1.002	1.03367	1.141	1.058	1.007	1.01267	0.973	0.976	0.997	0.962667	0.915
TraesCS6D02G234300.1	1.066	1.029	0.966	0.961	0.978	1.13	0.966	1.122	0.951	0.85	1.057	0.908
TraesCS1D02G087600.1	0.997	1.079	1.102	1.536	1.067	0.994	0.894	0.841	0.933	0.933	0.996	0.712
TraesCS2D02G248300.1	1.022	0.987	0.975	0.975	0.87	0.963	1.09	1.083	1.079	1.048	0.942	0.94
TraesCS3A02G273900.1	1.178	1.12133	1.072	1.114	0.845	0.941333	1.02	0.959	0.969	0.942333	0.902	0.956
TraesCS3A02G337100.1	0.846	1.063	0.949333	0.939	1.148	0.979	1.05467	1.037	1.021	0.963	1.001	1.019
TraesCS4A02G013500.1	0.978	1.036	0.953	1.026	0.979	1.099	1.006	1.138	1.047	0.873	1.051	0.832
TraesCS4A02G296300.1	0.601	0.99	0.889	1.606	1.49	0.962	1.28	0.903	0.922	1.058	0.847	0.561
TraesCS2A02G122000.1	0.921	0.994333	0.986	1.076	1.01	0.949667	0.97	0.869	1.078	1.07333	1.051	1.091
TraesCS5D02G215200.1	1.032	1.022	1.013	1.03	0.997	0.863	1.007	0.942	0.968	1.118	0.982	1.05
TraesCS2D02G179400.1	0.999	0.975	0.962333	0.913	1.063	0.969	1.01367	1.009	0.936	1.062	1.02567	1.079
TraesCS2B02G194200.1	1.005	0.973	1.068	1.041	0.967	1	1.018	1.015	0.987	1.022	0.949	0.956
TraesCS2B02G457600.1	0.986	0.985	0.924	1.045	1.049	1.02567	1.011	1.017	0.964	0.998333	1.079	0.952
TraesCS3D02G314200.1	1.002	1.084	1.011	0.946	0.917	0.948	1.003	1.034	1.087	0.973	0.989	1.02
TraesCS1A02G066100.1	1.006	0.824	1.061	1.173	0.893	1.091	0.934	0.922	1.111	1.072	0.962	0.965
TraesCS5D02G321900.1	0.944	0.996	1.06	0.985	0.973	0.959	0.983	1.084	1.091	1.049	0.953	0.93
TraesCS7A02G364400.1	0.988	0.998	0.956	0.864	0.939	0.943	0.984	1.047	1.041	1.061	1.069	1.08
TraesCS3A02G490300.1	0.973	1	1.005	1.102	1.045	0.976	1.001	0.952	0.984	1.029	0.998	0.974
TraesCS2D02G188800.2	1.038	1.018	0.96	1.17	1.016	0.949	1.004	0.892	0.943	1.026	1.045	0.994
TraesCS1D02G219100.1	1.00433	0.977	0.993	1.043	0.982667	0.987	0.975	0.986	1.02333	1.042	1.053	0.975
TraesCS2B02G237200.1	0.962	0.955333	0.98	0.924	1.04	1.03433	1.018	1.045	1.022	1.02333	1.019	1.029
TraesCS1D02G184800.1	0.991	1.008	0.945	1.032	1.057	0.992	1.045	1.072	1.002	1.008	1.006	0.954
TraesCS7D02G173400.1	1.015	1.03633	0.979	1.115	0.959	0.935333	0.913	0.934	1.028	1.03867	1.115	0.973
TraesCS2B02G501200.1	1.031	0.961	0.987	0.947	0.972	0.996	1.046	1.119	0.996	1.004	1.004	0.924
TraesCS4D02G312900.1	0.893	0.909	0.929	0.917	1.093	0.975	1.135	0.955	1.02	1.121	0.948	1.137
TraesCS3B02G186100.1	1.07	1.004	0.988	0.818	0.895	0.982	0.989	1.136	1.02	1.007	1.021	1.029
TraesCS7D02G269000.1	0.946	1.022	0.988	0.759	0.959	1.056	1.042	1.033	1.105	0.971	0.98	1.147
TraesCS7D02G262100.1	1.011	0.923	1.054	1.002	1.045	1.148	1.023	0.982	0.942	0.938	0.917	1.029
TraesCS5D02G129200.1	0.825	0.818	0.739	0.89	1.164	1.118	1.187	1.003	1.021	1.068	1.071	1.112
TraesCS5B02G100200.1	0.837	1.003	0.971	0.937	1.092	0.973	1.067	1.044	1.034	1.02	0.97	1.008
TraesCS7D02G062900.1	1.039	0.977	1.069	0.806	0.927	0.984	1.062	1.029	1.037	0.998	0.865	1.082
TraesCS1D02G001300.1	0.993	1.03533	0.936	1.177	0.858	0.907667	0.937	0.928	1.159	1.07733	1.139	0.934
TraesCS5D02G440900.1	0.875	1.008	0.948	0.943667	1.071	0.937	1.1	1.036	1.063	1.06	0.962	1.02833
TraesCS7B02G482800.1	0.826	0.78	0.672	0.842	1.151	1.18233	1.356	1.04	1.02	1.044	1.004	1.108
TraesCS5D02G144300.2	0.966	1.048	1.016	1.01	1.034	0.947	0.985	0.988667	1.005	1.01	1.001	1.00533
TraesCS7A02G381100.1	1.074	0.937	1.052	1.021	0.954	1.029	0.947	0.976667	0.988	1.049	0.999	1.012
TraesCS2A02G128600.1	1.03767	0.962	1.05	1.101	0.976333	1.004	0.985	0.94	0.997	1.04	0.963	0.988
TraesCS4B02G142000.1	1.033	0.953	0.969	0.921	1.065	1.009	0.995667	0.913	0.896	1.043	1.02733	1.143
TraesCS2D02G379000.1	0.835	1.039	1.008	0.960667	1.121	1.022	0.935	1.026	1.055	0.946	1.016	1.00567
TraesCS3A02G294500.1	0.765	0.833	0.88	0.854	1.112	1.032	0.895	1.089	1.143	1.143	1.245	1.041
TraesCS4B02G180400.2	1.021	1.039	1.06	1	1.085	0.997	0.989	0.988	0.888	0.97	0.948	1.025
TraesCS5B02G179800.1	0.988	0.975333	0.978	0.96	0.996	1.025	1.053	1.026	1.018	1.00567	0.976	1.023
TraesCS3B02G087400.1	1.019	1.015	1.066	1.073	0.996	0.988	0.969	0.969	1.042	0.989	0.964	0.981
TraesCS3B02G530600.1	1.052	1.078	0.998	1.119	1.051	0.981	0.983	1.007	0.89	0.947	1.024	0.896
TraesCS6B02G021700.1	0.956	1.017	1.038	0.9	1.04	1.033	1.049	1.097	0.992	0.965	0.961	0.991
TraesCS6A02G331800.1	1.01	1.002	1.056	1.02267	0.961	1.062	0.963	0.995333	1.032	0.943	0.979	0.984667
TraesCS5D02G303600.1	0.911333	0.964	0.928	0.842	0.977	1.039	0.931	0.961	1.09033	1.004	1.091	1.176
TraesCS4A02G103000.2	0.949	1.053	1	1.00067	1.089	0.929	1.062	1.02667	0.999	0.981	0.942	0.974
TraesCS5B02G157800.1	0.97	1.058	0.931	1.007	1.013	0.955	1.054	1.105	1.021	0.992	1.027	0.886
TraesCS4A02G181600.1	0.607	0.995	0.657	0.753	1.429	0.819	1.425	1.22433	0.981	1.188	0.962	1.04367
TraesCS3D02G130900.1	0.885	1.144	0.893	0.952	1.184	0.868	0.962	1.055	0.934	0.992	1.163	0.991
TraesCS1B02G224100.1	0.742	0.979	0.845	0.855333	1.301	0.943	1.031	1.09167	0.967	1.083	1.147	1.06567
TraesCS3B02G205600.1	0.956	0.833	0.96	0.848	0.991	0.987	1.056	0.975	1.063	1.186	0.992	1.175
TraesCS4B02G158500.1	1.07633	1.031	1.036	1.162	0.942333	0.991	0.928	0.908	0.984667	0.948	1.036	0.97
TraesCS7B02G265300.1	0.983	1.071	0.961	1.214	1.052	0.989	1.003	0.926	0.964	0.982	1.046	0.903
TraesCS2B02G133200.1	0.925	1.143	0.986	1.018	1.195	0.918	0.984	1.03233	0.876	0.943	1.035	0.951333
TraesCS3D02G506600.3	0.928	0.932	0.963	0.886	1.071	0.954	0.954	1.059	1.01	1.049	1.091	1.046
TraesCS7D02G160300.1	0.962333	0.935	1.003	0.949	1.03433	1.011	1.087	1.005	1.00833	1.06	0.913	1.052
TraesCS1D02G103200.1	1.02	0.857	1.032	0.82	0.937	1.083	1.026	1.077	0.974	1.041	0.945	1.119
TraesCS3A02G051800.1	1.036	1.004	0.995333	0.946	1.026	0.987	1.01867	1.043	0.934	1.015	0.986333	1.01
TraesCS5D02G329200.1	0.946	0.978	0.971	0.83	1.018	0.974	1.006	1.06	1.064	1.087	1.03	1.065
TraesCS6B02G249400.1	0.992	0.988	1.045	1.03	0.99	1.006	0.991	0.989	1.024	1.012	0.986	1.007
TraesCS4B02G342500.1	0.996	0.981	1.08	1.019	1.002	1.019	1.09	1.037	1.004	1.006	0.824	0.944667
TraesCS7D02G228000.1	1.021	0.995	0.98	1.002	0.997	1.009	0.997	1.019	0.984	1.008	1.027	1.012
TraesCS7D02G278500.1	0.92	1.003	0.917	1.044	1.086	1.02	1.191	0.947	1.011	0.921	0.925	1.049
TraesCS7B02G249200.1	1.004	0.986	0.954	0.981333	0.95	0.99	0.921	0.953667	1.05	1.03	1.136	1.072
TraesCS1B02G307700.1	0.949	1.218	1.062	1.643	1.154	0.983667	0.914	0.883	0.894	0.842333	1.039	0.594
TraesCS5D02G238100.1	0.973	0.933	0.985	0.903	0.982	1.038	1.009	0.996	1.049	1.043	1.012	1.102
TraesCS6D02G195300.1	1.02667	0.986	1.044	1.05	1.01	1.001	0.955	1.074	0.966333	1.017	0.999	0.883
TraesCS1D02G156700.1	0.931	0.914	0.876	0.849	1.193	0.96	0.98	1.095	1.005	1.151	1.164	1.039
TraesCS7A02G010300.1	1.015	0.938	1.057	0.874	0.991	1.068	1.009	1.065	0.994	1.034	0.913	1.05
TraesCS3A02G391500.1	1.049	1.034	1.032	1.049	0.94	1.062	0.882	0.956	0.964	0.911	0.989	1.008
TraesCS2D02G285100.2	1.006	1.024	1.013	1.013	0.988	1.007	0.979	1.028	1.007	0.975	1.01	0.968
TraesCS2D02G237800.1	0.995	0.992	1.034	0.911	0.958	1.038	0.953	1.015	1.002	0.985	0.997	1.073
TraesCS6D02G407500.1	0.959	0.895333	0.917	0.81	1.081	1.053	1.056	1.022	0.961	1.04933	1.042	1.145
TraesCS3D02G514700.1	0.989	1.027	1.004	1.088	0.948	0.949667	0.96	0.941	1.065	1.03433	1.04	0.998
TraesCS5A02G554200.1	1.017	1.028	0.98	1.236	0.953	0.999	0.927	0.909	1.039	0.976	1.084	0.891
TraesCS4B02G017500.1	0.947	1.208	0.832	1.515	1.113	1.081	0.943	0.779	1.044	0.719	1.08	0.919
TraesCS2A02G225200.2	1.055	1.064	1.023	1.04733	1.014	1.019	0.949	0.994	0.925	0.924	1.029	0.959333
TraesCS4D02G258900.1	0.939	0.947	0.976	0.959	1.054	0.957	1.028	1.012	0.996	1.068	1.012	1.062
TraesCS4A02G098100.1	0.96	0.959	1.014	0.977667	1.015	0.95	0.936	0.967	1.027	1.1	1.039	1.05533
TraesCS2D02G561000.1	1.013	0.947	0.96	0.891	0.99	1.023	1.036	1.057	1.003	1.036	1.013	1.044
TraesCS5D02G186100.1	0.924	0.957	0.983	0.914	1.045	1.006	0.977	1.044	0.986	1.039	1.047	1.038
TraesCS2D02G128600.1	0.853	1.053	0.975	0.632	1.093	0.996	1.074	1.059	1.065	0.957	0.957	1.273
TraesCS1B02G325100.1	1.181	0.987	1.03867	0.948	0.846	1.028	1.00767	1.149	0.964	0.991	0.948	0.889
TraesCS6D02G152700.1	0.933	1	0.986	1.017	1.003	0.992	0.992	1.051	1.069	1.005	1.024	0.93
TraesCS6B02G130100.1	0.898	1.024	1.005	0.893	1.093	1.01	1	0.999	1	0.971	1.016	1.107
TraesCS4D02G001600.1	1.00433	1.014	0.97	1.029	0.984667	0.956	0.952	1.046	1.018	1.034	1.087	0.933
TraesCS7D02G109200.1	1.073	1.024	1.058	1.375	0.978	0.969	0.991	0.917	0.944	1.012	0.918	0.77
TraesCS5D02G246800.1	1.009	0.995	0.996	0.98	1.023	1.01033	1.002	1.006	0.967	0.979333	0.974	0.997
TraesCS2B02G466100.1	1.066	1.054	1.016	1.04533	0.986	0.995	0.922	0.967667	0.947	0.915	1.048	0.97
TraesCS3B02G399500.1	0.995667	0.957	1.021	1.009	1.02433	0.967	0.992	1.114	0.981333	1.081	0.989	0.874
TraesCS7D02G064300.1	1.632	1.109	1.35933	1.337	0.63	0.963	0.848667	0.953	0.619	0.971	0.784333	0.763
TraesCS5D02G069400.1	1.088	1.03633	0.915	1.106	1.05	0.961333	0.884	0.95	0.954	1.04767	1.216	0.973
TraesCS3D02G300200.2	1.04	0.979	1.051	0.846	0.94	0.995333	0.991	1.055	1.021	1.02133	0.956	1.087
TraesCS3B02G520200.1	1.144	1.11333	1.016	1.18	0.821	0.867667	0.844	0.938	1.031	1.031	1.143	0.919
TraesCS5D02G543600.1	1.076	0.897	1.056	0.986	0.774	0.98	1.092	1.06	1.156	1.098	0.848	0.96
TraesCS3A02G436900.1	0.845	0.995	1.006	0.948667	0.923	0.981	1.058	0.987333	1.254	1.03	0.938	1.074
TraesCS6A02G399300.1	1.017	0.933	0.962	0.975	0.895	1.028	1.012	1.066	1.04	1.044	1.01	0.959
TraesCS3D02G334500.1	0.992	0.957	0.926	0.958333	0.987	0.991	1.01	0.996	1.016	1.07	1.037	1.041
TraesCS4B02G030500.1	1.055	0.997	0.973	1.00833	1.001	0.965	1.042	1.00267	0.939	1.044	0.992	0.991667
TraesCS2D02G481700.1	0.916	1.032	1.065	1.255	1.08	0.995	0.97	0.899	0.994	1.007	0.961	0.897
TraesCS2D02G099600.1	1.074	0.957	1.025	1.044	1.142	1.021	1.05667	1.007	0.769	1.029	0.920667	0.964
TraesCS2D02G433700.1	1.049	0.993	1.00533	0.974	1.032	1.011	1.06933	1.165	0.913	1.002	0.921	0.848
TraesCS4D02G148700.1	1.033	1.068	1.014	1.005	0.954	0.882	1.019	1.014	1.038	1.054	1.002	1.002
TraesCS3D02G112300.1	1.144	1.003	1.078	1.075	0.968	0.983	0.954	0.968333	0.876	1.02	0.963	0.953
TraesCS2B02G495700.2	1.03133	0.949	1.055	1.09	1.03467	1.102	1.027	0.975	0.957667	0.971	0.934	0.968
TraesCS2D02G168700.2	0.799	0.83	0.845	0.846	1.189	1.019	0.876	0.992	1.023	1.16467	1.312	1.159
TraesCS2A02G052900.1	1.142	0.96	1.057	0.934	1.056	1.011	1.009	1.029	0.802	1.039	0.867	1.038
TraesCS6D02G278900.1	1.135	1.021	1.064	1.07333	0.959	1.006	1.046	1.00367	0.896	0.979	0.886	0.920333
TraesCS4B02G101800.1	1.073	1.057	1.10133	1.174	0.949	1.002	0.965333	0.945	0.979	0.952	0.976333	0.998
TraesCS7B02G309500.1	1.061	0.973	0.959	1.04	0.993	1.054	1.093	1.014	0.953	0.98	0.956	0.964
TraesCS3A02G419600.1	0.813	0.894	0.867667	0.896	1.109	0.978	1.05233	1.07	1.091	1.133	1.083	1.025
TraesCS6D02G253600.1	0.867	1.042	0.964	0.983	1.089	1.018	1.08133	1.137	1.053	0.947	0.957333	0.872
TraesCS4A02G303300.1	1.008	0.957	0.984	1.007	0.982	1.044	1.058	0.974	1.012	1.033	0.964	1.034
TraesCS2D02G467700.1	0.982	0.971	0.979	0.977333	0.984	1.02	0.997	1.00033	1.037	1.015	1.03	1.02733
TraesCS5B02G486200.1	0.903	1.017	1.082	1.00067	0.962	1.049	0.988	0.999667	1.148	0.959	0.924	1.01033
TraesCS4D02G178600.1	1.045	1.069	1.123	1.034	1.07	0.957	0.916	1.042	0.851	0.994	0.951	0.935
TraesCS1B02G177800.1	0.893	0.834333	0.908	0.702	1.057	1.04433	1.019	1.057	1.028	1.11	1.088	1.214
TraesCS6B02G231300.3	0.857	0.978	0.904	0.689	0.864333	0.966	0.776	0.851	1.283	1.054	1.337	1.458
TraesCS6B02G307200.1	0.969	0.933	1.078	0.993333	1.02	1.012	0.988	1.00667	1.014	1.071	0.929	1.00467
TraesCS5A02G395800.1	1.013	0.994	1.007	1.217	1.091	0.97	0.98	0.955	0.891	1.048	1.072	0.881
TraesCS6D02G065900.1	1.119	1.06933	1.007	1.082	0.949	0.962333	1.023	0.915	0.944	0.984	0.974	1.034
TraesCS3A02G006100.1	0.964667	0.955	1.021	0.918	1.04233	1.038	1.011	1.078	0.993333	1.014	0.97	0.996
TraesCS2D02G405600.1	1.14367	1.559	0.92	0.952	0.957333	0.752	1.082	1.038	0.904	0.691	1.011	1.01
TraesCS5D02G411900.2	1.141	1.106	0.992	1.07967	0.799	1.042	1.02	0.953667	1.059	0.858	0.993	0.97
TraesCS5B02G013200.1	1.019	0.941	0.959	0.925	0.963	1.02	0.996	1.018	0.974	1.045	1.064	1.104
TraesCS1A02G327800.1	0.891333	0.942	0.963	0.769	1.01133	1.029	0.956	1.049	1.09567	1.035	1.09	1.162
TraesCS5A02G138900.1	0.904	0.935	0.905	0.876	1.104	1.006	1.07667	1.12	0.997	1.064	1.01833	0.994
TraesCS1D02G307100.1	0.945	0.986	0.942	0.857	1	0.984	1.026	0.93	1.03	1.014	1.043	1.219
TraesCS4D02G198500.1	0.81	0.934	0.930333	1.047	1.372	1.062	1.12667	0.946	0.817	1.011	0.952667	1.03
TraesCS5D02G157600.1	0.816	0.753	0.868	0.766	1.2	0.976	0.913	1.224	0.99	1.276	1.24	0.968
TraesCS4D02G061400.1	1.061	1.034	1.055	1.075	1.055	1.032	0.996	1.003	0.881	0.966	0.958	0.94
TraesCS6B02G360300.1	1.061	1.01	1.041	1.03733	0.853	0.984	0.975	0.937333	1.089	0.96	0.983	1.01067
TraesCS4D02G218800.1	0.943	1.054	0.983	0.915	0.952	0.962	0.985	0.998	1.049	0.987	1.014	1.138
TraesCS1A02G002200.1	1.053	1.083	1.039	1.266	0.917	0.963	0.96	0.932	1.03	0.955	1.024	0.85
TraesCS1A02G252400.1	1.075	0.971	0.969	1.031	1.02	1.078	0.959	0.997	0.987	0.959	1.096	1.02
TraesCS4D02G171400.1	1.027	1.022	1.013	1.115	0.969	1.029	1.005	0.967	1.038	0.953	0.996	0.939
TraesCS2D02G199500.1	1.027	0.97	1.034	0.972	0.983	0.997	1.016	1.056	0.989	1.04	0.965	0.976
TraesCS7D02G290500.1	0.846	1.016	0.965	0.766	1.234	1.037	0.959	1.003	0.923	0.954	1.085	1.217
TraesCS2D02G254700.1	1.011	1.01	1.064	1.02833	0.983	0.939	1.016	0.979333	1.007	1.056	0.916	0.993
TraesCS1B02G139500.1	1.06	0.913	1.063	1.042	0.986	1.112	1.013	1.026	0.949	0.983	0.921	0.944
TraesCS5A02G359700.1	0.973	0.984	0.937	1.22	0.874	1.009	0.861	0.884	1.188	1	1.198	0.933
TraesCSU02G167700.1	0.921	0.936	1.062	0.973	1.039	1.083	0.936	1.01933	1.048	0.988	0.999	1.01167
TraesCS3A02G237100.1	0.921	0.973	0.981	0.947	1.076	1.009	1.003	1.029	1.059	0.999	1.034	1.034
TraesCS7B02G089600.1	1.13233	1.169	1.076	1.152	0.934	0.973	0.929	0.9	0.947333	0.863	0.99	0.989
TraesCS3D02G243800.1	0.891	0.927667	0.894	0.998	1.138	1.10433	1.182	0.993	0.97	0.984	0.94	1.042
TraesCS2A02G515700.1	0.922	0.966	0.999	1.065	1.013	1.001	0.956	0.971	1.074	1.039	1.049	0.963
TraesCS6D02G135800.1	0.858	0.965	0.984	0.943	1.058	1.022	1.08	1.059	1.096	1.019	0.941	0.996
TraesCS6D02G293300.1	1.014	0.897	0.958	0.979	0.913	1.033	0.98	1.071	1.077	1.076	1.069	0.949
TraesCSU02G081000.1	0.978	0.964	0.93	1.019	1.03	0.975	1.201	0.999	0.978	1.064	0.865	1.021
TraesCS6A02G223400.1	0.995	1.005	1.006	0.983	1.028	1.01	0.991	0.998	0.973	1.022	0.999	1.044
TraesCS2D02G145400.1	0.963	0.938	0.973	0.925	1.055	0.936	0.938	1.033	0.985	1.13	1.096	1.04
TraesCS6D02G178200.3	1.045	0.914	1.018	0.992333	0.959	1.078	1.014	1.017	1.002	1.015	0.955	0.990667
TraesCS2A02G292700.1	0.835	1.003	0.987	1.059	1.115	1.054	0.957	1.106	1.065	0.95	1.063	0.839
TraesCS1D02G250600.1	0.966	1.02267	0.973	1.129	0.995	0.998667	1.001	1	1.044	0.991333	1.034	0.896
TraesCS3B02G102000.1	1.053	1.006	1.001	0.925	1.046	0.968	1.016	1.024	0.893	1.031	0.987	1.051
TraesCS2A02G184400.1	1.015	1.035	0.99	1.02	0.926667	0.95	0.891	0.939	1.061	1.02	1.1	1.063
TraesCS4D02G038500.1	1.121	0.825	0.952	0.737	0.956	1.021	1.038	1.034	0.896	1.117	0.991	1.175
TraesCS3D02G079800.1	0.882	0.901	0.89	1.012	1.12	1.025	0.996	0.985	1.005	1.08	1.132	1.017
TraesCS7D02G348500.1	1.062	1.03	0.997	1.043	0.92	1.084	1.107	0.957	1.018	0.894	0.9	1.021
TraesCS3D02G187300.1	0.881	0.857	1.024	0.666	0.963	0.977667	0.99	0.98	1.172	1.164	0.987	1.333
TraesCS7D02G464800.1	1.033	1.00733	0.966	1.023	0.928	0.987333	1.037	0.997	1.043	1.01433	0.971	1.029
TraesCS6D02G266500.2	1.011	0.968333	0.972	0.922	0.992	0.985	0.953	1.01	0.997	1.04967	1.083	1.069
TraesCS2D02G328200.1	0.899	0.951	0.956	0.948	1.214	0.914	0.988	1.014	0.887	1.145	1.09	1.096
TraesCS7D02G218500.3	1.013	0.988	1.033	0.918	0.947	0.968333	0.967	0.991	1.068	1.05633	1.007	1.094
TraesCS3D02G202500.2	0.995	0.921667	0.981	0.789	0.954	1.025	1.083	1.038	1.055	1.052	0.942	1.159
TraesCS6B02G324400.1	0.999667	0.982	1.055	0.962	0.989333	0.959	0.963	1.046	1.01233	1.064	0.98	0.993
TraesCS2D02G339600.1	0.979	0.988333	1.024	0.962	1.013	1.005	0.972	1.03	1.01	1.01467	1.023	1.011
TraesCS1B02G405000.1	0.958	0.939	1.141	0.948	0.999	0.999	0.976	1.063	1.017	1.024	0.87	0.986
TraesCS6A02G264900.1	0.877	0.984	0.958333	1.014	1.053	1.004	1.019	1	1.082	1.012	1.03533	1.012
TraesCS3A02G121200.1	1.033	1.062	1.078	1.247	1.121	1.025	1.021	0.841	0.804	0.919	0.904	0.968
TraesCS2D02G142500.1	0.914667	0.997	0.981	0.766	1.026	0.965	1.012	1.101	1.05433	1.043	1.014	1.106
TraesCS3D02G318800.1	0.943	0.946	0.954	1.138	1.043	1.008	1.083	0.735	1.017	1.051	1.007	1.188
TraesCS2B02G300300.1	0.92	0.871	0.992333	1.186	1.137	1.145	1.05933	0.896	0.944	0.993	0.966667	0.963
TraesCS4D02G260100.1	0.917	0.983	0.91	0.936667	1.056	0.987	1.132	1.05833	1.034	1.022	0.973	1.00967
TraesCS2D02G175700.1	1.014	1.003	0.972	1.021	0.903	1.035	1.031	1.075	1.04	0.949	1.003	0.908
TraesCS2B02G167000.2	0.939667	0.967	0.982	0.87	1.04767	1.057	1.07	1.016	1.00133	0.983	0.953	1.068
TraesCS4D02G113300.1	0.972	1.038	0.923	0.977667	1.215	0.82	1.072	1.03567	0.805	1.075	1.018	0.966
TraesCS5D02G495000.1	0.989	0.983	0.979	0.983667	0.978	1.007	1.068	1.01767	1.037	1.039	0.96	1.012
TraesCS1D02G365800.1	1.046	1.029	1.018	0.946	1.017	1.034	0.985	0.993	0.932	0.943	1.009	1.064
TraesCS4D02G081100.1	0.971	0.981	1.104	0.889	1.096	0.978	0.935	1.014	0.934	1.032	0.958	1.095
TraesCS5A02G162100.1	1.098	1.082	1.049	1.099	1.044	1.04033	1.058	1.019	0.846	0.879333	0.891	0.901
TraesCS5D02G565300.1	1.041	1.196	1.077	0.994	0.992	0.913	0.970667	1.007	0.964	0.904	0.971667	1.047
TraesCS4B02G179800.1	1.01	1.1	1.027	1.04567	0.898	0.97	0.979	0.949	1.098	0.973	0.995	1.022
TraesCS5A02G324200.1	1.047	0.962	0.941	0.826	0.945	1.028	1.027	1.048	1.008	1.004	1.043	1.113
TraesCS2B02G268900.2	0.964	0.987	1.057	1.00267	0.973	1.001	0.883	0.952333	1.078	1.018	1.059	1.05167
TraesCS2B02G567600.1	1.037	1.041	1.052	1.114	1.028	0.951	0.99	0.931	0.938	0.981	0.924	1.01
TraesCS2D02G200700.1	0.976	0.982	0.986	0.981333	0.977	1.029	1.031	1.01233	1.052	0.97	0.989	1.00367
TraesCS6A02G141500.2	1.042	1.046	1.009	1.03233	0.989	1.014	1.04	1.01433	1.023	0.946	0.954	0.974333
TraesCS5B02G169600.1	1.026	0.959	1.107	0.873	1.043	1.044	0.976	1.064	0.927	1.02	0.908	1.033
TraesCS1D02G442400.1	0.952	0.866	0.927	0.719	0.803	0.908667	0.915	1.008	1.263	1.22967	1.172	1.254
TraesCS2B02G316300.3	0.906	1.007	0.978	1.077	1.114	0.999	0.97	0.954	0.985	1.021	1.059	1.008
TraesCS5D02G230500.1	1.014	0.999	0.984	0.9	0.9	1.016	1.085	1.016	1.034	1.041	0.932	1.081
TraesCS3A02G121000.1	1.032	1.084	1.071	1.093	1.073	1.003	1.03	0.936	0.861	0.961	0.913	0.985
TraesCS5D02G332200.1	0.952	1.209	1.126	1.187	1.204	0.993	1.017	1.043	0.741	0.78	0.859	0.794
TraesCS6A02G279400.2	1.017	1.005	1.034	0.978	0.922	0.953	0.943	1.028	1.056	1.042	1.063	1.035
TraesCS7B02G266300.1	0.975	0.929	0.973	0.994	0.966	1.023	1.017	0.961	1.012	1.063	0.999	1.001
TraesCS5D02G101300.1	0.938	0.927	1.044	0.969667	1.033	1.101	0.97	1.03467	1.056	0.98	0.958	0.998
TraesCS5A02G426600.1	1.065	1.058	0.939	1.02067	0.989	1.018	0.86	0.955667	0.926	0.955	1.214	1.03167
TraesCS4B02G292100.1	1.01	0.891	0.982	1.047	0.951	1.164	0.941	0.934	1.042	0.954	1.083	1.044
TraesCS5D02G306200.1	1.024	1.004	1.02	0.996	0.958	1.041	1.024	0.982	0.968	0.996	0.973	1.024
TraesCS1B02G237300.1	0.926	0.915	1.013	1.007	0.973	0.978	0.925	0.952	1.099	1.047	1.1	1.06
TraesCS4A02G268300.1	0.939	0.908	0.927667	0.936	1.079	1.021	1.06267	1.088	1.011	1.076	1.01867	0.969
TraesCS6B02G398500.1	1.06	1.1	0.989	1.278	1.076	0.995	0.991	0.831	0.854	0.911	1.026	0.953
TraesCS3D02G235200.1	1.007	1.013	1.003	1.196	1.091	1.059	0.963	0.978	0.897	0.935	1.038	0.861
TraesCS3B02G265000.1	1.057	0.951	1.005	1.00433	0.808	1.027	1.046	0.960333	1.141	1.028	0.953	1.04067
TraesCS1A02G137700.1	0.939	1.025	0.974	0.979333	1.004	1.031	1.057	1.03067	1.064	1	0.977	1.01367
TraesCS6D02G204800.1	1.066	0.961667	0.975	0.844	0.966	1.03967	1.027	1.126	0.998	1.00333	1.004	1.008
TraesCS5D02G095400.1	0.78	1.037	0.736	0.743	1.084	1.028	1.326	0.966	1.139	0.955	1.077	1.231
TraesCS6B02G210100.3	0.984	0.958667	0.974	0.918	0.998	1.019	0.984	1.075	0.98	1.00867	1.047	0.999
TraesCS4A02G307100.2	0.939	0.865	0.927	0.784	1.013	1.035	1.167	1.059	1.067	1.121	0.918	1.138
TraesCS6B02G174900.1	0.995	1.179	1.019	0.936	1.032	0.741	0.99	1.029	0.944	1.081	0.993	1.053
TraesCSU02G090500.1	0.939	0.956333	0.995	0.935	0.991	1.00967	0.98	1.058	1.047	1.03067	1.038	1.007
TraesCS4B02G333400.1	1.056	1.059	1.056	1.114	0.927	0.964	0.982	0.891	1.017	0.997	0.96	1.032
TraesCS1A02G437600.1	1.04	1.02033	1.02	1.001	0.86	0.968333	1.03	1.015	1.105	1.01667	0.951	0.994
TraesCS7D02G142600.1	0.862	0.952	0.933	0.639	1.067	0.981	1.05	1.045	1.055	1.073	1.03	1.283
TraesCS3D02G286900.1	0.881333	1.031	1.001	0.612	1.03933	0.976	0.984	1.158	1.06567	0.998	1.019	1.18
TraesCS7D02G382700.3	0.935	0.916	0.953	1.025	0.932	1.027	1.031	1.002	1.131	1.068	1.051	0.987
TraesCS6A02G033300.1	1.014	1.066	1.045	0.97	1.035	1.012	0.997	0.995	0.94	0.938	0.925	1.002
TraesCS4B02G084600.1	1.064	0.998	0.995	1.118	1.019	1.032	1.032	1.051	0.91	0.977	0.977	0.848
TraesCS5D02G417000.1	0.932	1.024	0.972	0.976	1.07	1.009	1.11	1.063	0.993	0.973	0.963	0.976333
TraesCS2B02G360400.2	1.033	0.975	1.014	1.016	1.016	1.002	0.96	0.976	0.931	1.03	0.996	1.038
TraesCS4D02G018500.1	1.04	1.027	0.991	0.955	0.963	0.998	1.007	1.032	1.002	0.983	1.034	0.981
TraesCS1D02G101600.1	0.899	0.974	0.945	0.953	1.098	1.027	1.173	1.024	1.008	1.002	0.906	1.024
TraesCS1D02G376300.1	1.059	1.056	1.072	1.06233	0.888	1.004	0.855	0.915667	1.055	0.943	1.069	1.02233
TraesCS1B02G322100.1	0.966	0.976	0.96	0.817	1.031	1.031	0.847	1.032	1.013	0.999	1.203	1.138
TraesCS3D02G349900.1	1.023	0.989	1.008	0.977	0.977	0.988	1.055	1.059	0.986	0.991	0.961	0.965
TraesCS7D02G407100.1	0.956	0.927333	0.999	0.827	1.023	1.008	1.019	0.982	1.025	1.06567	0.986	1.186
TraesCS2D02G476000.1	1.061	1.043	1.017	0.983	0.875	0.976	0.982	1.042	1.066	0.987	1.003	0.997
TraesCS7D02G130000.3	0.985	1.027	1.016	0.912	1.038	0.997	1.098	1.019	0.985667	1.001	0.887	1.069
TraesCS7B02G093800.1	1.097	1.099	1.048	1.21	1.153	0.945	1	0.993	0.711	0.952	0.944	0.874
TraesCS2D02G277000.2	1.079	0.985	0.997	1.077	0.93	1.042	1.051	1.041	0.975	0.961	0.967	0.926
TraesCS2A02G426000.1	1.078	0.934	0.983	0.987	0.958	1.01	1.011	1.039	0.959	1.084	1.012	0.978
TraesCS2D02G148200.1	1.008	0.964	1.007	0.953	1.014	1.058	1.101	0.994	0.987	0.982	0.934	0.97
TraesCS1D02G306200.1	0.92	0.93	1.037	0.78	1.038	1.042	0.972	1.101	1.05	1.059	1.003	1.094
TraesCS5A02G361300.1	0.987	0.894667	0.953	0.744	0.931	0.982667	1.015	1.002	1.089	1.12233	1.04	1.238
TraesCS2B02G129500.1	1.069	1	1.005	0.842	0.961	0.98	0.997	1.033	0.965	1.026	1.002	1.116
TraesCS4D02G262700.1	0.987	1.01367	0.985	1.069	0.992	0.995	1.01	0.983	0.99	0.984333	1.015	0.948
TraesCS5D02G121600.1	0.932	0.974	0.987	0.93	1.028	1.055	1.119	1.024	1.052	1.013	0.902	1.01
TraesCS7A02G529900.1	0.917	0.97	1.01	0.771	1.07967	1.095	1.137	1.007	1.02067	0.963	0.855	1.244
TraesCS4B02G207200.1	0.938	1.014	1.027	0.773	0.977667	0.998	0.916	1.019	1.1	1.013	1.094	1.193
TraesCS1D02G310300.1	0.938667	0.946	0.939	0.931	0.986	0.991	1.004	0.963	1.09367	1.098	1.068	1.115
TraesCS7A02G443600.1	0.998	0.944	1.072	0.922	1.008	1.065	1.001	1.069	0.994	0.998	0.923	1.003
TraesCS4B02G037900.2	0.965	0.945	1.055	1.008	0.983	1.032	1.033	0.963	1.049	0.994	0.865	1.043
TraesCS3A02G422600.1	1.112	0.977	1.056	0.946	1.008	1.045	1.009	1.06	0.959	0.983	0.938	1.003
TraesCS5B02G547200.1	0.917	0.984	0.958	0.973	1.158	0.989	1.05633	1.022	0.999	1.009	1.00167	0.997
TraesCS5A02G501100.1	0.963667	0.899	0.93	1.062	1.02433	0.96	1.137	0.976	1.01733	1.124	0.945	0.983
TraesCS2D02G488700.1	1.028	0.988	0.951	0.985	1.025	1.044	1.098	1.009	0.93	0.972333	0.961	1.026
TraesCS2B02G424400.2	0.999	1.062	0.879	0.773	0.896	0.949	0.998	1.039	1.111	0.983	1.143	1.17
TraesCS4A02G283900.1	0.912	1.005	0.966333	0.982	1.082	1.022	1.011	0.929	1.011	0.979	1.032	1.106
TraesCS5A02G098700.3	1.057	1.043	0.982	1.041	0.999	1.066	0.992	0.975	0.951	0.899	1.01	0.993
TraesCS6D02G038500.1	0.983	1.028	0.959	0.99	1.061	0.967	0.999	1.009	0.955	1.01	1.052	1.00567
TraesCS4D02G051400.1	0.968	0.998	0.997	1.362	0.956	0.981	1.038	0.871	0.978	1.027	0.969	0.833
TraesCS4D02G301300.1	1.016	0.944	1.137	0.716	1.025	1.12	0.782	1.138	0.956	0.944	1.07	1.11
TraesCS7D02G501700.1	1.007	0.964	1.07	0.996	1.103	0.991	0.989	0.9	0.884	1.05	0.936	1.128
TraesCS3A02G006600.1	1.033	1.024	1.01	1.288	1.048	1.021	0.924	0.905	0.913	0.962	1.069	0.861
TraesCS3D02G356900.1	0.962	1.108	1.03133	1.024	1.061	1.008	1.03333	1.031	0.979	0.89	0.941333	0.955
TraesCS1D02G106500.1	1.019	0.992	1.024	0.965	0.999	1.006	0.984	0.998	0.997	1	0.996	1.042
TraesCS4D02G127100.2	1.027	1.017	1.024	1.062	1.032	0.961	0.995	0.998	0.937	1.05	0.982	0.959
TraesCS6D02G084800.1	0.984	0.994	1.006	1.04	0.962	0.99	0.998333	1.043	1.048	1.017	0.997333	0.927
TraesCS6A02G059600.1	1.05	1.10933	1.031	1.247	1.088	1.01133	0.966	0.98	0.901	0.907667	1.014	0.808
TraesCS5D02G188400.1	0.812	1.082	1.091	1.311	1.295	0.911	1.013	0.786	0.824	0.999	0.889	0.997
TraesCS6D02G248100.1	1.001	0.959	0.968	0.951	0.991	1.018	1.002	1.029	1.009	1.03	1.03	1.027
TraesCS6A02G243000.2	1.034	1.019	0.98	0.932	0.966	1.08	0.973	1.013	1.014	0.947	1.035	1.014
TraesCS1D02G205700.1	1.04867	1.047	1.041	1.058	1.067	1.077	1.115	1.009	0.892	0.884	0.843	0.949
TraesCS7A02G389000.1	1.056	1.047	1.013	1.072	0.991	0.970667	0.957	0.964	0.976	1.00967	1.033	1.02
TraesCS2D02G596000.1	0.942667	0.964	0.999	0.865	1.01033	1.004	0.951	1.076	1.04533	1.036	1.054	1.046
TraesCS1D02G343400.1	1.047	0.988	0.981	0.909	0.965	1.027	1.019	1.046	1.005	0.996	1.006	1.016
TraesCS1B02G338800.1	1.056	0.992	1.051	1.165	0.947	1.032	0.985	0.935	0.962	1.01	0.932	0.949
TraesCS7A02G464200.1	0.92	0.95	0.889333	0.798	1.086	1.061	1.07667	1.083	0.999	1.003	1.03333	1.098
TraesCS4B02G109900.1	1.075	0.964	1.076	0.84	0.964	1.041	0.952	1.061	0.957	0.999	0.96	1.084
TraesCS1D02G275600.1	0.981	1.01533	0.988	1.077	1.024	0.978333	0.989	0.922	1.006	1.02167	1.029	1.03
TraesCS4D02G184400.1	0.952	0.935	0.974	0.879	0.999	1.03267	1.041	1.058	1.056	1.058	1.055	1.063
TraesCS6D02G212000.1	0.996	1.029	0.965	0.993	1.006	0.922	1.053	0.996	0.999	1.053	0.981	1.032
TraesCS5B02G479700.1	0.979	0.979667	0.98	0.98	1.124	1.05133	0.98	1.05	0.893	0.970333	1.046	0.972
TraesCS1D02G284000.2	1.004	0.998667	0.997	0.995	0.983	0.967	0.962	0.956	1.015	1.03167	1.038	1.042
TraesCS6B02G042600.1	1.07633	0.981	1.124	1.124	0.923667	0.977	0.861	0.933	1.00933	1.047	1.005	0.976
TraesCS3D02G212900.1	0.993	0.995	1.006	0.91	1.045	1.005	0.939	1.068	0.962	1.006	1.058	1.015
TraesCS7A02G241300.1	1.006	1.01	0.968667	0.89	1.007	0.975	1.019	1.075	1.013	1.001	1.013	1.025
TraesCS2D02G319800.1	1.041	1.089	0.985	0.88	1.021	0.966	1.025	1.023	0.971	0.95	0.996	1.092
TraesCS4B02G295000.1	0.974	0.989	0.992	1.008	0.992	1.08	1.042	1.058	1.038	0.991	0.971	0.939
TraesCS7D02G131000.1	0.978	1.027	0.994	0.869	1.061	1.011	1.034	0.99	0.961	0.961	0.983	1.14
TraesCS5D02G238300.1	0.878	0.973	0.94	0.96	1.224	0.896	1.024	1.011	0.933	1.064	1.03	1.029
TraesCS2B02G490700.2	1.02033	1.016	0.956	1.089	1.01067	1.022	1.027	0.983	0.977	0.968	1.026	0.937
TraesCS2A02G257000.1	1.016	1.024	0.986	1.00867	0.988	1.028	1.048	1.02133	0.996	0.955	0.971	0.974
TraesCS3B02G149100.1	0.978	1.009	1.034	0.966	1.024	0.944	1.087	0.758	1	1.053	0.878	1.316
TraesCS2D02G337100.2	0.988	0.997	1.104	0.967	1.052	1.02	1.086	1.009	0.981	0.989	0.801	0.988
TraesCS7D02G465500.2	0.991	1.046	0.963	0.852	1.013	0.896	0.978333	1.026	0.997	1.062	1.05767	1.114
TraesCS3D02G179300.2	0.939	0.979	0.985	0.971	1.036	1.05	1.006	1.002	1.009	0.996	1.046	1.029
TraesCS3D02G254100.1	0.968	0.917	1.011	1.071	0.955	0.966	1.072	0.876	1.084	1.122	0.92	1.07
TraesCS3D02G008500.2	0.894	0.860667	0.842	0.846	1.088	1.08667	1.16	1.012	1.025	1.06033	1.021	1.135
TraesCS2A02G282900.1	0.927	1.042	0.998667	1.027	1.061	1.058	1.008	0.905	0.953	0.907	0.985	1.095
TraesCS5B02G202200.1	0.976	1.06	1.001	0.914	0.964	1.03	1.039	1.01	1.066	0.895	0.956	1.077
TraesCS2D02G337300.1	0.905333	0.894	0.888	0.934	0.948	0.97	0.917	0.957	1.15333	1.119	1.192	1.149
TraesCS3D02G516800.1	0.971	0.955	0.944	0.956667	1.008	1.015	0.98	1.001	1.025	1.037	1.067	1.043
TraesCS3A02G226600.1	1.074	0.987	1.01	0.903	1.081	0.994	1.065	1.023	0.834	1.071	0.928	1.071
TraesCS1D02G086700.1	1.053	0.949	1.023	1.081	0.897	1.061	0.935	0.929	1.051	0.996	1.047	1.019
TraesCS2A02G168200.1	0.981	0.963	1.012	1.06	1.046	0.997	1.016	0.984	0.972	1.029	1.001	0.976
TraesCSU02G048700.1	1.059	0.964	0.999	0.906	1.046	1.078	0.976	1.06	0.888	0.966	1.03	1.027
TraesCS2D02G249000.2	0.946667	1.016	1.046	0.778	1.01067	0.997	1.026	1.009	1.039	0.992	0.926	1.199
TraesCS6D02G255500.1	0.833	0.96	0.927	0.906667	1.217	0.964	0.988	1.05633	0.956	1.082	1.085	1.041
TraesCS3B02G475019.1	1.017	0.947	0.988	1.156	0.87	1.058	0.986	0.907	1.113	0.994	1.031	0.999
TraesCS5B02G382300.1	1.011	1.004	0.983	0.822	1.023	1.059	1.238	0.968	1.022	0.987	0.784	1.178
TraesCS1D02G148000.1	0.994	1.011	1.004	1.003	1.002	0.985	0.98	0.989	1.006	0.994	1.011	1.00367
TraesCS2A02G198400.1	0.891	0.996	0.956	0.947667	1.086	0.983	1.102	1.057	1.031	1.028	0.951	1.00333
TraesCS1D02G142300.1	0.96	1.05	1.035	0.918	0.953	0.957	1.066	1.077	1.096	0.998	0.92	0.998
TraesCS2B02G392500.1	1.045	1.071	1.027	1.254	0.988	1.1	0.948	0.987	0.951	0.771	1.004	0.799
TraesCS5D02G071100.1	1.023	0.949	1.008	1.052	0.926	1.017	0.978667	0.993	1.054	1.04	1.02233	0.973
TraesCS3D02G442100.1	1.12167	1.252	1.008	1.105	0.946667	0.905	0.984	0.951	0.944	0.847	1.012	0.973
TraesCS2D02G217300.1	1.004	1.028	1.041	1.066	0.899	0.986	0.962	0.983	1.103	0.968	1.011	0.956
TraesCS1B02G146200.1	1.031	0.936	1	0.707	0.888	1.014	1.027	1.201	1.049	1.067	0.978	1.046
TraesCS5A02G547300.1	0.995	0.94	0.961	0.965333	0.919	1.02	0.915	0.951333	1.092	1.047	1.134	1.091
TraesCS2D02G301100.2	0.935	1.005	0.971	0.829	1.04233	0.998	1.054	1.075	1.02	0.998	0.983	1.079
TraesCS4D02G145100.8	0.951	0.890667	1.034	0.687	0.944	0.955	0.992	0.929	1.114	1.16	0.995	1.371
TraesCS5B02G531200.1	1.214	1.098	1.127	1.417	0.945667	0.999	1.03	0.808	0.925333	0.935	0.987	0.854
TraesCS6D02G190100.1	0.964	0.975	1.007	1.066	1.126	1.046	1.167	0.98	0.907	0.993	0.827	0.975
TraesCS7A02G292400.2	0.996	1.018	1.03767	1.099	0.897	1.013	0.937333	0.902	1.114	0.95	1.03267	1.034
TraesCS4D02G282100.2	1.061	1.006	1.031	1.036	0.894	1.007	0.957	1.051	1.034	0.948	0.994	0.989
TraesCS4D02G021400.1	1.028	1.02	0.997	0.929	0.99	1.012	0.971	1.039	0.981	0.974	1.005	1.03
TraesCS6B02G238600.1	1.034	0.985	1.029	0.948	0.966	1.003	0.976	1.051	0.999	1.015	0.997	1.01
TraesCS2B02G050400.1	0.987	1.098	0.942	1.009	1.096	1.024	0.932	1.01733	0.945	0.884	1.138	0.989
TraesCS6A02G300400.1	0.848	1.008	0.957	0.937667	1.158	0.949	1.025	1.044	1.001	1.048	1.027	1.02533
TraesCS1B02G206900.1	1.027	1.021	1.024	1.024	1.013	0.966	0.988	0.985	0.957	1.018	0.986667	0.985
TraesCS7B02G337300.1	1.05133	1.001	1.012	1.141	0.997333	0.975	1.025	0.992	0.957	1.029	0.948	0.894
TraesCS6B02G423100.1	0.898	0.955	0.945333	0.983	1.116	0.973	1.044	1.043	0.991	1.079	1.01567	0.977
TraesCS5A02G331300.1	1.028	0.947	0.92	0.965	0.902	1.154	1.035	1.03033	1.075	0.908	1.059	1.014
TraesCS7D02G429000.1	1.163	1.118	1.096	0.928	0.711	0.941	0.9	0.964	1.101	0.97	1	1.131
TraesCS3A02G107500.2	1.044	0.989	1.042	1.133	0.976	1.007	1.045	0.872	1.02	1.007	0.913	1.037
TraesCS5D02G479900.1	0.939	1.003	1.039	1.031	1.119	1.031	0.937	1.037	0.942	0.974333	1.02	0.961
TraesCS2D02G364100.1	0.951	1.109	1.014	1.02467	1.135	0.928	0.989	1.01733	0.911	0.936	0.986	0.944333
TraesCS7D02G298800.1	0.926	0.956	0.975	1.043	1.019	1.051	0.988333	0.895	1.063	1.02	1.06	1.097
TraesCS6B02G193400.1	0.975	0.943667	1.026	0.83	0.964	1.02267	1.043	1.061	1.04	1.01767	0.932	1.081
TraesCS6A02G015400.1	0.992	1.043	1.02	1.105	1.062	0.985	0.932	1.018	0.949	0.92	0.99	0.897
TraesCS4A02G303400.2	0.963	1	1.005	0.983	1.054	1.041	1.003	0.985	0.985	0.995	0.996	1.044
TraesCS6A02G033800.1	0.999	0.98	1.05	1.00967	0.994	1.018	1.028	1.01333	1.009	1.008	0.919	0.978667
TraesCS7A02G107100.1	1.031	1.142	0.934	1.041	0.992	0.87	0.992	0.894	0.975	0.992	1.087	1.012
TraesCS2B02G551800.1	1.223	1.05	1.11767	1.08	0.972	0.959	0.937	0.88	0.785	0.996	0.952	1.075
TraesCS6A02G339100.1	1.016	1.074	1.06	1.09	0.985	0.951	0.968333	0.969	1	0.976	0.980667	0.966
TraesCS6A02G192500.1	0.842	0.974	1.046	0.82	1.114	0.97	0.988	0.998	1.021	1.061	0.965	1.124
TraesCS4D02G261400.1	1.011	0.993	0.987	0.981	1.014	0.991333	0.975	0.985	0.975	1.021	1.043	1.045
TraesCS5A02G472000.1	1.00167	1.028	0.995	0.982	1.00333	1.01	0.986	1.014	0.991333	0.968	1.014	0.992
TraesCS6D02G384500.1	1.159	1.068	0.925333	0.549	0.687	1.053	0.915	1.005	1.157	0.886	1.15033	1.408
TraesCS5B02G181700.1	0.967	1.091	1.021	1.02633	1.22	0.977	1.08	1.09233	0.805	0.937	0.9	0.880667
TraesCS2D02G109000.1	0.725	1.038	0.759	0.867	1.216	0.995	1.125	0.904	1.061	0.972	1.149	1.108
TraesCS1D02G451800.1	1.025	1.085	0.939	1.078	0.967	0.964	1.045	0.911	1.009	0.956	1.03	1.042
TraesCS7B02G214700.1	0.997	0.989	1.019	0.946	1.024	0.957	0.999	0.988	0.979	1.059	0.991	1.072
TraesCS2D02G185900.1	1.08	0.951	1.014	0.87	0.901	1.023	1.049	1.028	1.001	1.032	0.939	1.096
TraesCS3D02G542900.1	0.922	0.93	1.064	1.024	1.236	0.991	1.03	1.113	0.838	1.086	0.902	0.862
TraesCS5B02G531400.1	0.971	0.931	1.001	0.886	1.009	0.975	1.008	1.124	1.023	1.1	0.995	0.972
TraesCS6B02G089500.1	1.04967	1.048	1.041	1.06	1.005	1.045	0.965	1.005	0.936333	0.864	0.993	0.952
TraesCS1D02G353100.5	0.974	1.009	0.974	0.985667	0.994	0.929	0.956	0.959667	1.032	1.054	1.079	1.055
TraesCS6A02G133100.1	0.961	0.882	0.985	0.754	0.991	1.063	1.023	1.202	1	1.063	1.007	1.003
TraesCS3A02G311000.1	1.00067	1.05	1.072	0.88	1.006	1.042	0.981	0.995	0.993667	0.915	0.942	1.124
TraesCS7D02G041800.1	1.014	1.044	0.965	0.818	0.916	1.04	1.015	1.04	1.065	0.92	1.045	1.161
TraesCS2D02G507900.1	1.032	1.096	0.996	1.259	1.069	0.936	1.053	0.945	0.824	0.974	0.955	0.842
TraesCS5A02G315900.1	0.877	0.977	0.982	1.072	1.117	1.02733	0.993	0.972	1.013	1.02467	1.047	1.014
TraesCS1D02G215400.1	1.122	1.123	1.095	1.129	1.132	1.14	1.143	1.017	0.73	0.726	0.775	0.825
TraesCS2B02G213800.1	0.962	1.084	0.984	1.081	1.019	0.98	0.952	0.972	1.023	0.941	1.071	0.939
TraesCS1D02G015100.1	0.89	1.033	1.064	1.286	1.083	0.834	0.835	0.854	1.004	1.136	0.932	0.886
TraesCS5B02G290300.2	1.007	1.058	1.037	1.034	0.977	1.038	0.998	1.00433	1.018	0.923	0.965	0.968667
TraesCS4D02G128700.4	0.961	0.994	0.999667	1.044	1.036	0.996	0.999333	0.966	1.007	1.016	1.01033	1.008
TraesCS5B02G329400.1	1.044	1.023	0.991	0.976	1.023	0.989	1.024	1.017	0.919	0.987	0.991	1.013
TraesCS7D02G177300.1	0.889	1.009	0.993	0.922	0.688	0.984	0.814	0.888	1.454	1.002	1.199	1.207
TraesCS2D02G128300.1	1.068	1.02333	0.94	1.062	0.891	0.988667	1.072	1.003	1.041	0.993333	0.987	0.952
TraesCS5B02G428200.1	0.956	0.948	1.027	0.893	1.01633	1.01	0.948	1.091	1.026	1.048	1.026	1.004
TraesCS1B02G099600.1	1.081	1.079	1.072	1.124	0.979	0.97	1.029	1.026	0.986	0.98	0.895	0.87
TraesCS6D02G005200.1	0.999	1.015	0.996	1.102	1.019	1	0.977	0.944	0.982	1.014	1.012	0.99
TraesCS3D02G208200.1	0.882	0.981	0.913667	0.878	0.954	1.031	0.982333	0.962	1.181	0.992	1.112	1.163
TraesCS6D02G247700.1	0.92	0.975	1.005	0.91	1.028	0.985	1.012	1.064	0.99	1.046	0.969	1.02
TraesCS6B02G022400.1	0.974	1.026	1.086	1.168	1.018	1.016	0.86	0.967	1.019	0.96	1.088	0.864
TraesCS6A02G303800.1	1.02	1.025	0.992	0.891	0.937	0.977	1.028	1.029	1.057	1.011	0.984	1.064
TraesCS1A02G247900.2	0.994	1.002	0.905	0.906	1.09	0.989	1.156	0.983	0.912	1.028	0.953	1.114
TraesCS2A02G293400.2	0.993	1.029	0.983	1.15	1.148	0.897	0.939	1.032	0.887	1.078	1.073	0.841
TraesCS6A02G402400.2	1.037	1	1.026	1.049	0.79	0.952	0.953	1.008	1.183	1.053	1.023	0.957
TraesCS7A02G438600.1	1.026	1.145	1.104	0.966	1.085	1.04	1.056	1.106	0.907	0.822	0.831	0.922
TraesCS5D02G496800.1	1.036	0.94	0.986	0.987333	1.013	1.059	1.077	1.04967	0.947	0.987	0.943	0.959
TraesCS3D02G101100.1	1.377	0.961	0.972	0.534	0.377	0.799	1.085	0.935	1.244	1.23167	0.95	1.501
TraesCS2A02G343600.2	1.045	1.014	1.023	1.073	1.046	1.054	1.111	1.061	0.903	0.939	0.866	0.901
TraesCS5D02G508700.1	0.967	0.924667	0.923	0.884	1.014	1.06667	1.102	1.084	1.022	1.01	0.988	1.02
TraesCS7D02G454200.1	1.028	1.004	1.012	1.054	0.967	0.996	0.965	1.059	0.988	0.992	1.01	0.887
TraesCS5D02G136900.1	0.986	0.951333	0.921	0.947	0.945	1.00033	1.027	1.029	1.075	1.04533	1.066	0.995
TraesCS3A02G103900.1	1.009	0.972	0.998	1.043	0.989	1.05	1.008	0.975	1.002	0.97	0.998	1.001
TraesCS5D02G178300.1	1.034	0.979	1.013	0.855	1.007	1.02	0.993	1.041	0.956	1.057	0.997	1.094
TraesCS1B02G010800.1	1.016	1.089	0.978	1.35	0.926	0.882	0.865	0.9	1.03	1.03	1.098	0.783
TraesCS7D02G351300.1	0.767	0.98	0.950333	1.104	1.362	0.974	1.101	0.967	0.875	1.052	0.961	0.956
TraesCS3B02G126300.5	0.956	1.003	0.978	1.014	1.036	1.028	1.03	0.969	1.015	0.97	0.985	1.012
TraesCS4D02G248100.2	0.987	1.015	1.003	1.055	1.028	0.999	1.013	0.968	0.987	0.99	1.045	0.998
TraesCS2B02G184100.1	0.944	1.052	0.979333	0.942	1.059	1.077	1.05867	1.04	1.001	0.863	0.960333	1.017
TraesCS5B02G194400.1	1.039	0.984	1.096	1.03967	1.047	1.037	1.004	1.02933	0.908	0.986	0.893	0.929
TraesCS1D02G220400.1	0.987	1.009	1.00833	1.029	0.997	1.105	1.03767	1.011	1.018	0.895	0.959333	0.965
TraesCS5D02G201800.1	0.989	0.957	0.958	0.968	0.973	1.043	1.012	1.00933	1.042	1.007	1.039	1.02933
TraesCS5B02G151300.1	1.183	0.99	1.092	1.113	0.792	1.069	1	0.848	1.019	0.969	0.901	1.082
TraesCSU02G117600.1	0.881	1.027	1.035	0.944	1.146	1.129	0.976	0.999	0.977	0.853	0.988	1.062
TraesCS4A02G270900.3	0.945	0.944	0.992	0.891	1.01	1.022	0.963	1.055	1.051	1.061	1.05	1.046
TraesCS3D02G517900.1	0.96	0.96	0.934	0.986	0.957	0.986667	1.067	0.936	1.074	1.047	0.971	1.096
TraesCS7D02G250300.2	1.019	1.035	0.975	1.00967	0.945	1.029	0.949	0.974333	1.039	0.943	1.084	1.022
TraesCS1D02G084600.1	0.985	0.994	1.002	0.957	1.004	0.947	1.006	0.985	0.955	1.023	0.99	1.03
TraesCS1A02G430000.1	1.009	0.932	0.968	0.963	1.004	1.041	1.015	1	0.979	1.034	1.019	1.044
TraesCS5D02G489000.1	1.007	0.959	1.002	1.001	1.034	1.089	1.04	0.982	0.958	0.941	0.939	1.013
TraesCS6D02G142500.1	1.152	1.066	1.025	1.524	1.023	1.053	1.026	0.828	0.809	0.888	0.95	0.737
TraesCS3B02G093100.2	0.94	0.931333	0.98	0.874	1.041	1.04	1.082	0.997	1.029	1.04533	0.97	1.137
TraesCS7A02G348600.1	1.112	0.998	1.02	0.879	1.018	1.045	1.114	1.035	0.858	0.964	0.867	1.039
TraesCS1D02G141700.1	0.996	0.957	0.924	0.951	0.994	1.02767	1.115	0.974	1	1.01933	0.974	1.084
TraesCS5B02G059800.1	0.934	1.191	1.19133	1.449	1.075	0.876	0.922667	0.817	0.994	0.936	0.915333	0.816
TraesCS7B02G244300.2	1.092	1.09	1.072	1.114	0.913333	1.004	0.861	0.875	1.01267	0.881	1.106	1.051
TraesCS4B02G113400.1	1.008	1.015	1.094	0.943	0.947	0.958333	0.921	1.007	1.068	1.03333	0.978	1.054
TraesCS7B02G101100.1	1.035	0.995	0.98	1.00333	0.962	0.977	1.01	0.983	1.003	1.034	1.017	1.018
TraesCS1A02G419600.1	1.053	1.083	1.138	1.278	1.028	0.955	0.98	0.957	0.913	0.942	0.888667	0.811
TraesCS4B02G169500.1	1.047	1.01533	1.013	0.986	0.963	0.996667	0.997	1.03	1.006	0.983667	0.955	0.99
TraesCS5A02G002700.1	0.994	1.171	1.001	1.06	1.096	0.932	0.979	1.035	0.906	0.901	1.024	0.918
TraesCS6A02G080600.1	1.093	0.955	1.065	0.97	0.999	1.041	0.976	0.961	0.899	1.011	0.955	1.081
TraesCS3D02G217000.1	0.924	0.977	0.985	1.039	1.052	0.991	1.044	0.983	0.986	1.036	0.956	0.994
TraesCS1A02G233700.1	1.029	0.996	0.99	0.865	1.002	1.048	1.051	1.042	0.99	0.948	0.993	1.057
TraesCS4B02G068400.1	0.936	0.955	0.948	0.981	1.066	1.04667	1.011	1.063	1.035	1.01467	1.052	0.957
TraesCS7D02G523200.1	0.963	0.975333	0.992	0.971	1.007	1.023	1.053	1.009	1.053	1.01333	0.96	1.027
TraesCS1D02G109600.1	1.017	0.994	0.986	1.062	1.002	0.989	1.013	0.981	0.984	1.02	0.997	0.989
TraesCS7B02G050100.1	0.909	0.964	0.964	0.848	0.983	0.977	1.01	1.028	1.12	1.063	1.035	1.118
TraesCS2B02G456200.3	0.98	0.971	0.964667	0.943	0.973	1.041	1.01167	1.021	1.052	0.995	1.02833	1.038
TraesCS1D02G364900.1	0.945	0.962	0.998	0.987	1.01	1.028	1.004	1.005	1.051	1.027	1.001	1.042
TraesCS4D02G326400.1	0.858	0.956	0.942333	1.013	1.04	1.012	0.972667	0.866	1.116	1.073	1.11333	1.151
TraesCS7D02G264800.2	1.088	0.918	1.029	1.019	0.875	1.042	0.978	1.03	1.036	1.047	0.995	0.96
TraesCS7B02G183000.8	1.006	0.982667	1.084	0.858	0.996	1.00267	0.974	1.038	0.996	1.009	0.936	1.095
TraesCS5D02G130000.1	0.93	0.989	1.007	0.789	1.098	0.987	1.141	1.049	0.927	1.037	0.971	1.145
TraesCS5A02G284800.1	1.032	1.106	1.07633	1.091	1.06	0.927	1.00233	1.02	0.902	0.971	0.927	0.908
TraesCS5D02G417700.1	0.931	1.001	1.043	0.961	0.933	0.951	0.962	1.037	1.08	1.077	0.974	1
TraesCS2B02G491200.1	0.94	1.094	0.984	0.977	1.061	0.94	1.033	1.028	1.002	0.971	0.99	1
TraesCS2A02G088900.1	1.027	0.989	0.925333	0.76	0.854	1.036	1.06333	1.3	1.127	0.982	0.998667	0.887
TraesCS4D02G198600.1	0.967	0.92	0.87	1.079	1.01	1.177	1.125	0.977	1.027	0.912	1.024	0.967
TraesCS4B02G131200.2	1.035	0.959	1.011	0.779	0.985	1.099	1.02	1.024	1.021	0.95	0.967	1.176
TraesCS5D02G449900.2	0.975	0.897	1.037	0.987	1.041	1.025	0.983	1.005	0.986	1.085	0.98	1.017
TraesCS5D02G410600.1	1.20867	1.189	1.1	1.337	0.949333	0.914	0.942	0.992	0.856667	0.901	0.95	0.719
TraesCS7A02G555700.1	0.894	0.977	0.93	0.928	1.057	0.996	1.015	1.053	1.116	1.033	1.067	1.015
TraesCS7D02G265200.1	1.012	0.97	0.981	1.009	0.985	1.023	0.983	1.009	0.997	1.017	1.051	0.993
TraesCS7D02G324800.1	1.022	0.995	0.993	0.876	0.961	0.996	0.925	1.095	1.019	1.015	1.088	1.015
TraesCS1A02G203000.3	1.026	1.005	0.941	0.990667	0.951	0.94	0.96	0.950333	1.045	1.059	1.111	1.07167
TraesCS7D02G386100.1	0.893	0.975	1.03	0.966	1.051	0.982	1.007	1.01333	1.065	1.049	0.964	1.026
TraesCS6B02G122100.1	1.128	0.963	1.015	0.926	0.953	1.062	1.017	1.016	0.909	0.982	0.971	1.059
TraesCS1D02G340500.1	1.02567	1.007	1	1.07	1.02567	1.033	0.998	1.046	0.956667	0.967	1.006	0.897
TraesCS2D02G414800.1	0.854	1.12	1.01	1.683	1.297	0.948	1.147	0.555	0.847	0.929	0.895	0.902
TraesCS2D02G040600.1	0.984	1.049	0.979667	0.906	0.988	0.986	0.999667	1.025	1.032	0.989	1.02933	1.067
TraesCS3A02G516600.1	0.969333	0.969	0.99	0.949	1.009	1.074	0.952	1.001	1.028	0.964	1.064	1.056
TraesCS6B02G370000.1	1.012	1.073	1.02	1.035	1.054	0.967	1.025	1.01533	0.931	0.953	0.956	0.946667
TraesCS1D02G001200.1	1.107	1.027	1.03	1.363	0.887	0.927	0.925	0.859	1.028	1.047	1.067	0.835
TraesCS3A02G241100.1	1.036	1.11	1.037	1.212	1.075	0.87	0.922	1.02	0.932	1.01	1.041	0.799
TraesCS7D02G428200.1	1.098	1.015	1.017	1.04333	0.993	1.092	1.024	1.03633	0.9	0.932	0.961	0.931
TraesCS5B02G016300.1	1.021	0.866	1.036	1.08	1.152	0.945	1.008	0.943	0.793	1.184	0.933	0.956
TraesCS3D02G189900.1	1.069	0.995	1.132	1.052	0.959	1.073	1.079	0.949	0.965	0.934	0.776	1.022
TraesCS7B02G209900.2	1.01	1.031	1.022	1.024	0.98	0.985	0.995	1.022	1.024	0.993	0.99	0.973
TraesCS2D02G280900.1	0.975	0.894	0.995	0.967	0.982	1.024	1.052	1.006	1.049	1.038	0.958	1.017
TraesCS3D02G237500.1	1.01	0.962	0.968	1.047	0.999	0.984	1.045	0.984	1.006	1.042	0.989	0.979
TraesCS5D02G299000.1	1.014	0.974	0.932	1.002	1.087	1.008	1.105	1.007	1.041	1.028	0.879	1.001
TraesCS7B02G296300.1	0.89	0.94	0.971	1.095	1.194	0.95	1.008	1.025	0.917	1.115	1.03	0.927
TraesCS1D02G111900.1	1.037	0.981	1.002	1.107	0.995	0.993	0.988	0.958	0.969	1.041	1.011	0.971
TraesCS7B02G183300.2	1.068	1.164	1.004	0.939	0.985	0.945	0.954	0.984	0.89	0.923	1.002	0.987
TraesCS1A02G282000.1	1.031	0.993	1.04	1.053	1.035	0.998	0.956	0.977	0.965	1.015	0.953	1.013
TraesCS5A02G445200.3	1.047	1.066	1.031	1.006	1.081	0.976	0.978	1.009	0.902	0.953	0.992	0.996
TraesCS4D02G267100.1	0.914	0.998	0.928	1.041	1.111	1.041	1.14	0.927	0.997	1.02	0.944	1.09
TraesCS6D02G266700.1	0.98	0.983	1.026	0.943	1.013	1.04	1.064	1.043	1.01	0.978	0.91	1.014
TraesCS6A02G035800.1	0.962667	0.954	1.028	0.906	1.05733	1.094	1.047	1.031	0.981667	0.96	0.925	1.06
TraesCS5D02G106600.1	0.942	0.980667	0.957	1.043	0.972	0.987667	1.001	0.99	1.095	1.043	1.052	0.982
TraesCS1B02G383400.1	1.005	1.002	0.985	1.149	0.949	0.982	0.97	0.969	1.049	1.021	1.052	0.912
TraesCS2B02G136600.1	1.024	1.02733	1.02	1.038	1.012	1.04	1.015	1.093	0.973	0.937	0.966	0.872
TraesCS2D02G154300.2	0.993	1.15467	1.039	1.432	0.923	0.9	0.912	0.865	1.09	0.972	1.049	0.777
TraesCS7B02G408200.1	0.955	1.066	1.011	1.069	1.05	0.994	1.043	0.929	0.998	0.946	0.948	1.03
TraesCS5A02G260600.3	0.955	0.971	1.049	0.97	1.067	0.998	0.996	1.066	0.938	1.063	0.973	0.976
TraesCS5A02G296000.1	0.986	0.987	0.943	0.972	0.939	1	0.951	0.963333	1.081	1.019	1.117	1.07233
TraesCS2B02G333900.1	0.947	1.116	1.003	1.229	1.042	0.999	1.066	0.921	1.015	0.891	0.934	0.896
TraesCS5A02G129400.1	1.033	1.051	0.954	0.989	0.99	1.055	0.998	0.999	1.062	0.901	1.006	1.022
TraesCS6A02G238600.1	0.914	1.075	1.007	0.968	1.064	0.889	1.021	1.031	0.945	1.04	0.948	0.955
TraesCS3D02G448100.1	0.988	0.971	0.995	0.984667	1.052	1.098	0.995	1.04833	1.002	0.938	0.969	0.969667
TraesCS6D02G254700.1	1.028	0.956	1.086	0.922	0.916	0.973	0.905	1.09	1.059	1.076	1.004	0.979
TraesCS7D02G313100.1	1.098	1	1.06	1.05267	0.904	1.014	1.005	0.974333	0.994	0.995	0.932	0.973667
TraesCS7D02G432800.1	1.033	0.968	1.086	1.029	0.949	1.015	0.996	0.986667	1.017	0.999	0.912	0.976
TraesCS6A02G322400.1	0.948	1.056	1.005	1.003	0.921	0.934	1.038	0.964333	1.116	1.015	0.961	1.03067
TraesCS2D02G340700.1	1.01867	0.982	1.009	1.065	0.970333	0.995	0.999	0.917	1.01033	1.028	0.957	1.046
TraesCS7B02G175300.2	0.926	1.006	0.992	0.944	1.138	1	1.053	1.065	0.937	1	0.96	0.987
TraesCS3D02G281500.1	1.088	1.092	1.029	1.138	0.992	0.987	0.989	0.918	0.952	0.957	0.983	0.98
TraesCS6B02G439400.2	0.916	0.978	0.924	0.816	0.823	1.118	0.881	0.985	1.281	0.912	1.21	1.193
TraesCS6D02G252900.1	0.961	0.983	0.998	0.980667	1.037	0.945	0.926	0.969333	1.004	0.999	1.072	1.025
TraesCS1B02G417600.1	0.937	1.017	1.083	0.711	1.01733	1.013	0.981	1.058	1.03833	0.981	0.93	1.204
TraesCS4D02G088200.3	0.903667	0.926	0.985	0.8	1.02533	1.025	0.979	1.072	1.06033	1.055	1.032	1.094
TraesCS5A02G505700.1	0.951	0.972	0.950333	0.928	1.057	0.996	1.02167	1.012	0.994	1.043	1.033	1.062
TraesCS7A02G438300.1	1.063	1.037	0.938	1.01267	1.009	1.026	1.039	1.02467	0.92	0.959	1.034	0.971
TraesCS5D02G277400.2	0.974	1.043	1.089	1.25	1.128	0.983	1.048	1.033	0.894	0.979	0.874333	0.75
TraesCS5B02G302000.2	1.053	0.99	0.978	1.007	1.005	0.964	1.042	1.00367	0.937	1.051	0.987	0.991667
TraesCS5D02G426200.1	0.901	1.048	0.991	1.043	1.162	0.895	0.966	0.94	0.949	1.063	1.049	1.041
TraesCS3D02G373900.1	1.011	0.999	0.996	0.94	0.956	1.089	1.022	1.02	1.036	0.92	0.986	1.042
TraesCS6A02G006400.1	1.07667	1.135	1.03	1.065	1.024	1.149	1.005	0.918	0.905	0.725	0.965	1.025
TraesCS4A02G453400.1	1.038	0.993	1.001	1.262	0.865	1.017	0.982	0.888	1.04	0.989	0.991	0.981
TraesCS4A02G073800.1	0.889	0.994	0.983	1.027	1.133	0.978	1.016	1.026	0.982	1.034	1.007	0.958
TraesCS3A02G141700.1	0.924	0.880667	0.895	0.823	1.125	1.054	1.078	0.959	0.976	1.07833	1.044	1.215
TraesCS4B02G273500.1	1.06933	0.961	1.06	1.187	0.988333	1.028	0.984	0.953	0.955333	1.018	0.952	0.896
TraesCS4B02G310600.1	1.047	1.082	1.033	1.077	0.901	0.917	0.869	0.989	1.054	1.006	1.099	0.955
TraesCS2B02G501000.1	0.965	0.89	0.992	0.713	1.057	1.07133	1.125	1.032	0.967	1.027	0.913	1.201
TraesCS2B02G256300.1	0.957333	0.924	0.932	1.016	0.954333	0.922	0.938	1.003	1.09833	1.158	1.143	0.994
TraesCS7D02G507200.2	0.786	0.974	0.865	0.783	1.186	0.964	0.991	1.065	1.05	1.041	1.162	1.131
TraesCS2D02G111100.1	0.854	0.972	1.008	0.741	1.025	0.983	1.044	1.016	1.136	1.05	0.951	1.225
TraesCS7D02G272300.1	1.018	0.991	0.976	1.025	1.068	0.996	1.026	1.005	0.909	1.005	1.006	0.975
TraesCSU02G002300.1	0.998	0.964	1.003	0.971	0.982	0.995	1.006	1.058	1.019	1.033	0.999	1.015
TraesCS3D02G270100.1	1.04	0.967	1.004	1.102	0.951	0.984	0.993	0.98	1.009	1.055	1.006	0.943
TraesCS3D02G249300.1	0.983	1.066	1.052	1.03367	0.945	0.996	0.975	0.972	1.007	0.96	0.971	0.979333
TraesCS7D02G126000.1	0.906	0.968	0.96	1.096	1.156	1.01	1.047	0.938	0.94	1.033	1.002	0.995
TraesCS1B02G058700.1	1.05733	1.101	0.996	1.075	0.957	0.943	0.955	0.973	0.984333	0.961	1.031	0.961
TraesCS6D02G203100.1	1.031	0.984	1.003	0.918	0.988	0.947	0.924	0.929	0.981	1.07467	1.078	1.165
TraesCS6A02G386600.1	1.046	1.00333	0.951	1.013	0.875	0.989333	1.05	1.043	1.083	1.014	1.008	0.951
TraesCS5D02G180300.1	1.034	0.995	0.997	0.962	0.976	0.868	0.959	1.033	0.997	1.14	1.04233	0.99
TraesCS6D02G220500.1	1.01833	0.999	0.98	1.076	1.01567	0.995	1.06	0.992	0.987667	1.012	0.998	0.953
TraesCS3D02G371400.1	0.992	0.948	0.981	0.978	1.032	1.009	1.009	1.01	0.976	1.049	1.017	1.019
TraesCS4D02G143400.1	1.042	0.967	1.014	0.934	0.949	1.037	1.027	0.988	0.959	1.014	0.979	1.083
TraesCS4A02G215300.1	1.086	1.081	0.953333	0.693	0.986	1.115	1.03667	1.009	0.921	0.812	1.003	1.276
TraesCS7B02G192000.1	1.004	1.012	0.954	1.064	0.973	0.972	0.971	1.061	1.025	1.008	1.085	0.886
TraesCS3A02G253200.1	1.058	1.06833	0.888	1.259	0.943	0.961	1.074	0.866	0.997	0.994667	1.056	0.931
TraesCS6D02G147900.1	1.017	0.97	0.973	0.986667	0.992	1.129	1.091	1.07067	0.985	0.91	0.943	0.946
TraesCS5D02G095700.1	1.013	1.005	1.009	1.035	0.942	0.975	0.991	1	1.039	1.046	0.999	0.961
TraesCS6D02G352100.1	1.026	0.98	1.044	0.997	0.979	1.018	0.888	1.049	1.016	0.991	1.023	0.959
TraesCS1D02G142600.1	1.02467	1.039	0.956	1.079	0.989	0.964	1.011	0.992	0.998	1.002	1.043	0.949
TraesCS2D02G316500.1	0.944	1.185	0.858	0.995667	1.095	0.939	0.914	0.982667	0.962	0.881	1.25	1.031
TraesCS7D02G494600.1	0.984	1.087	1.048	1.225	1.171	1.038	0.959	0.949	0.87	0.882	0.992	0.867
TraesCS2D02G293400.1	0.967	0.982	1.003	0.995	0.991	1.076	1.042	0.967	1.04	0.946	0.958	1.003
TraesCS5B02G113500.1	1.051	1.03233	1.089	0.957	0.874	0.946	0.998	0.966	1.078	1.017	0.906	1.067
TraesCS2D02G248400.2	0.989	0.995	1.02	1.00133	0.971	0.99	1.004	0.988333	0.999	1.022	1.001	1.00733
TraesCS6D02G126300.1	0.89	0.994	1.026	0.985	1.006	1.022	0.936	0.976	1.029	0.934	1.039	1.042
TraesCS5B02G282100.1	1.048	1.146	1.082	1.341	1.119	1.009	0.985	0.95	0.785	0.815	0.942	0.741
TraesCS2D02G036800.1	0.962	0.953	0.99	0.968333	0.976	1	1.03	1.002	1.069	1.027	0.984	1.02667
TraesCS5D02G158600.2	0.957	1.02	0.993	0.877	1.064	1.022	1.143	1.093	1.005	0.964	0.869	1.016
TraesCS6A02G416300.1	0.896	1.042	0.939	0.959	1.088	0.956	0.97	1.00467	1.022	0.995	1.118	1.045
TraesCS6B02G257900.3	1.053	0.948	0.98	0.99	0.933	1.01	1.003	1.039	0.999	1.027	1.001	0.976
TraesCS5A02G003300.1	1.111	1.134	0.998	1.32	0.878	0.96	0.94	0.944	1.002	0.921	1.054	0.783
TraesCS2D02G261500.1	0.992	0.991	0.987	0.925	0.962	0.964	0.95	0.986	1.016	1.009	1.1	1.093
TraesCS3A02G148700.1	1.065	0.932	0.945	0.786	0.985	0.967	0.778	1.138	0.945	1.094	1.289	1.048
TraesCS1D02G030600.1	0.993	1.048	1.06	1.091	1.024	0.998667	1.004	0.968	0.983	1.003	0.956	1.07
TraesCS1A02G178300.1	0.998	1.005	0.955	0.986	1.167	0.979	1.015	1.05367	0.827	1.022	1.04	0.963
TraesCS2B02G629100.1	1.007	0.953	1.00033	1.041	1.195	0.964	1.069	1.048	0.788	1.088	0.932	0.92
TraesCS5D02G111500.1	0.977	1.109	1.071	0.96	1.083	0.927	1.032	1.002	0.939	0.969	0.892	1.045
TraesCS1B02G259700.1	1.028	1.00833	0.989	1.008	0.978	0.990333	1.015	0.978	0.994	1.00833	1.002	1.029
TraesCS6D02G024400.1	0.997	0.946	0.989	0.903	1.008	1.017	0.996	0.994	0.989	1.043	1.029	1.044
TraesCS1B02G464300.1	0.859	0.892	1.04	0.930333	1.139	1.092	0.958	1.063	1.009	1.023	1.001	1.011
TraesCS6D02G177500.1	1.01	1.011	1.001	1.046	1.019	0.992	1.041	0.999	0.972	1.008	0.903	0.98
TraesCS1D02G274400.1	1.033	1.035	1.038	1.079	0.98	0.999	0.973	0.971	0.965	0.969	0.991	0.975
TraesCS2D02G168400.1	1.003	1.028	1.02967	1.058	0.993	1.014	0.988333	0.958	0.981	0.963	0.981333	1
TraesCS1D02G412200.1	1.056	1.149	1.11733	1.147	1.014	0.99	1.011	1.029	0.928	0.866	0.880333	0.847
TraesCS4D02G194200.1	1.142	1.009	1.15733	1.321	1.023	0.983	0.964333	0.887	0.821	1.018	0.897	0.852
TraesCS3D02G430300.2	0.881	0.912	0.928	0.927	1.028	1.02833	1.134	0.923	1.068	1.058	0.951	1.155
TraesCS1D02G047900.1	0.951	0.99	1.025	0.988667	1.062	1.028	0.974	1.02133	0.99	0.988	1.003	0.993667
TraesCS1A02G143000.1	0.904	0.975	1.064	0.975	1.14	0.996	0.995	1.001	0.952	1.065	0.938	1.031
TraesCS5A02G505000.2	1.012	0.98	0.977	1.038	1.036	0.984	1.022	1.054	0.948	1.062	1.026	0.896
TraesCS5B02G302500.1	1.126	0.963	1.048	0.922	0.975	1.006	0.923	1.037	0.888	1.019	1.027	1.039
TraesCS2D02G382300.1	0.904	1.04	0.921	1.162	0.993	0.958	0.814	0.975	1.115	1.008	1.28	0.894
TraesCS7D02G490100.1	1.024	0.999	0.975	0.998	1.017	1.01933	1.069	0.972	0.957	0.988	0.963	1.044
TraesCS1D02G197400.1	0.911	0.999	0.918	0.919	1.054	0.998	0.962	1.029	1.047	1.018	1.088	1.078
TraesCS2D02G135000.3	1.103	1.002	0.934	1.106	1.023	1.03	1.044	1.016	0.863	0.969	1.034	0.899
TraesCS4B02G098300.2	0.893	0.952	0.931667	0.95	1.068	1.014	1.05367	1.079	1.048	1.047	1.02067	0.967
TraesCS4B02G069700.1	0.939	1.079	1.022	1.048	0.932	0.986	0.973	1.001	1.141	0.955	1.02867	0.99
TraesCS5D02G436900.1	0.922	0.967	0.825	0.82	1.048	1	0.965	1.012	1.037	1.038	1.235	1.158
TraesCS6B02G286700.1	0.939	1.061	0.989	1.04	1.016	0.991	1.049	0.953	1.05	0.96	0.968	1.029
TraesCS1A02G009100.1	0.913	1.096	1.124	1.04433	1.194	0.908	0.965	1.02233	0.891	1	0.849	0.913333
TraesCS7B02G251100.1	0.678	0.957667	0.868	1.327	1.234	1.077	1.181	0.816	1.137	1.01133	0.97	0.927
TraesCS6D02G079900.1	0.965	1.044	1.025	1.01133	1.025	0.954	1.038	1.00567	1.013	0.979	0.938	0.976667
TraesCS3D02G161300.1	0.921	0.975	0.945	0.873	1.053	0.996	1.016	1.038	1.032	1.057	1.046	1.082
TraesCS1D02G176200.1	0.997	0.959	0.997333	1.036	0.97	1.051	0.995	0.964	1.027	1.004	1.017	1.02
TraesCS3B02G518000.1	0.934	0.994	0.985	0.988	1.042	1.028	0.988	1.019	1.038	0.992	1.033	1.027
TraesCS2B02G540100.1	0.985	1.11	1.059	1.286	1.159	1.018	0.947	0.948	0.817	0.877667	0.982	0.834
TraesCS2D02G236400.1	0.998	1.039	0.992	0.925	0.977	0.969	1.02	1.047	1.028	0.998	1.005	1.026
TraesCS1D02G218300.1	1.09	1.01	1.019	1.069	0.899	1.06	0.938	0.966	1.009	0.939	1.046	0.988
TraesCS7D02G500900.2	1.046	1.061	1.056	1.021	0.934667	0.979	0.889	0.936	1.03367	0.956	1.09	1.055
TraesCS6B02G273400.1	0.837	0.861	0.902	0.556	0.886	1.02	0.944	0.847	1.302	1.125	1.17	1.581
TraesCS4D02G289900.1	1.045	1.012	1.11	1.013	1.00633	0.978	0.967	1.074	0.948333	1.015	0.914	0.916
TraesCS7B02G361100.1	0.997	1.119	1.027	1.333	1.199	1.01667	1.014	0.837	0.859	0.905333	0.96	0.897
TraesCS5B02G442100.1	0.752	0.821667	0.865	0.848	1.192	1.10267	1.124	0.992	1.071	1.086	1.031	1.156
TraesCS4D02G020900.1	1.075	1.00033	0.995	0.931	0.957	0.992333	1.039	0.981	0.964	1.00967	0.971	1.094
TraesCS1B02G013500.1	1.059	1.09	1.02	1.423	0.938	0.9	0.938	0.824	1.02	0.984	0.995	0.763
TraesCS2B02G237900.2	1.058	0.977	1.02467	1.039	0.965	1.095	0.999333	0.938	0.989	0.935	0.99	1.046
TraesCS5A02G146800.1	1.07133	1.037	0.946	1.231	0.965	1.008	0.973	0.914	0.985	0.961	1.092	0.902
TraesCS5D02G498600.1	0.872	1.007	0.963	0.884	1.186	0.986	0.972	1	0.979	1.014	1.059	1.091
TraesCS5B02G131500.1	1.064	1.07	1.02	1.173	0.993	1.056	0.981	0.977	0.938	0.882	1.001	0.881
TraesCS2D02G561700.1	1.006	1.00733	1.007	1.009	0.99	1.01	1.015	1.025	1.013	0.993667	0.998	0.97
TraesCS6A02G392000.2	1.031	1.037	1.057	1.04167	1.045	0.919	1	0.988	0.92	1.049	0.94	0.969667
TraesCS6A02G392400.1	0.98	0.992	1.05	0.893	1.023	1.033	1.034	1.079	1.013	1.062	1.003	1.05
TraesCS6D02G105500.1	0.916	0.982	0.956	0.934	1.071	0.939	1.011	1.065	1.009	1.084	1.047	0.997
TraesCS7D02G031800.1	1.01	1.015	0.969	1.203	0.913	1.006	1.05	0.936	1.089	0.992	1.011	0.948
TraesCS7B02G274900.1	0.945	0.998	0.975	1.17	1.104	0.985	1.044	0.887	0.965	1.022	0.989	0.97
TraesCS7D02G548400.1	1.112	1.059	1.214	1.063	0.986333	1.027	0.972	0.96	0.917333	0.908	0.855	0.989
TraesCS5A02G214400.1	0.997	0.991	0.952	0.941	0.981	1.025	1.024	0.993	1.025	0.981	1.034	1.103
TraesCS7A02G222600.1	0.999	0.985	0.987	0.924	1.021	1.004	1.005	0.958	1.02	1.048	0.975	1.127
TraesCS1A02G083800.1	1.041	1.087	1.044	1.05733	1.03	0.969	0.847	0.948667	0.923	0.914	1.109	0.982
TraesCS1D02G349400.1	0.993	1.004	0.975	0.990667	1.031	0.959	0.985	0.991667	0.976	1.042	1.047	1.02167
TraesCS2D02G325800.1	1.025	0.982	0.982	1.003	0.972	1.011	1.003	1.03	1.019	1.007	0.995	0.975
TraesCS4D02G078000.1	1.045	1.054	1.049	1.094	0.994	0.945	1.033	0.985	0.958	1.002	0.915	0.944
TraesCS7A02G536200.2	1.00667	1.003	1.028	0.989	0.997667	1.011	0.979	1.003	1.00067	0.991	0.993	1.018
TraesCS7A02G462900.1	0.985	1.01367	1.001	1.055	0.982	0.983667	0.994	0.975	1.038	1.01233	1.009	0.99
TraesCS1D02G098400.1	0.931333	0.918	0.991	0.885	1.018	1.016	0.969	1.069	1.04933	1.062	1.028	1.058
TraesCS2D02G503000.1	0.881	0.969	0.982	0.944	1.05	0.979	1.022	1.017	1.059	1.057	1	1.03867
TraesCS4D02G193400.2	1.04233	1.078	1.167	0.882	1.00833	0.973	0.925	1.127	0.94	0.955	0.892	0.973
TraesCS1D02G317301.1	1.083	1.05	1.004	1.424	0.918	0.895	0.946	0.917	0.989	1.04	0.989	0.763
TraesCS3A02G394300.1	1.013	0.970667	0.864	1.035	1.029	0.996	0.937	1.022	0.985	1.05333	1.22	0.955
TraesCS5A02G460900.1	1.099	1.014	0.992	0.863	0.853	0.981	0.931	1.048	1.047	1.011	1.082	1.08
TraesCS5B02G210000.1	0.961	0.975667	0.985	0.981	1.04	0.999667	0.974	0.985	1.002	1.03167	1.048	1.045
TraesCS5D02G480300.1	0.966	0.970333	0.963	0.982	0.999	1.01533	1.039	1.008	1.04	1.02633	1.03	1.009
TraesCS2A02G215100.2	1.074	0.943	1.182	0.831	1.052	1.057	1.042	1.091	0.948	0.983	0.821	1.041
TraesCS5A02G512500.1	0.958	1.118	1.031	1.017	1.076	0.958	1.009	0.993	0.983	0.946	0.978	1.005
TraesCS3B02G067800.2	0.989	0.995	0.972333	0.933	0.981	1.022	1	0.997	1.034	0.989	1.03267	1.075
TraesCS3D02G052100.1	0.923	0.865	1.057	1.162	1.342	0.915	1.24	0.772	0.724	1.224	0.699	1.124
TraesCS2B02G323100.1	0.928	0.984	1.052	1.087	1.075	0.987	0.9	1.025	1.001	1.036	1.046	0.906
TraesCS7D02G300200.1	0.89	0.98	1.063	0.977667	0.969	1.008	1.012	0.996333	1.155	0.993	0.921	1.023
TraesCS1D02G144000.2	1.102	0.993	1.001	0.941	0.979	0.947	0.993	1.068	0.911	1.032	1.04	0.995
TraesCS6D02G138200.1	0.991	1.076	1.075	1.128	1.071	1.074	0.956	1.097	0.859	0.856	0.963	0.771
TraesCS3A02G137900.1	1.036	1.002	1.063	1.131	1.029	1.026	1.088	0.943	0.948	0.95	0.843	0.958
TraesCS3A02G111500.1	0.927	0.887	0.999	0.993	1.061	1.052	0.942	1.03	1.017	1.068	1.064	0.977
TraesCS3D02G501900.1	0.99	1.071	0.975	0.924	1.02	0.956	1.128	0.976	1.00067	0.979	0.917	1.106
TraesCS2D02G231100.3	0.953	1.015	0.992333	1.009	1.071	0.976	1.01	0.983	0.978	1.014	1.00467	1.022
TraesCS4D02G118900.1	0.988	1.023	1.091	0.955	1.18	0.996	1.004	0.908	0.85	0.987	0.898	1.156
TraesCS1D02G454400.1	0.851333	1.022	0.922	0.61	1.044	1.047	1.009	1.076	1.09833	0.938	1.083	1.274
TraesCS5D02G174600.1	0.984	0.952	0.975	0.955	0.972	1.046	1.031	1.019	1.027	0.997	1.013	1.034
TraesCS4D02G056800.1	0.979	1.028	0.966	0.95	1.068	0.979	1.028	0.994	0.953	0.999	1.014	1.062
TraesCS2B02G083800.1	1.102	1.055	1	1.055	0.97	0.981	0.997	0.992	0.921	0.993	0.975	0.971
TraesCS3A02G020300.1	1.001	1.021	1.034	1.059	0.994	0.993	0.993	1.051	1.006	0.991	0.973	0.901
TraesCS1A02G039400.1	0.978333	1.023	1.057	0.855	0.959667	0.994	0.924	0.961	1.06367	0.989	1.017	1.185
TraesCS7B02G446900.2	0.957	1.027	1.007	0.777	0.972	1.146	0.99	1.112	1.048	0.842	0.963	1.084
TraesCS5D02G276100.1	0.99	0.882	0.958	0.795	0.882	1.047	1.075	1.141	1.126	1.078	0.995	1.082
TraesCS3A02G484300.1	0.967	1.009	0.971	1.162	1.073	0.981	1.002	0.907	0.96	0.984	1.034	0.971
TraesCS1B02G458900.2	0.97	0.987	0.971	0.929	1.047	0.948	0.944	0.998	1.026	1.056	1.095	1.086
TraesCS1D02G361400.1	1.003	0.997	1.054	0.958	1.033	0.998	1.02	1.013	0.981	1.001	0.982	1.027
TraesCS5B02G275600.1	1.066	1.058	1.047	1.205	1.005	0.97	0.893	0.961	0.934	0.978	1.06	0.839
TraesCS2B02G328200.1	1.012	1.004	0.999	1.001	1.015	1.007	1.034	0.992	0.972	0.994	0.937	1.019
TraesCS4D02G151900.1	1.085	0.962	1.011	0.947	0.895	1.027	0.946	1.022	1.018	1.018	1.039	1.019
TraesCS3D02G426300.1	0.872	1.002	1.018	0.812	1.158	0.981	0.956	1.052	0.975	1.023	1.029	1.121
TraesCS6B02G046800.1	0.979	1.147	1.037	1.112	1.144	0.91	1.002	1.005	0.893	0.97	0.988	0.905
TraesCS4D02G296400.1	0.942	0.99	0.961	0.951	1.056	0.976	1.01633	1.017	1.018	1.005	1.04233	1.104
TraesCS5D02G118500.1	0.948	0.966	0.973	0.981	1.045	0.981	0.959	0.978	1.01	1.061	1.041	1.045
TraesCS4A02G262300.1	0.887	0.982	0.96	1.011	1.025	0.992	1.002	0.941	1.099	1.033	1.047	1.069
TraesCSU02G108200.1	1.066	0.979	0.961	1.569	0.981	1.047	1.139	0.83	1	0.981	0.948	0.699
TraesCS2D02G242600.1	0.851	1.006	0.923	0.965	1.028	0.959	0.992	0.995	1.137	1.009	1.099	1.048
TraesCS6D02G261300.1	1.011	1.033	1.041	1.102	1.08	0.998	0.978	0.967	0.905	0.975	1.001	0.958
TraesCS2D02G249100.4	1.019	0.97	0.984	0.971	0.989	0.986	0.995	1.035	0.991	1.073	1.045	1.011
TraesCS2D02G346400.1	0.949	0.964	1	1.134	1.008	1.04	0.987	0.97	1.049	1.002	1.017	0.926
TraesCS4A02G035700.1	1.047	0.974	1.02533	1.055	0.927	1.016	0.961	0.94	1.026	1.017	1.024	1.029
TraesCS7D02G335000.1	0.900333	0.889	0.987	0.825	0.970333	0.937	1.06	0.914	1.085	1.032	0.958	1.265
TraesCS2B02G267500.2	1.062	0.987	0.99	1.024	0.984	0.989	1.018	1.001	0.962	1.027	0.973	0.962
TraesCS5B02G165500.1	0.998	1.045	1.007	0.821	0.962	1.027	1.006	0.943	1.013	0.935	1.007	1.236
TraesCS3D02G230100.1	1.164	0.976	1.003	1.1	0.898	0.996	0.97	0.926	0.929	1.013	1.031	1.006
TraesCS1D02G258800.1	0.994	0.919667	0.959	0.806	1.004	1.04867	1.082	1.06	1.003	1.029	0.967	1.117
TraesCS3D02G349200.1	0.913	1.062	0.999	0.947	1.085	0.973	0.92	0.991	1.008	0.97	1.086	1.053
TraesCS3D02G191600.6	1.01	1.035	1.001	1.103	1.076	0.968	1.064	1.039	0.932	1.006	0.957	0.897
TraesCS2D02G128900.1	1.098	1.031	1.157	1.208	1.088	1.057	1.05	0.947	0.784	0.916	0.777	0.89
TraesCS2A02G161700.1	1.027	0.996	1.019	1.014	0.98	1.017	1.015	1.004	0.955	0.982	0.968	0.968333
TraesCS3D02G370700.1	1.054	0.981	1.003	0.925	0.939	1.011	0.987	1.061	0.996	0.997	0.995	0.975
TraesCS1D02G191900.1	1.011	0.998	0.97	1.06	1.09	0.975	1.006	1.021	0.894	1.033	1.032	0.934
TraesCS7B02G290300.1	0.932	1.072	0.966	0.99	1.047	0.981	1.063	1.03033	1.027	0.965	1.021	1.00433
TraesCS7A02G469100.2	0.92	1.013	0.96	0.947	1.069	1.007	1.03667	1.034	1.017	0.966	0.995333	1.003
TraesCS7D02G281200.1	1.042	0.948	0.988	0.878	0.972	1.019	0.983	1.008	0.984	1.039	1.035	1.111
TraesCS4B02G010300.1	1.046	1.023	0.93	1.011	0.899	0.992	0.982	0.922	1.057	1.017	1.101	1.09
TraesCS4D02G149800.1	1.169	1.024	1.021	0.995	0.924	0.974	0.971	1.009	0.895	1.008	1.01	1.013
TraesCS7B02G278000.1	0.861	0.985	0.919667	0.913	1.013	0.962	0.982333	0.972	1.141	1.058	1.10667	1.121
TraesCS5D02G145300.1	1.082	1.012	1	0.972	0.953	0.99	1.041	1.01	0.96	1.05	0.951	1.025
TraesCS1D02G350900.1	0.989	0.937	0.981	0.893	0.959	1.037	1.025	1.012	1.056	1.033	1	1.071
TraesCS5B02G141800.1	0.987	1.033	0.972	0.997333	1.015	0.995	0.996	1.002	1.028	0.988	1.039	1.01833
TraesCS7D02G260500.1	0.907	0.978	0.848	0.8	1.026	1.078	1.253	0.965	1.094	0.953	0.921	1.184
TraesCS7D02G335800.1	1.068	1.043	1.08	1.129	0.934	1.004	0.967667	0.965	0.996	0.924	0.951667	0.935
TraesCS7A02G320500.1	1.039	0.898	0.945667	0.9	0.982	0.949	0.992	1.045	0.999	1.133	1.05067	1.02
TraesCS5D02G454800.1	0.949	0.992	0.958	1.009	1.02	0.982	1.014	1.04	1.01	0.995	1.037	0.971
TraesCS7A02G113800.1	1.149	1.047	1.024	1.358	1.095	0.971	1.011	0.916	0.732	0.988	0.96	0.798
TraesCS5A02G380600.1	0.969	1.00367	1.022	1.02	0.981	0.962333	0.941	0.965	1.055	1.04233	1.039	1.033
TraesCS4A02G453800.1	1.098	0.98	1.034	1.126	0.821	0.982	0.947	1.059	1.077	1.047	1.017	0.873
TraesCS5B02G063300.1	1.096	0.884	0.956	0.963	0.849	1.062	0.969	1.008	1.054	1.061	1.054	1.003
TraesCS3D02G534000.1	1.041	1.023	0.971	0.811	1.013	1.051	1.082	1.12	0.942	0.933	0.954	1.044
TraesCS5D02G330500.1	0.932	0.988	0.879	0.717	0.921	1.06	0.972	0.935	1.159	0.955	1.15067	1.338
TraesCS3B02G104400.1	0.991	0.982	1.016	0.996333	1.045	1.016	1.023	1.028	0.963	0.979	0.963	0.968333
TraesCS5D02G078700.1	0.979	1.014	1.013	1.008	0.981	0.955	0.982	1.047	1.044	1.047	1.008	1.011
TraesCS7D02G373500.3	0.974	0.997	1.065	1.091	1.111	1.017	1.054	1.024	0.912	0.99	0.874	0.91
TraesCSU02G117700.2	1.053	1.108	0.884	1.015	1.006	0.881	1.012	0.966333	0.936	1.015	1.122	1.02433
TraesCS4B02G277000.1	1.069	1.028	0.988	1.302	1.108	0.949	0.99	0.915	0.811	1.028	1.028	0.837
TraesCS6D02G254000.1	0.952	1.053	1.03	0.987	1.091	0.99	0.984	1.05	0.957	0.963	0.986	0.967
TraesCS7A02G141400.1	1.083	0.993	1.051	1.052	1.003	1.018	1.017	1.046	0.92	0.983	1.007	0.909
TraesCS6D02G209500.1	1.034	0.974	0.962	0.982	0.968	0.983	1.031	1.054	1.028	1.032	1.014	0.956
TraesCS7D02G140400.1	1.079	1.007	1.014	1.045	1.024	0.982	0.938	0.978	0.889	0.999	1.051	0.996
TraesCS4D02G236100.1	0.911	1.128	0.958333	0.836	1.042	0.92	0.993	1.017	0.967	0.957	1.021	1.139
TraesCS5D02G030100.1	1.123	1.005	0.985	1.001	0.924	0.995	1.058	0.901	0.946	0.99	0.963	1.076
TraesCS5D02G304000.1	0.890667	0.952	0.9	0.82	1.03767	1.119	0.984	1.01	1.07733	0.938	1.133	1.161
TraesCS5D02G113700.2	1.025	0.956	0.976	0.812	0.909	1.05	1.052	1.076	1.072	0.995	0.972	1.056
TraesCS6A02G222900.1	1.025	1.029	1.027	1.177	1.015	0.976	1.079	0.919	0.936	1.063	0.867	0.944
TraesCS2A02G119400.1	0.918	0.927333	1.039	0.825	1.122	1.082	1.071	1.053	0.962	0.986333	0.889	1.108
TraesCS7D02G010300.1	0.653	1.059	0.765	0.74	1.18	0.929	1.195	0.968	1.167	1.017	1.101	1.279
TraesCS3D02G291700.1	0.962	0.982	0.96	0.944	1.015	1.043	1.04	0.962	1.03167	0.981	1.009	1.105
TraesCS2D02G322900.1	1.033	0.95	1.063	1.044	0.911	0.97	0.926	0.983	1.059	1.085	1.008	0.991
TraesCS3B02G207500.1	1.033	1.003	0.951	0.946	0.955	1.007	1.054	1.104	1.021	1.003	1.039	0.926
TraesCS4D02G103700.1	0.998	0.948	0.969	1.051	0.992	1.041	1.064	0.991	0.949	1.018	0.999	0.997
TraesCS7D02G121400.1	0.968	1.068	1.107	0.806	1.033	1.06	0.904	0.925	1.002	0.93	0.98	1.269
TraesCS7A02G305100.1	1.04067	1.036	1.022	1.064	0.982333	0.966	1.011	0.97	0.980333	1.004	0.949	0.988
TraesCS5D02G173800.1	0.998	1.024	1.031	1.058	0.959	0.98	1.004	1.004	1.072	1.002	0.965	0.955
TraesCS7B02G003200.1	1.08	1.073	1.01067	0.879	0.912	0.971	0.971333	1.031	1.006	1.001	1.03033	1.084
TraesCS1A02G249600.1	1.015	0.99	1.037	0.76	1.101	0.96	1.068	1.06	0.878	1.055	0.894	1.159
TraesCS4A02G104800.1	1.019	0.979	1.016	1.05	1.031	0.983	1.002	0.992	0.948	1.043	0.989	0.976
TraesCS1A02G340100.1	0.9	0.989	0.882	0.923667	1.034	0.929	1.002	0.988333	1.076	1.048	1.14	1.088
TraesCS2D02G430700.1	0.83	0.976	0.935	0.813	1.081	0.973	1.022	1.056	1.103	1.071	1.054	1.115
TraesCS5D02G129800.1	0.906	0.891	0.985	0.841	1.011	1.07	1.019	1.098	1.093	1.046	1.002	1.043
TraesCS4B02G265800.1	1.072	0.859	1.072	1.001	0.983	0.994	0.907	0.961333	0.94	1.153	1.016	1.03633
TraesCS4A02G182300.1	1.129	1.044	0.996	1.007	0.952	0.967	0.958	0.991	0.91	0.992	1.051	1.015
TraesCS5B02G496400.1	1.034	0.976	1.005	1.106	1.017	1.157	0.995	1.004	0.945	0.876	0.989	0.912
TraesCS6D02G159100.1	1.052	1.017	1.071	0.946	1.005	0.979	1.004	1.018	0.927	0.966	0.94	1.041
TraesCS4B02G290200.1	1.035	1.016	0.985	1.033	0.909	1.01	1.045	0.993	1.059	0.988	0.976	0.99
TraesCS2A02G573500.1	0.932	0.96	0.929	1.055	1.065	1.013	1.115	1.046	1.008	1.033	0.968	0.91
TraesCS7D02G289300.1	0.999	0.967	1.00967	1.063	1.006	1.005	1	0.989	0.978	1.034	0.993	0.967
TraesCS5D02G449000.1	1.129	1.10267	1.085	1.094	0.99	0.992333	0.944	1.043	0.87	0.904333	0.965	0.878
TraesCS1D02G421300.1	0.993	0.906	1.021	1.052	1.04233	1.114	1.008	1.005	0.973333	0.989	0.973	0.958
TraesCS5D02G013100.2	0.849	0.934	1.048	0.943667	1.027	0.965	0.997	0.996333	1.139	1.106	0.953	1.066
TraesCS1A02G175200.1	1.00833	1.024	1.045	0.956	1.04833	1.001	1.113	1.031	0.945333	0.981	0.84	1.015
TraesCS7D02G282200.2	0.991	0.987	1.036	0.937	1.048	1.043	1.029	1.112	0.981	1.014	0.937	0.941
TraesCS5D02G329600.1	0.943667	1.035	1.039	0.757	1.00933	1.011	1.04	0.977	1.05267	0.982	0.921	1.255
TraesCS1B02G290600.2	1.008	0.978	1.037	0.982	0.998	1	1.055	1.031	0.995	1.028	0.907	1.032
TraesCS7B02G000300.1	0.875	1	0.953	0.862	0.982	0.948	1.005	0.986	1.161	1.057	1.052	1.15
TraesCS2B02G152900.1	1.004	0.989	1.003	1.069	1.03	0.958	0.989	0.977	0.97	1.041	1.016	0.949
TraesCS5B02G211200.1	0.92	1.047	1.052	0.974	1.098	0.996	0.861	1.047	0.985	0.963	1.086	0.981
TraesCS7D02G277900.1	0.86	0.976	0.931	0.9	1.134	0.993	1.015	0.981	1.032	1.007	1.013	1.129
TraesCS3D02G158500.1	1.03133	1.052	0.99	1.052	0.994	0.982	0.997	1.003	0.984	0.976	1.015	0.961
TraesCS2D02G369800.1	1.046	0.959	1	0.946	1.102	0.954	0.965	0.988	0.842	1.092	1.039	1.073
TraesCS1D02G317300.1	1.033	1.037	0.953	1.103	0.996	1.019	0.978	0.963	0.969	0.958	1.071	0.961
TraesCS2B02G301400.1	1.01267	1.008	0.997	1.033	1.021	1.043	1.008	1.012	0.982	0.982	0.999	0.965
TraesCS1A02G402900.2	1.101	1.068	0.946	0.984	1.15	1.027	1.18	1.1	0.74	0.912	0.912	0.913
TraesCS3D02G445400.1	0.994	0.993	0.971	1.06	0.992	0.987	1.057	0.966	1.016	1.033	0.974	0.98
TraesCS1B02G060100.1	0.961	1.021	0.95	1.04	1.072	1.03	0.997	0.951	0.949	0.978	1.033	1.054
TraesCSU02G175000.1	1.02	0.951	1.008	0.825	1.029	1.049	1.051	1.067	0.949	0.991333	0.938	1.087
TraesCS7D02G230000.1	0.971	1.108	0.998	1.157	0.984	1.104	1.028	0.954	1.056	0.796	0.996	0.948
TraesCS2D02G512800.1	0.936	0.975	0.922	0.944333	1.024	1.02	1.103	1.049	1.007	1.011	0.988	1.002
TraesCS5B02G018700.2	1.008	1.018	1.018	1.028	1.045	0.986	0.992667	0.947	0.945	0.983	0.971667	0.987
TraesCS5D02G105500.2	1.015	0.956	1.008	0.806	0.974	1.015	0.971	1.04	1.021	1.044	1.009	1.136
TraesCS5A02G095900.1	0.927	1.044	1.00067	1.031	1.039	0.948	0.995667	1	1.04	1.013	1.01233	0.984
TraesCS1D02G327200.1	1.034	0.981	0.887	1.049	1.047	0.97	1.049	0.991	0.914	1.053	1.081	0.978
TraesCS5D02G015000.1	1.047	1.016	1.014	1.02567	0.875	0.962	1.093	0.976667	1.081	1.027	0.895	1.001
TraesCS2D02G154800.1	0.995667	1.03	1.015	0.942	0.983333	0.949	0.994	1.007	1.02467	1.026	0.993	1.055
TraesCS3D02G209100.1	1.031	0.925	0.97	0.975333	0.983	0.997	1.041	1.007	0.984	1.083	1.011	1.026
TraesCS1B02G287200.1	0.87	0.902	0.991	0.739	0.95	0.943	0.949	0.898	1.198	1.16	1.065	1.36
TraesCS7B02G325800.1	1.052	0.959	0.969	0.986	0.971	0.971	1.03	1.017	0.99	1.075	1.008	0.995
TraesCS4D02G308500.1	1.052	1.003	1.146	0.977	0.94	0.96	0.939	1.012	1.009	1.046	0.902	1.019
TraesCS1D02G107300.1	0.932	1.041	0.976	0.85	1.117	0.954	1.004	1.056	0.944	0.993	1.053	1.049
TraesCS5D02G496400.1	0.929	1.153	0.879	1.021	1.245	0.816	1.013	1.13	0.81	1.033	1.127	0.845
TraesCS5B02G182500.2	0.939	0.991	0.986	1.088	1.014	0.992	0.996	1.062	1.02	1.04	0.995	0.888
TraesCS6D02G081200.1	0.974	0.942	0.972	0.818	1.059	0.975	0.998	0.925	1.028	1.026	1.038	1.275
TraesCS3D02G408200.1	0.943	0.996	1.058	1.01	1.148	1.009	1.07	0.984	0.907	1.008	0.869	1.011
TraesCS4A02G238600.1	0.951	1.146	1.073	1.05667	1.126	0.967	0.95	1.01433	0.948	0.892	0.928	0.922667
TraesCS2D02G235900.2	0.994	1.031	0.977	0.936	0.961	0.958	1.022	0.974	1.049	1	1.008	1.099
TraesCS3B02G373000.1	0.921	1.057	0.959	0.943	1.093	0.835	0.97	1.026	1.011	1.11	1.068	1.016
TraesCS3D02G362200.2	1.027	0.987	0.982667	0.934	0.972	0.999	0.995667	1.016	1.001	0.994	1.01533	1.051
TraesCS7D02G336500.1	0.94	0.976	1.009	0.975	1.032	0.956	1.009	0.999	1.033	1.04	0.985	1.01933
TraesCS4D02G119200.2	1.013	0.971	1.017	0.957	0.971	0.996	1.015	1.017	0.987	1.039	1.027	1.03
TraesCS4A02G006000.1	1.065	0.96	0.987	1.036	0.942	1.036	1.051	1.071	0.985	0.988	0.967	0.934
TraesCS7B02G234100.1	1.008	0.995	1.057	0.932	0.954	1.023	0.98	1.001	1.032	0.985	0.96	1.051
TraesCS5D02G004000.1	1.083	1.008	1.071	1.358	1.044	0.996	0.931	0.971	0.925	1.011	1.022	0.728
TraesCS4A02G112800.1	1.073	1.068	1.056	1.197	1.041	0.956	0.99	0.958	0.881	0.988	0.953	0.883
TraesCS7B02G065500.1	0.997333	1.066	1.001	0.925	0.993667	0.989	1.013	0.979	1.00533	0.95	0.964	1.102
TraesCS3D02G425100.1	0.895	1.043	1.013	0.842	1.061	0.975	0.968	1.076	1.031	0.964	0.986	1.071
TraesCS3B02G252100.2	1.057	0.973	0.908	0.862	0.933	0.952	1.041	1.083	1.01	1.08	1.067	1.041
TraesCS5A02G509200.1	1.00633	1.019	1.03	0.97	1.005	1.029	1.049	0.937	0.996333	0.959	0.921	1.109
TraesCS3B02G380600.1	1.06367	1.107	1.045	1.039	0.975667	0.962	0.988	0.977	0.968	0.936	0.965	1.003
TraesCS5D02G462800.1	0.879	0.996	1.021	0.965333	1.104	0.999	1.082	1.06167	1.025	1.019	0.898	0.980667
TraesCS3D02G296700.1	0.984	0.971	0.993	1.024	1.012	0.998	1.019	1.047	1.006	0.995	0.979333	0.937
TraesCS4B02G144200.1	1.055	1.043	0.998	1.085	0.949	0.988	1.027	0.991	0.955	0.969	0.979	0.942
TraesCS4B02G204400.1	0.769	0.793667	0.942	0.67	1.258	1.073	1.085	0.876	0.982	1.13733	0.984	1.446
TraesCS7B02G289400.1	0.923	1.061	0.957	1.072	1.07	1.007	0.92	1.012	1.012	0.939	1.133	0.934
TraesCS6A02G161600.1	0.889	0.978	0.891	0.806	1.179	0.935	1.037	0.997	0.934	1.092	1.07133	1.188
TraesCS2A02G527700.1	1.052	1.00933	1.011	0.965	0.945	0.973667	0.958	1.018	1.003	1.017	1.034	1.014
TraesCS5D02G063200.1	0.868	0.959	0.958	0.948	1.183	0.868	1.155	0.913	0.953	1.176	0.895	1.156
TraesCS2D02G300100.1	1.15	0.896	1.146	0.806	0.713	0.979	0.929	1.084	1.123	1.13	0.937	1.089
TraesCS5B02G012400.1	1.108	0.991	1.028	1.04	0.926	1.004	0.964	0.919	0.96	1.01	1.009	1.005
TraesCS2D02G383800.1	1.078	0.985	0.999	0.961	0.915	0.992	0.989	1.049	1.021	1.016	0.997	1
TraesCS5A02G280900.1	1.126	0.994	1.02	0.854	1.073	1.014	1.146	1.103	0.878	0.997	0.835	0.997
TraesCS4D02G119000.1	0.851	1.092	1.114	1.311	1.315	1.08867	1.083	0.868	0.832	0.835333	0.792	0.882
TraesCS2D02G193500.1	0.964	1.056	0.87	0.963333	0.995	0.976	1.033	1.00133	1.046	0.974	1.117	1.04567
TraesCS2D02G449000.1	1.112	1.007	0.976	1.059	0.973	0.984	1.019	0.946	0.897	1.038	0.997	1.014
TraesCS5D02G496000.2	0.817	0.889	0.972	0.76	0.953	0.895	0.979	0.981	1.252	1.219	1.06	1.222
TraesCS7D02G442500.1	1.079	0.911	0.968	0.746	1.022	1.029	1.087	1.112	0.891	1.063	0.911	1.089
TraesCS5D02G118800.1	0.984	1.04667	1.097	1.059	1.084	0.988333	1.015	0.866	0.951	0.980333	0.88	1.11
TraesCS3A02G495800.1	1.058	1.054	0.976	1.033	0.94	0.992	1.008	1.042	1.002	1.003	1.023	0.934
TraesCS5B02G128900.1	0.996	1.009	1.04	0.968	1.03	1.032	0.94	0.98	0.973	0.944	1.032	1.044
TraesCS7A02G236900.1	0.964	0.988333	0.951	1.05	1.065	1.01267	1.038	0.935	0.971	1.006	1.021	1.026
TraesCS1A02G378000.1	1.002	0.987667	1.008	0.953	1.013	1.052	1.077	1.066	1.032	1.00867	0.997	0.997
TraesCS5B02G303200.1	0.953	1.162	1.07933	1.123	1.086	0.916	0.987667	0.961	0.963	0.926	0.944667	0.945
TraesCS1D02G371200.1	0.99	0.987	1.009	0.881	1.009	0.996	1.008	1.081	0.992	1.015	0.986	0.943
TraesCS1D02G295900.1	0.873	1.039	0.914	0.83	0.972	0.96	0.988667	1.034	1.171	1.007	1.101	1.125
TraesCS1A02G317311.1	1.045	1.034	1.006	1.133	0.882	0.983	1.033	0.895	1.076	0.989	0.987	1.011
TraesCS5D02G344500.1	0.821	0.998	1.018	0.994	1.283	1.008	1.105	0.981	0.899	1.032	0.879	1.039
TraesCS5A02G096500.2	1.013	1.01567	0.99	1.044	0.983	1.011	1.022	1.028	0.991	0.966333	0.977	0.931
TraesCS7A02G036800.1	1.072	0.983	0.966	1.086	0.907	0.978	1.054	0.844	0.993	1.049	1.059	1.13
TraesCS7D02G392300.1	0.945667	1	0.941	0.896	1.032	0.972	1.083	1.041	1.026	1.033	0.987	1.058
TraesCS7B02G471400.1	1.126	1.059	1.131	1.281	1.01	1.134	0.821	0.953	0.851	0.829	1.13	0.813
TraesCS2D02G311500.1	0.987333	0.934	1.055	0.973	0.965	1.029	0.842	1.024	1.051	1.043	1.101	1.009
TraesCS7D02G289200.1	1.031	0.878	1.102	0.432	0.928	1.032	1.162	1.099	1.024	1.097	0.727	1.408
TraesCS1B02G325800.1	0.963	1	0.975	0.836	0.905	1.014	0.952	1.018	1.145	0.978	1.081	1.137
TraesCS5B02G154400.1	0.91	1.043	0.962	0.971667	0.947	1.014	0.958	0.973	1.157	0.949	1.089	1.065
TraesCS3B02G383300.2	0.926	1.034	0.962	0.926	1.098	0.965	1.04533	1.073	0.979	1.006	0.993	0.994
TraesCS3A02G122400.1	0.94	0.989	1.037	1.168	1.068	1.064	1.14	0.91	1.011	0.955	0.822	0.963
TraesCS7B02G423900.1	1.035	1.131	1.004	1.107	1.012	0.905	0.991	0.974	0.949	0.968	0.986	0.864
TraesCS6D02G168400.2	0.997	1.032	1.066	0.822	0.961	0.839	0.93	1.023	1.049	1.132	1	1.144
TraesCS7D02G243500.1	0.897	1	1.019	0.769	1.033	1.005	1.017	0.984	1.079	1.001	0.966	1.266
TraesCS4B02G307500.1	1.009	1.035	0.99	1.029	0.935	1.036	1.053	0.992	1.06	0.938	0.962	0.994
TraesCS6D02G344500.1	0.879	0.962	0.918	0.958	1.079	1.02	1.098	1.006	1.051	1.018	0.997	1.042
TraesCS2A02G274800.3	0.924	0.987	0.970667	1.001	1.015	0.983	0.989333	0.97	1.069	1.035	1.04967	1.045
TraesCS3A02G301800.1	0.886	1.014	0.959	0.977	1.056	1.004	1.02233	1.007	1.068	0.989	1.02667	1.023
TraesCS1B02G256200.1	0.946	1.029	0.994	0.975	1.038	0.905	1.016	1.036	1.001	1.07	1.001	0.993
TraesCS4D02G107400.1	1.028	0.994	1.013	0.938	0.939	0.989	0.942	1.036	1.013	0.998	1.047	1.026
TraesCS6B02G410400.1	1.131	1.053	1.097	1.266	1.045	1.003	0.845	0.947	0.809	0.949	1.05	0.832
TraesCS5A02G113100.3	1.021	0.982	0.993	1.041	1.002	0.988	0.933	0.971	0.977	1.036	1.079	1.008
TraesCS2D02G251000.1	1.045	0.948	1.048	0.739	0.897	1.055	0.997	1.111	1.06	1.004	0.953	1.119
TraesCS3B02G074200.1	0.964	0.969	0.999	0.977333	1.059	1.074	1.02	1.051	0.978	0.964	0.965	0.969
TraesCS2D02G285200.1	1.081	1.066	1.034	1.083	0.963	0.988	1.015	0.986	0.951	0.951333	0.951	0.952
TraesCS4D02G325000.1	0.92	1.066	1.095	1.801	1.325	0.953	0.966	0.673	0.76	1.003	0.913	0.69
TraesCS3D02G323300.1	1.02	0.907	1.083	1.004	1.133	1.015	1.046	0.944	0.806	1.087	0.873	1.07
TraesCS5A02G127600.1	0.913	1.043	0.974	0.815	1.001	0.964	1.022	0.981	1.096	0.999	1.011	1.198
TraesCS2B02G453900.1	0.598	0.924	0.808667	0.904	1.651	0.993	1.21733	1.008	0.755	1.089	0.977667	1.089
TraesCS3A02G005800.1	1.047	1.075	1.001	1.041	1.088	0.967	0.957	1.004	0.856	0.964	0.999	0.939667
TraesCS2A02G007800.2	1.029	1.039	1.01467	0.976	0.972	0.991	0.997	1.028	0.999	0.975	0.989	0.993
TraesCS2B02G148600.1	1.046	0.936	1.027	1.035	0.969	1.012	1.042	1.046	1.002	1.013	0.931	0.928
TraesCS2A02G477700.1	1.105	0.984	1.028	0.722	0.971	1.029	1.053	1.122	0.968	0.995	0.9	1.122
TraesCS7D02G492000.1	0.9	1.08	0.929	0.829	1.092	0.893	0.98	1.104	1.014	1.036	1.119	1.046
TraesCS7B02G227500.1	1.034	0.951	1.023	1.059	0.89	1.01	0.955	0.956	0.98	0.992	1.022	1.008
TraesCS1B02G011300.1	1.039	1.03	0.996	1.256	0.917	1.005	0.94	0.914	1.076	0.988	1.069	0.978
TraesCS2A02G204800.1	0.947	0.979	0.973	0.911	0.99	0.992	1.035	1.072	1.03	1.05	0.975	1.019
TraesCS3B02G238600.1	1.043	1.034	1.022	0.932	0.955	1.004	0.992	1.077	1.025	0.968	1.018	0.985
TraesCS3D02G077200.2	0.921	1.00767	1.068	1.034	1.026	0.991667	0.986	0.963	1.061	1.00833	0.942	1.022
TraesCS5B02G246900.1	1.049	0.965	0.935	0.983	1.029	1.048	1.008	1.02833	0.916	0.994	1.07	0.993333
TraesCS1D02G340700.1	1.09	0.978	1.012	1.058	0.982	0.974	0.998	1.009	0.92	1.054	0.992	0.949
TraesCS1B02G264900.2	1.08	1.07	1.077	1.23	0.951	1.051	0.961	0.867	0.963	0.895	0.988	0.937
TraesCS3B02G440500.1	1.1	1.118	1.074	1.125	0.969	0.993	0.891	0.888	0.923	0.895	1.032	1.026
TraesCS7D02G242200.1	1.081	0.933333	0.938	0.781	0.912	0.992333	0.997	1.068	0.984	1.05467	1.077	1.103
TraesCS4D02G062500.1	0.969333	0.958	0.992	0.958	1.07133	1.085	1.038	1.091	0.962667	0.965	0.976	0.947
TraesCS5B02G302100.1	1.109	1.002	0.971	0.913	0.964	1.006	1.045	1.012	0.92	1.022	0.991	1.075
TraesCS2A02G147200.1	0.986	0.971	0.955	0.967	1.015	1.033	1.011	1.058	1.001	1.003	1.024	0.976
TraesCS2D02G564200.1	0.988	0.962	0.954	0.968	0.947	1.016	0.997	0.986667	1.044	1.025	1.061	1.04333
TraesCS3D02G392600.1	0.919	0.961	0.964	0.911	1.012	1.027	0.964	1.021	1.074	1.027	1.078	1.043
TraesCS6A02G179300.2	0.974	1.117	0.833	0.974667	1.02	0.968	1.279	1.089	0.998	0.921	0.911	0.943333
TraesCS4A02G063800.1	1.055	0.973	1.025	0.784	0.982	1.029	1.025	1.099	0.96	1.005	0.951	1.092
TraesCS1B02G059000.1	1.06	1.004	1.05167	1.091	0.908	1.011	0.973333	1.001	1.033	0.998	0.986333	0.928
TraesCS2B02G371800.1	0.975	0.893	1.034	0.967333	0.939	1.131	0.98	1.01667	1.093	0.984	0.991	1.02267
TraesCS5D02G241200.1	1.023	0.941	0.969	0.959	0.991	1.006	1.019	0.969	0.985	1.062	1.037	1.077
TraesCS4B02G106300.1	0.959	0.956	0.945	0.937	0.821	0.983	1.396	0.979	1.237	1.067	0.668	1.091
TraesCS3B02G463000.2	1.027	1.025	0.999	1.103	1.003	0.997	1.042	0.993	0.958	0.982	0.97	0.929
TraesCS5B02G319700.1	1.029	1.095	0.985	1.03633	0.912	1.037	1.059	1.00267	1.062	0.975	0.959	0.998667
TraesCS5D02G400000.1	0.941	0.95	0.975	0.955333	1.052	0.998	1.053	1.03433	1.011	1.085	0.952	1.016
TraesCS3D02G213400.1	0.96	0.994	1.003	0.886	0.997	1.003	0.986	1.029	1.023	1.018	1.012	1.057
TraesCS4A02G112300.3	1.045	1.103	1.046	1.437	0.992	0.935	0.95	0.897	0.946	0.963	1.035	0.776
TraesCS1B02G319600.1	1.073	0.944	0.984667	0.937	1.145	1.042	1.06567	1.01	0.767	1.021	0.948	1.056
TraesCS7A02G107400.1	0.964	0.956	0.982	0.963	1.007	1.018	1.003	1.022	0.993	1.004	1.022	0.947
TraesCS7D02G296400.1	1.011	1.03	1.03	1.02367	0.965	1.014	0.99	0.989667	1.026	0.963	0.985	0.991333
TraesCS1D02G116800.1	1.04	1.039	1.012	1.03033	1.059	1.104	1.09	1.08433	0.894	0.865	0.9	0.886333
TraesCS5B02G394200.1	1.065	0.998	0.997	1.099	1.013	1.017	0.978	0.962	0.915	0.987	1.03	0.949
TraesCS5D02G459900.1	1.02	0.947	1.015	0.864	0.986	1.009	0.98	1.043	1.003	1.047	1.033	1.067
TraesCS6B02G339400.1	0.972	0.988	0.968667	0.946	1.057	1.016	1.01833	0.982	0.998	1.003	1.01833	1.054
TraesCS5D02G326100.1	0.911	1.362	0.966	1.261	1.145	0.948	1.056	0.952	0.946	0.866	0.986	0.832
TraesCS3D02G516900.1	1.004	1.096	1.023	1.261	1.036	0.964333	0.955	0.902	0.958	0.957	1.024	0.889
TraesCS3A02G449400.1	0.971	0.946	0.985	1.038	0.994	1.042	0.976667	0.894	1.039	1.019	1.05167	1.097
TraesCS4A02G290900.1	1.133	1.053	0.992	1.05933	0.872	0.965	1.116	0.984333	0.99	0.987	0.897	0.958
TraesCS2B02G280200.1	1.053	1.043	1.065	1.011	1.061	1.02133	1.005	0.998	0.878	0.949333	0.966	1.004
TraesCS2B02G300200.2	0.894	1.021	0.988	1.039	1.112	1.01	0.985	1.046	0.999	0.988	1.033	0.925
TraesCS2B02G198100.1	0.931	1.078	1.02633	1.07	0.91	0.908	0.934667	0.986	1.172	1.018	1.05	0.96
TraesCS6D02G291700.1	1	0.922667	1.004	0.764	0.991	1.047	1.029	1.121	1.006	1.00967	0.953	1.07
TraesCS6B02G431000.2	0.989	0.981	0.983	0.939	1.008	1.016	1.017	1.043	1.003	1.024	1.005	1.018
TraesCS2D02G057000.1	0.977	0.824	0.954	0.918333	0.975	1.018	1.034	1.009	1.005	1.183	1.021	1.06967
TraesCS5D02G218400.1	1.003	0.95	1.02	1.066	0.914	1.034	0.943	1.013	1.088	1.023	1.039	0.934
TraesCS7D02G266800.1	1.024	1.005	1.002	0.85	0.921	0.993	0.943	0.994	1.083	1.005	1.08	1.122
TraesCS1D02G009400.1	1.042	1.016	1.009	1.398	0.885	0.975	0.92	0.921	1.038	1.008	1.041	0.656
TraesCS6D02G037400.2	0.99	0.976	0.975	0.959	0.985	1.008	1.01133	1.041	0.956	1.031	0.998667	1.009
TraesCS3D02G207700.3	1.078	1.053	1.028	1.053	0.99	1.068	0.988	1.01533	0.925	0.886	0.992	0.934333
TraesCS2D02G286500.2	0.905	0.967	1.006	0.866	1.049	0.951	1.024	1.071	1.094	1.076	0.984	1.057
TraesCS2A02G488000.1	0.856667	0.895	1.011	0.664	1.00133	0.956	0.985	1.063	1.13367	1.154	1.007	1.24
TraesCS1B02G162300.1	0.947	0.916	0.953	0.956	1.07	0.932	1.044	1.035	0.984	1.156	1.013	1.012
TraesCS5D02G414600.1	1.017	1.001	0.995	1.00433	1.043	1	1.042	1.02833	0.936	1.005	0.968	0.969667
TraesCS7D02G241400.1	1.113	1.026	1.03567	0.968	0.925	0.947	0.936667	0.938	0.955	0.991	0.994	1.036
TraesCS2B02G004800.1	0.934	1.099	1.076	1.822	1.284	0.875	0.992	0.654	0.821	1.03	0.926	0.667
TraesCS4D02G086400.1	0.913	0.964	1.022	0.899	1.069	1.001	0.887	1.09	0.996	1.026	1.062	0.987
TraesCS2B02G079500.1	1.045	0.994	1.059	1.03267	0.977	0.98	0.855	0.937333	0.967	1.063	1.084	1.038
TraesCS4D02G067400.1	1.072	1.07933	1.108	1.058	0.948	0.987333	1.052	0.962	0.977	0.936667	0.831	1.002
TraesCS3D02G234000.1	0.953	0.993	1.038	0.883	0.995	1.012	0.95	1.018	1.058	0.981	1.012	1.096
TraesCS2D02G138200.1	0.887	0.989	0.957	0.867	0.93	1.03	1.006	0.986	1.2	0.979	0.974	1.147
TraesCS7A02G011000.1	0.916	1.006	0.935	0.757	1.062	0.892	1.007	1.019	1.029	1.106	1.071	1.206
TraesCS7A02G173500.1	1.035	1.005	1.015	1.085	0.996	0.973	1.047	0.968	0.976333	1.019	0.939	0.971
TraesCS4D02G006700.1	0.984	1.045	1.03967	1.09	1.04	0.946	0.963	0.903	0.977	1.013	1.01	1.04
TraesCS4D02G082500.1	1.022	0.961	1.056	1.106	1.035	1.019	1.167	1.02	0.878	1.035	0.774	0.863
TraesCS2D02G248900.1	0.872	1.035	1.004	0.849	1.184	0.954	1.039	0.914	0.948	1.014	0.929	1.243
TraesCS4A02G099300.1	0.945	0.908667	0.908	0.873	1.002	1.08333	1.197	1.051	1.064	1.03033	0.944	1.083
TraesCS6A02G153100.1	1.219	1.071	1.016	1.458	0.925	1.05	1.019	0.824	0.839	0.886	0.967	0.8
TraesCS7D02G388400.1	1.007	0.99	0.992	1.002	1.051	1.031	1.054	1.003	0.921	1.022	0.974	1
TraesCS5A02G441700.1	1.02933	0.959	1.038	1.091	1.01833	1.077	1.038	0.94	0.964333	0.972	0.923	0.998
TraesCS1D02G099200.1	1.051	0.996	1.125	1.085	1.018	1	0.9	0.958	0.925	1.017	0.964	0.983
TraesCS7D02G239200.1	0.865	0.997	0.987	1.115	1.103	1.002	1.071	0.994	0.958	0.948	0.983	0.931
TraesCS3D02G051800.1	0.953	0.972	1.011	0.809	1.066	0.959	0.965	1.236	0.983	1.074	1.028	0.915
TraesCS5B02G360000.1	1.089	1.014	1.013	1.03867	0.995	1	0.853	0.949333	0.908	0.997	1.137	1.014
TraesCS7A02G035500.1	1.013	1.022	1.098	1.383	0.761	0.988	0.991	0.894	1.25	0.974	0.888	0.942
TraesCS6A02G093200.1	1.027	1.092	1.024	1.344	1.011	0.97	0.938	0.88	0.93	0.977	1.007	0.837
TraesCS2A02G221900.3	0.975	0.948	1.021	0.865	1.044	1.041	1.101	1.006	0.986	1.015	0.88	1.112
TraesCS6B02G261700.1	1.013	1	0.997	0.869	1.037	1.025	1.068	0.926	0.958	0.982	0.953	1.191
TraesCS4D02G196600.1	1.047	1.03	0.982	1.061	0.924	0.967667	1.04	0.939	1.03	1.01367	0.985	1.026
TraesCS2D02G281200.1	0.991	1.005	1.005	0.698	0.986	0.967	0.987	1.095	1.037	1.019	1.012	1.174
TraesCS4D02G083900.1	0.971	0.994	0.962	0.975667	0.991	1.041	1.079	1.037	1.043	0.999	0.967	1.003
TraesCS5D02G163300.1	1.013	0.904	0.944667	0.917	1.008	0.97	0.995333	1.008	1.014	1.112	1.06733	1.076
TraesCS5A02G059500.1	0.955333	0.993	0.967	0.906	0.979667	0.834	1.066	1.039	1.06767	1.176	0.976	1.051
TraesCS1D02G405600.1	1.105	1.111	0.942	1.461	0.806	1.025	0.933	0.747	1.09	0.912	1.137	0.884
TraesCS1B02G384400.1	1.113	1.012	0.988	1.03767	0.974	1.056	1.033	1.021	0.904	0.94	0.985	0.943
TraesCS5B02G499200.1	1.063	1.003	1.035	1.039	0.956	1.047	0.992	1.031	0.978	0.957	0.973	0.968
TraesCS4D02G265800.1	1.022	1.006	0.993	0.988	1.026	1.029	1.069	1.017	0.91	0.972	0.942	0.97
TraesCS7B02G269600.1	0.975	1.087	1.027	1.119	0.971	0.962	0.954	0.932	1.059	0.956	1.019	0.981
TraesCS2D02G150600.1	0.884	0.961	0.971	1.026	1.031	0.97	0.989	0.895	1.028	1.052	1.064	1.13
TraesCS1D02G001100.1	1.071	1.062	1.024	1.403	0.923	0.907	0.948	0.877	0.998	1.032	0.974	0.808
TraesCS7D02G303500.1	0.916	1.026	0.924	0.955333	1.046	1.012	1.069	1.04233	1.045	1.013	1.021	1.02633
TraesCS2D02G161900.1	1.063	0.952	1.028	0.896	0.901	1.061	1.016	1.123	1.036	0.988	0.957	0.964
TraesCS6D02G268500.2	0.967667	0.992	0.98	0.931	0.952	1.004	0.9	0.952	1.07933	1.01	1.128	1.1
TraesCS3D02G192500.1	0.982667	0.97	0.987	0.991	1.038	0.991	1.037	1.086	0.976	1.024	0.978	0.926
TraesCS1B02G330000.1	1.007	0.969	0.991	1.321	0.817	0.968	0.821	0.78	1.182	1.05	1.206	0.971
TraesCS1D02G194900.1	0.926	1.008	1.019	0.984333	1.109	1.012	1.091	1.07067	0.967	0.986	0.891	0.948
TraesCS6B02G205100.1	0.978	1.009	1.022	0.893	1.019	0.97	1.017	1.139	1.064	1.027	0.984	0.949
TraesCS7D02G045100.1	0.93	0.982	1.026	0.782	1.05967	1.01	0.999	1.17	0.997667	1.004	0.975	1.014
TraesCS1D02G251700.1	1.017	1.027	0.972	1.375	1.082	0.974	1.058	0.89	0.888	1.004	0.981	0.799
TraesCS7B02G182700.3	0.973	1.017	1.019	1.067	0.896	1.016	0.961667	0.973	1.099	0.973	1.01767	0.981
TraesCS5D02G095100.1	0.99	0.953	0.993	0.967	1.012	1.015	0.991	1.056	1.013	0.99	1.03	0.969
TraesCS5A02G389000.1	1.076	1.048	1.035	0.996	1.02	0.988	1.008	1.034	0.929	0.944	0.939	0.976
TraesCS5A02G164400.1	1.01867	0.977	1.008	1.071	0.962667	0.937	1.001	0.95	1.02967	1.091	0.994	1.004
TraesCS1B02G426200.3	1.021	0.978	1.03233	1.098	0.988	0.998	0.985333	0.97	0.99	1.029	0.992333	0.958
TraesCS1B02G034300.1	0.94	1.044	1.061	1.199	0.969	0.93	0.927333	0.883	1.094	1.031	1.03	0.965
TraesCS2B02G320000.1	0.968	1.044	1.006	0.974	1.022	1.015	0.957	1.003	0.992	0.948	1.041	1.047
TraesCS7B02G375300.1	0.987	1.012	0.91	0.935	1.052	1.023	1.061	1.108	0.96	0.971	1.045	0.947
TraesCS5A02G232800.1	1.079	0.942	1.195	1.045	1.003	1.01	0.507	0.983	0.911	1.055	1.28	0.99
TraesCS2D02G280600.1	0.94	0.994	0.881	1.029	0.961	1.013	0.952	0.996	1.109	0.999	1.186	0.994
TraesCS2B02G214000.1	1.064	1.12	1.024	0.888	1.111	0.957	1.00133	0.936	0.812	0.929	0.975	1.184
TraesCS7D02G000300.1	0.996	0.794	1.054	1.062	0.952	0.986	0.982	0.972	1.084	1.207	0.961	0.994
TraesCS3A02G098200.1	1.008	0.992	1.012	0.986	0.971	1.007	0.988	0.996	1.03	1.007	1.01	1.028
TraesCS1D02G223700.1	1.047	1.01967	1.057	0.955	0.991	1.02333	1.01	1.069	0.958	0.952667	0.926	0.974
TraesCS5B02G103400.2	1.12967	1.219	1.184	0.986	1.09667	1.088	1.045	1.157	0.766333	0.701	0.752	0.846
TraesCS7A02G284500.1	1.023	1.061	1.022	0.986	1.042	1.02	1.065	0.98	0.931	0.925	0.914	1.076
TraesCS2A02G555600.1	0.857	0.981	0.894	1.026	1.154	0.947	1.116	0.939	0.996	1.027	1.006	1.058
TraesCS1D02G153900.1	0.952	0.998	0.979	0.886	0.875	0.973	0.968	1.054	1.186	1.034	1.06	1.051
TraesCS1D02G157513.1	1	1.041	0.949667	0.808	0.956	0.997	1.00767	1.07	1.048	0.968	1.03967	1.103
TraesCS4D02G337300.1	0.971	1.028	1.007	1.066	1.085	0.996	1.004	1.01	0.983	0.96	0.992	0.94
TraesCS3D02G046800.1	0.656	0.63	0.799	0.435	0.827	0.797333	0.987	0.578	1.565	1.59633	1.244	1.98
TraesCS6D02G022800.1	0.825	1.071	0.961	0.953	1.158	0.857	0.918	1.068	1.027	1.076	1.131	0.977
TraesCS1D02G310100.1	1.105	0.956	1.031	1.048	0.951	0.979	1.018	0.973	0.937	1.019	0.951	0.99
TraesCS4D02G207500.1	1.091	1.033	1.011	1.147	0.957	1	1.021	0.992	0.946	0.973	0.967	0.889
TraesCS6D02G268700.1	1.201	1.014	0.963	1.035	0.853	1.019	1.002	1.005	0.935	0.996	1.031	0.972
TraesCS1A02G159100.1	0.956	0.922	0.945	0.865	1.055	1.047	1.128	0.958	0.991	1.04333	0.937	1.202
TraesCS3A02G295900.12	1.012	1.011	1.024	0.997	1.029	0.989667	0.95	0.99	0.955	1.00267	1.028	1.025
TraesCS5B02G097600.2	0.958	0.999667	0.994	1.047	0.971	0.963333	0.959	0.96	1.078	1.048	1.052	1.014
TraesCS7D02G375500.1	1.018	1.01967	1.02	1.021	1.013	1.02833	1.056	1.016	0.968	0.964333	0.959	0.966
TraesCS2A02G276100.1	0.786	0.820667	0.844	0.832	1.145	1.05567	1.082	0.94	1.084	1.13633	1.096	1.229
TraesCS6D02G332000.1	1.058	0.98	0.989	1.12	0.888	1.074	1.027	0.894	1.045	0.953	0.968	1.025
TraesCS7A02G444600.1	0.996	1.062	1.019	0.943	1.247	0.988	1.134	0.969	0.744	0.955	0.847	1.097
TraesCS7D02G507700.1	0.845	1.005	0.932	0.807	1.139	0.96	0.958	1.018	1.025	1.068	1.122	1.163
TraesCS7B02G254000.1	1.029	1.027	1.021	1.061	0.993	0.977	0.99	0.984	0.965	0.833	0.991	1.001
TraesCS5D02G405100.1	0.976	0.964	0.975	0.934	1.048	0.981	1.099	0.975	0.94	1.06	0.933	1.099
TraesCS3D02G059000.1	0.983	1.046	1.036	1.1	0.958	1.032	1.012	0.994	1.065	0.912	0.972	0.928
TraesCS6B02G004300.1	1.009	0.982	1.005	0.932	1.021	1.01033	1.009	1.001	0.97	1.00833	0.99	1.065
TraesCS2D02G117900.1	0.95	0.937	0.944	0.943667	1.099	1.068	0.926	1.031	0.972	1.003	1.088	1.021
TraesCS6B02G462300.1	1.009	1.025	1.027	1.061	1.02	0.956	1.004	0.96	0.981	0.969	0.97	1.002
TraesCS1D02G134600.1	0.974	1.02267	1.004	1.09	1.017	0.993333	1.003	0.96	1.012	0.995	0.997	0.976
TraesCS7D02G461600.1	1.019	0.991	1.004	1.002	0.967	1.025	0.99	0.978	1.057	0.99	1.02733	1.035
TraesCSU02G032900.1	1.171	1.158	1.152	1.16033	1.221	0.889	1.101	1.07033	0.516	0.956	0.7	0.724
TraesCS7A02G160000.1	0.878	0.909667	0.988	0.863	1.043	1.075	1.116	1.066	1.09	1.02467	0.901	1.083
TraesCS4B02G132700.1	1.001	0.976	0.958	0.969	0.999	1.00133	1.007	0.998	0.998	1.025	1.036	1.041
TraesCS1D02G156400.2	0.926	1.01	0.966	0.748	1.122	1.072	1.053	1.047	0.954	1.011	0.956	1.135
TraesCS1A02G045800.1	1.029	0.977	1.05	1.144	0.956	1.042	0.999667	1.001	1.016	0.937	0.944667	0.881
TraesCS2B02G096600.1	1.051	0.983	0.897	0.977	1.003	1.086	1.081	1.05667	0.942	0.934	1.039	0.971667
TraesCS6D02G310700.1	1.029	1.058	1.052	1.255	1.023	1.013	1.045	0.944	0.945	0.935	0.9	0.847
TraesCS2D02G236500.2	1.026	0.957	0.942	1.091	1.001	0.983	1.038	0.98	0.971	1.066	1.031	0.952
TraesCS7D02G066800.2	1.032	0.979	1.009	0.995	0.926	1.041	0.965	1.022	1.058	0.993	1.041	1.027
TraesCS7D02G253800.1	0.924	0.946333	0.993	0.922	1.002	1.029	1.047	1.038	1.093	1.04133	0.993	1.038
TraesCS5B02G233000.1	1.027	1.079	0.978	0.621	1.028	1.025	1.13	1.006	0.941	0.903	0.899	1.344
TraesCS7B02G148000.1	0.851	0.988	0.984	1.089	1.135	0.95	0.964	1.024	1.023	1.086	1.041	0.949
TraesCS7A02G333900.1	1.04467	0.958	1.03	1.146	1.012	1.06	1.027	0.949	0.95	0.978	0.934	0.938
TraesCS6D02G090000.1	0.991	0.957	1.029	0.971	1.025	1.016	1.001	1.005	1.006	1.02	0.985	1.017
TraesCS7D02G528300.1	1.008	1.04	1.009	0.913	0.991	0.941	1.024	1.02	0.974	0.993	0.932	1.052
TraesCS5D02G110600.1	1.005	0.986	1.024	0.869	1.08	1.023	1.113	1.019	0.91	0.998	0.864	1.106
TraesCSU02G105300.1	1.072	0.96	0.931	1.088	0.957	1.064	1.092	0.95	0.967	0.984	0.989	0.977
TraesCS2A02G114100.2	1.083	1.008	1.016	1.001	0.987	0.992	1.052	1.036	0.924	0.986	0.935	0.97
TraesCS1B02G273100.1	0.987	1.169	1.03	0.957	0.95	0.954	1.008	1.047	1.026	0.883	0.984	0.997
TraesCS7D02G010100.1	1.022	0.92	0.988	0.753	0.984	1.023	1.008	1.22	0.993	1.063	1.009	0.984
TraesCSU02G269500.1	0.922	1.066	0.949667	0.861	1.023	0.976	0.998333	0.996	1.048	0.963	1.05033	1.14
TraesCSU02G095400.1	1.077	1.09033	1.066	1.128	1.11	1.032	1.003	0.983	0.799	0.880667	0.927	0.916
TraesCS7B02G223100.1	1.051	0.981	1.013	1.015	0.972	1.051	0.982	1.00167	1.001	0.976	1.021	0.999333
TraesCS3A02G359400.1	1.026	1.017	1.029	1.11	0.96	1.083	0.959	0.939	1.027	0.925	1.024	0.947
TraesCS6D02G031200.1	0.983	0.959667	1.016	0.88	0.965	0.998667	0.982	1.049	1.064	1.044	1.005	1.063
TraesCS3D02G352800.2	0.842	0.976	0.903667	0.893	1.13	1.01	1.035	0.965	1.038	1.02	1.06867	1.148
TraesCS4D02G298100.1	1.019	0.974	1.02	0.974	0.967	0.996	1.053	1.011	1.012	1.044	0.992	1.045
TraesCS5A02G432100.1	0.932	1.08	1.061	1.884	1.095	1.183	0.886	0.709	1.071	0.755	1.05	0.565
TraesCS2A02G073900.1	0.982	0.986	0.922	0.922	1.027	1.005	1.039	1.057	1.034	1.016	1.031	1.087
TraesCS7D02G111800.1	1.028	1.082	1.016	1.144	1.024	1.013	1.045	0.99	0.912	0.912	0.941	0.894
TraesCS2D02G261600.1	1.161	1.003	1.054	1.075	1.041	1.088	1.056	1.045	0.779	0.917	0.886	0.893
TraesCS1D02G374100.1	0.88	0.958	1.122	1.137	1.135	1.053	0.947	0.882	0.99	1.012	0.921	1.021
TraesCS6B02G342400.1	1.051	0.951	1.191	1.152	1.058	1.093	0.866	1.053	0.883	0.964	0.925	0.815
TraesCS3D02G009800.1	0.998333	1.029	1.067	0.899	1.01067	1.033	1.015	0.984	0.993667	0.948	0.914	1.119
TraesCS3D02G138700.1	1.033	1.116	0.998	0.914	0.982	0.975	1.088	1.054	0.912	0.905	0.917	1.027
TraesCS1D02G000300.1	1.034	1.09467	1.037	1.213	0.999	0.978667	1.023	0.914	0.967	0.929333	0.955	0.866
TraesCS1D02G089400.3	1.024	1.006	1.03	1.036	0.99	1.033	0.968	0.969	1.001	0.968	1.003	1.032
TraesCS1A02G097200.1	0.985	1.019	0.964	0.907	0.948	1.004	1.023	1.035	1.073	0.977	1.001	1.055
TraesCS1D02G155600.1	1.038	1.009	1.026	1.031	0.945	1.009	1.00467	1.06	1.017	0.989	0.974	0.916
TraesCS6D02G153400.1	1.068	1.031	1.029	1.019	0.973	0.989	1.024	0.953	0.955	0.986	0.923	1.048
TraesCS3D02G028900.1	0.967	1.168	0.978	1.03767	1.07	1.007	1.022	1.033	0.964	0.831	1.007	0.934
TraesCS7A02G372500.2	1.05	0.999	1.025	0.868	0.966	1.055	1.028	1.054	0.963	0.953	0.973	1.068
TraesCS6D02G149100.1	0.976	1.005	0.975	1.101	0.988	1.049	1.024	0.776	1.029	0.953	1.024	1.174
TraesCS6B02G387000.1	1.01733	1.004	0.997	1.051	0.985	0.995	0.975	0.985	1.01167	1.023	1.013	0.999
TraesCS1D02G346200.2	0.946	1.015	1.001	0.87	1.013	0.962	1.053	0.963	1.049	1.005	0.967	1.169
TraesCS2B02G528300.2	1.01067	1.012	0.994	1.026	1.01667	0.975	1.023	1.052	0.976667	1.019	0.982	0.929
TraesCS3D02G543800.1	1.033	1.002	1.06	1.03167	0.986	0.92	0.927	0.944333	0.979	1.082	1.011	1.024
TraesCS3D02G336900.1	0.973333	0.939	0.922	1.059	1.07533	1.045	1.2	0.981	0.967333	1.023	0.899	0.98
TraesCS6B02G467400.1	1.02	1.017	1.062	1.033	1.072	1.002	1.042	1.03867	0.903	0.986	0.892	0.927
TraesCS6D02G401500.1	1.14	1.006	1.057	1.025	0.819	0.799	1.026	1.014	1.038	1.197	0.915	0.987
TraesCS6D02G387300.1	1.007	1.004	1.061	0.91	0.977	1.014	0.995	1.088	1.018	0.989	0.941	1.001
TraesCS1A02G364000.1	0.852	1.095	0.925	0.777	0.935	0.855	0.908	0.901	1.233	1.054	1.209	1.323
TraesCS3B02G181300.1	1.124	0.979	1.115	1.04	0.967	1.063	1.109	0.975	0.894	0.961	0.774	0.996
TraesCS5B02G166200.2	1.008	0.996	1.053	1.015	1.023	1.023	0.979	1.025	0.968	0.988	0.966	0.97
TraesCS6B02G343300.2	1.101	1.074	1.018	1.06433	0.872	1.03	1.031	0.977667	1.024	0.903	0.953	0.96
TraesCS5D02G561900.1	1.03	0.989	1.016	1.01167	1.142	1.002	1.036	1.06	0.802	0.961	0.948	0.903667
TraesCS5B02G050300.1	0.895	0.901	1.003	1.217	1.185	1.044	1.028	0.829	0.921	1.061	0.973	1.01
TraesCS3D02G192800.1	0.968	0.956667	0.997	0.905	0.965	1.018	1.058	1.031	1.076	1.028	0.948	1.06
TraesCS5A02G182200.2	1.06867	1.086	1.016	1.104	0.998667	0.931	1.058	1.007	0.941667	0.988	0.927	0.91
TraesCS7D02G016300.2	1.072	1.071	1.058	1.034	0.937	1.024	0.954	1.029	0.973	0.898	1.002	0.943
TraesCS5D02G171500.1	1.013	0.973	1.035	1.007	0.893	1.024	0.979	0.965333	1.088	1.009	0.986	1.02767
TraesCS5D02G202000.1	1.039	1.05	1.041	1.04333	0.963	0.993	0.999	0.985	0.997	0.946	0.96	0.967667
TraesCS6A02G049100.1	0.941	0.923	1.03833	1.251	1.028	1.111	1.04467	0.995	1.037	0.974	0.934333	0.792
TraesCS3D02G188400.1	0.891	0.809333	0.975	0.562	1.012	1.00967	1.022	0.995	1.064	1.158	1.001	1.409
TraesCS1D02G269400.1	0.991	0.953	0.993	0.883	0.992	0.971	1.041	1.068	1.012	1.038	0.97	1.019
TraesCS5B02G124100.1	1.078	1.019	1.044	0.958	0.975	0.957	0.952	1.007	0.942	1.03	1.035	1.041
TraesCS4D02G016000.2	0.893	1.065	0.958	1.395	1.07	1.028	0.883	0.923	1.05	0.905	1.164	0.772
TraesCS3D02G060600.1	1	0.987	1.006	1.007	0.975	0.971	0.97	0.984	1.00333	1.061	1.011	0.938
TraesCSU02G270000.1	0.998	0.94	0.984	0.976	1.011	0.963	1.013	1.022	1.021	1.088	1.003	1
TraesCS5D02G378000.1	1.053	0.941	0.996	0.875	0.946	1.071	1.033	1.052	0.999	1.005	0.956	1.075
TraesCS6D02G324900.1	1.22333	1.084	1.129	1.457	0.912667	0.938	0.827	0.973	0.883	0.983	1.033	0.633
TraesCS7A02G035300.1	0.964	0.956	0.93	1.027	0.833	1.016	1.073	0.869	1.191	1.03	1.035	1.119
TraesCS7D02G185600.1	1.151	1.23833	1.038	1.526	1.033	0.954333	0.905	0.925	0.8	0.822333	1.048	0.619
TraesCS6A02G311800.1	1.002	0.99	1.028	0.983	0.988	0.995	1.018	1.003	1.017	0.99	0.979	1.025
TraesCS4D02G206100.1	1	0.975	0.97	0.928	0.987	1.027	1.039	1.036	1.03	0.987	1.017	1.066
TraesCS7A02G369500.1	0.618	0.537	0.586	0.536	0.892	0.823	0.795	0.78	1.538	1.642	1.676	1.675
TraesCS7A02G272500.1	1.119	1.072	0.919	0.996	0.895	0.974	0.995	0.985	0.998	0.972	1.1	1.03
TraesCS2B02G050600.1	0.997	0.949	0.936	0.960667	0.909	1.014	1.014	0.979	1.1	1.043	1.062	1.06833
TraesCS7D02G504800.1	0.873	1.052	1.053	1.616	1.091	0.865	1.059	0.513	1.044	1.009	0.884	1.01
TraesCS1B02G129000.2	0.97	1.015	1.059	0.969	1.018	0.999	0.903	1.036	1.007	0.992	1.036	0.999
TraesCS1D02G238500.1	1.102	1.007	0.945	0.987	0.877	1.047	1.03	1.041	1.019	0.957	1.037	0.977
TraesCS7D02G216000.1	0.999	0.997	1.019	1.005	1.007	1.011	0.993	1.00367	0.995	0.997	1.002	0.998
TraesCS4B02G117900.3	1.003	0.943333	0.948	0.879	0.999	1.019	1.006	1.052	0.986	1.03433	1.057	1.06
TraesCS3D02G478900.1	1.057	1.048	0.915	1.09	1.001	0.988	1.06	1.011	0.924	0.965	1.028	0.944
TraesCS3D02G275600.2	0.981	1.018	0.978	0.992333	1.003	1.025	1.009	1.01233	1.019	0.963	1.02	1.00067
TraesCS2A02G064700.1	0.951	0.990667	1.06	0.961	1.036	1.032	1.019	1.041	1.017	0.995333	0.976	0.993
TraesCS3D02G529500.1	0.953	1.032	0.983	0.954	1.017	1.017	1.108	1.105	1.032	0.969	0.914	0.934
TraesCS3D02G447200.1	0.735	0.971	1.049	0.969	1.484	0.915	1.027	0.862	0.781	1.13	0.922	1.194
TraesCS1D02G245700.1	0.952667	0.927	0.985	0.946	1.05067	1.066	1.066	1.02	1.00167	1.014	0.955	1.036
TraesCS7D02G234400.1	0.724	1.042	0.892667	0.912	1.521	0.966	1.102	0.819	0.754	0.998	1.01533	1.294
TraesCS2A02G397100.2	0.888	1.061	0.973	0.853	1.202	1.006	1.056	1.006	0.911	0.942	0.978	1.135
TraesCS5A02G234400.1	0.974	0.984	0.971	0.848	1.001	1.059	1.001	0.963	1.028	0.965	1.036	1.189
TraesCS7B02G144600.1	0.995	1.003	1.042	1.043	1.061	1.016	0.95	0.936	0.954	0.981	1.02	1.045
TraesCS1B02G361400.1	1.006	0.974	0.997	0.953	0.992	1.041	1.013	1.002	1.013	1.005	0.994	1.046
TraesCS4D02G165300.1	1.06	0.937	1.025	1.00733	0.935	1.041	0.913	0.963	0.993	1.029	1.064	1.02867
TraesCS5A02G437300.1	0.996	0.99	0.989333	0.982	0.92	0.942	0.945667	0.975	1.09	1.073	1.07267	1.055
TraesCS1D02G113600.1	1.002	0.965	0.97	1.262	1.023	0.993	0.961	0.946	1.031	1.048	1.077	0.839
TraesCS7B02G314900.1	0.995333	1.015	0.941	1.03	1.016	0.974	1.065	1.009	0.998333	1.016	1.005	0.974
TraesCS2D02G152200.1	0.962	1.023	0.984	0.9	1.017	0.956	0.952	0.988	1.042	1.025	1.092	1.075
TraesCS6D02G206900.1	0.992	1.016	1.012	0.936	1.016	1.005	0.941	0.998	0.993	0.955	1.05	1.071
TraesCS7A02G071200.1	1.078	1.161	0.938	1.135	0.978333	0.937	1.06	0.938	0.960333	0.907	1.014	0.96
TraesCS5D02G529700.1	0.9	0.937667	0.956	0.957	1.073	1.003	0.899	1.037	0.993	1.05167	1.155	1.007
TraesCS1B02G424400.2	0.994	1.148	0.966	0.929	0.992	0.96	1.006	1.031	1.022	0.897	1.036	1.033
TraesCS1B02G322400.1	0.922333	0.928	0.882	0.957	1.01433	1.028	1.002	1.013	1.07333	1.05	1.135	1.035
TraesCS1B02G156800.1	1.079	1.026	1.128	1.031	0.94	1.038	0.844	1.039	0.97	1.004	1.017	0.938
TraesCS7A02G278800.1	1.015	0.964	1.007	0.87	1.018	1.02333	1.006	1.046	0.96	1.006	0.983	1.075
TraesCS3A02G448800.1	0.885	1.024	1.017	1.091	1.077	1.024	1.018	0.949	1.047	0.965	0.967	0.987
TraesCS2D02G550500.1	1.008	0.92	1.002	0.948	1.046	0.948	1.078	0.973	0.94	1.11	0.922	1.048
TraesCS1A02G253200.2	1.058	1.032	1.023	1.105	0.957	1.049	1.015	0.927	0.981	0.903	0.976	0.984
TraesCS3A02G120200.2	1.015	0.976667	0.995	0.92	0.971	0.993	1.026	0.982	1.015	1.034	0.984	1.103
TraesCS4A02G418100.1	0.993	1.049	0.981	1.00767	0.931	0.881	1.025	0.945667	1.039	1.073	0.991	1.03433
TraesCS7D02G551700.1	0.991	1.017	1.066	0.969	0.949	0.947	1.022	1.008	1.078	1.041	0.996	0.989
TraesCS6D02G121200.1	0.979	0.938	1.014	0.821	0.92	0.991667	0.992	1.063	1.11	1.069	0.997	1.1
TraesCS2D02G521600.1	0.964	1.013	0.998	0.874	1	0.983	1.015	1.007	1.045	1.009	0.966	1.102
TraesCSU02G009200.1	0.982	0.921	0.96	0.954333	0.917	0.957	1.049	0.974333	1.084	1.127	1.002	1.071
TraesCS7D02G038700.1	0.926	1.009	0.953333	0.925	1.119	0.975	1.01933	0.964	0.957	1.022	1.03267	1.119
TraesCS3D02G391900.1	1.089	1.001	1.01167	0.945	0.906	1.038	1.01733	1.108	1.003	0.968	0.969667	0.938
TraesCS6A02G258500.1	1.028	1.027	0.949	1.061	1.121	0.993	1.113	1.029	0.842	0.994	0.947	0.923
TraesCS5D02G309000.1	1.189	0.94	1.092	0.879	1.04	1.039	0.919	1.134	0.75	1.05	0.982	0.968
TraesCS3D02G128800.1	1.053	0.957	1.008	0.998	0.968	1.084	1.011	1.025	0.975	0.977	0.98	0.998
TraesCS3D02G256200.1	0.983	0.912333	1.029	0.725	1.017	0.985667	0.982	0.958	1.021	1.08633	1.007	1.231
TraesCS1A02G007405.1	1.001	1.028	0.985	1.257	0.895	0.892	0.944	0.879	1.095	1.061	1.065	0.887
TraesCS5D02G396400.1	0.986	0.894	0.819	0.899667	0.949	1.101	1.072	1.04067	1.052	1.013	1.136	1.067
TraesCS6B02G137700.4	1.083	1.051	0.993	0.923	0.936	0.974	1.024	1.088	0.977	1.016	0.988	0.981
TraesCS7D02G060700.1	0.992	1.00167	0.999	1.014	0.94	0.988667	0.979	1.047	1.073	1.00467	0.995	0.946
TraesCS2D02G325600.1	0.97	0.972	0.936	1.022	0.981	1.025	1.002	0.978	1.044	0.978	1.061	0.997
TraesCS1B02G090700.1	1.049	0.968	0.999	1.096	1.098	1.01	0.993	0.982	0.843	1.051	1.013	0.945
TraesCS2B02G225400.1	1.044	0.938	1.06933	1.226	0.913	1.056	0.948	0.875	1.044	1.013	1.00233	0.95
TraesCS5A02G146900.1	1.009	0.96	1.06	1.00967	1.121	1.09	0.949	1.05333	0.863	0.958	0.988	0.936333
TraesCS3B02G457900.1	1.061	1.004	1.102	1.077	1.03067	1.077	1.05	0.965	0.915667	0.927	0.839	0.981
TraesCS3D02G357200.1	1.01	1.095	1.052	1.05233	0.968	1.003	1.026	0.999	0.984	0.884	0.926	0.931333
TraesCS3D02G207200.1	1.025	0.995	0.98	1.029	1.027	0.964	1.002	0.938	0.933	1.027	1.024	1.054
TraesCS3D02G113800.1	1.069	1.006	1.038	1.03767	0.954	1.032	0.939	0.975	0.973	0.986	1.023	0.994
TraesCS6A02G350000.1	0.923	0.934	0.952667	1.001	1.029	1.08	1.04	1.011	1.055	0.994	1.01567	0.998
TraesCS4B02G200000.1	1.045	0.959	0.932	1.231	1.06	1.06	0.918	0.971	0.888	0.988	1.164	0.808
TraesCS4D02G292900.3	0.977	0.959	1.022	0.937	0.983	1.069	1.036	1.063	1.044	0.979	0.943	0.996
TraesCS4D02G319400.1	0.992	0.931	1.013	1.032	1.01767	1.051	0.984	1.018	0.992333	1.025	0.99	0.962
TraesCS5D02G043300.1	0.943	0.952	0.988	0.961	1.012	1.008	1.021	1.01367	1.06	1.047	0.997	1.03467
TraesCS1D02G361900.1	0.894	0.966	0.958	0.945	1.098	1	0.954	1.032	1.024	1.04	1.104	0.997
TraesCS1A02G120200.1	0.961	0.964	1.004	0.976333	0.922	1.021	0.984	0.975667	1.126	1.036	0.949	1.037
TraesCS1D02G306800.1	0.92	1.056	0.905	0.993	1.211	1.02	1.205	0.781	0.866	0.948	0.904	1.265
TraesCS3D02G417200.1	0.935	0.847333	0.981	0.626	0.957	0.952333	0.988	0.912	1.095	1.192	1.035	1.446
TraesCS3B02G140600.1	1.073	1.043	1.096	1.186	1.048	1.028	1.02	0.898	0.892	0.943	0.876	0.96
TraesCS5D02G425100.1	0.974	0.978	0.985	0.88	0.977	1.007	1.058	1.002	1.061	0.998	1.005	1.098
TraesCS4A02G077300.1	0.946	0.977	0.994	0.884	1.019	1.055	1.077	1.057	1.04	0.975	0.933	1.05
TraesCS6D02G090400.1	0.943	1.028	0.958	0.999	1.049	0.979	0.977	0.971	1.024	0.99	1.066	1.023
TraesCS3A02G353200.2	0.996333	1.025	0.996	0.968	1.02167	1.095	0.967	1.003	0.985333	0.889	1.023	1.044
TraesCS7D02G380400.1	1.108	1.007	0.996	0.959	1.062	1.038	1.072	1.006	0.816	0.962	0.936	1.041
TraesCS3B02G153200.2	1.097	1.017	1.014	1.049	1.036	1.048	1.003	0.973	0.849	0.941	0.998	1.007
TraesCS1A02G247100.1	0.976	1.016	1.008	1.032	1.11	0.961	1.01967	0.988	0.911	1.028	0.978333	0.996
TraesCS6D02G272400.1	0.992	1.002	0.991	1.027	0.985	0.992	1.004	0.981	1.017	1.027	1.024	1.009
TraesCS5D02G422000.1	0.95	0.964	0.996	1.141	1.076	1.01	0.992	0.99	1.034	1.053	0.999	0.896
TraesCS5D02G249200.1	0.951	0.923	0.972	0.846	1.089	1.05067	1.071	0.992	0.961	1.02767	0.965	1.157
TraesCS3B02G361600.1	0.936	1.028	0.964	0.9	1.011	1.033	1.09	1.033	0.992	0.946	0.954	1.064
TraesCS6A02G028800.1	0.911	1.10167	1.007	1.387	1.153	1.047	1.087	0.901	0.938	0.874333	0.908	0.777
TraesCS2D02G432400.1	1.074	1.144	0.968	1.062	0.945	0.941	1.033	0.973	0.977	0.921	0.992	0.963333
TraesCS1A02G388500.2	0.978	0.974667	0.992	0.954	1.037	1.01633	0.99	1.022	0.986	1.012	1.023	1.027
TraesCS2D02G008200.1	0.979	0.959667	0.95	0.95	1.014	1.05433	1.086	1.063	1.009	1.00767	0.973	1.041
TraesCS6D02G225000.1	0.988333	0.979	0.978	1.008	0.968	0.976	1.004	0.924	1.044	1.041	0.986	1.105
TraesCS2D02G277700.1	0.758	0.99	0.755	1.203	1.394	1.116	1.304	0.741	0.85	0.902	0.974	1.123
TraesCS5D02G384100.1	1.034	1.009	0.99	1.053	1.025	0.983	0.981	1.027	0.939	0.992	0.987	0.929
TraesCS3B02G331100.2	0.912	0.981667	0.977	1.056	1.038	0.987333	0.949	0.975	1.033	1.046	1.109	0.996
TraesCS5D02G107800.2	1.125	1.016	1.009	0.986	0.945	1.01	1.041	1.09	0.921	0.975	0.952	0.922
TraesCS2D02G215300.1	0.928	1.106	0.954	0.828	0.835	0.93	0.885	0.89	1.175	0.969	1.14467	1.29
TraesCS2D02G383600.1	0.881	0.982	0.972	0.945	0.952	0.926	0.948	0.942	1.192	1.096	1.089	1.12567
TraesCS2A02G493600.1	0.975	0.988	0.941	0.944	1.033	0.96	1.001	0.868	0.983	1.06	1.023	1.14
TraesCS7A02G008900.1	1.06	1.002	1.00867	0.964	1.008	0.999	1.001	0.996	0.926	1.005	0.990667	1.041
TraesCS3B02G034500.4	0.956	0.868	1.056	0.944	1.097	1.237	1.05	1.004	0.950667	0.905	0.89	1.057
TraesCS1D02G238300.1	0.92	0.984	0.923	0.982	1.006	1.049	1.01	1.055	1.202	0.992	1.068	0.965
TraesCS4A02G234100.1	1.057	1.088	1.089	1.118	1.022	1.04967	0.942	1.185	0.902	0.854	0.963	0.697
TraesCS4A02G343700.1	0.986	1.069	1.01	1.02167	1.161	0.949	1.007	1.039	0.896	0.986	0.987	0.956333
TraesCS5A02G052200.2	1.035	1.041	0.977	1.01767	0.931	1.009	0.929	0.956333	1.012	0.962	1.07	1.01467
TraesCS6D02G132500.2	0.996	0.917	1.025	0.979333	0.952	1.044	0.986	0.994	1.029	1.028	1.054	1.037
TraesCS6D02G178300.1	1.023	1.066	0.949	1.01267	0.983	0.999	1.005	0.995667	0.993	0.941	1.069	1.001
TraesCS2B02G609800.1	1.054	1.04167	0.971	1.1	0.907	0.943667	0.97	0.954	1.04	1.027	1.067	0.974
TraesCS5D02G122800.3	1.005	0.921	0.887	0.735	1.046	1.016	1.02033	0.999	0.947	1.07	1.089	1.25
TraesCS7A02G478100.1	0.997	1.018	1.076	0.924	1.103	0.951	0.967	0.914	0.895	1.005	0.952	1.177
TraesCS4B02G017600.1	0.966	1.157	1.055	1.524	1.153	0.909	0.861	0.923	0.904	0.935	1.081	0.63
TraesCS7D02G423800.1	0.953	1.025	0.963	0.769	0.91	1.043	0.966	0.98	1.094	1.029	1.05	1.258
TraesCS2D02G383400.1	1.025	1.214	0.933	1.102	1.036	0.893	1.003	0.944	0.936	0.897	1.076	0.983
TraesCS7D02G483800.1	1.005	0.943	0.966	0.971333	0.982	1.057	0.998	1.01233	1.015	1.008	1.042	1.02167
TraesCS3B02G575100.1	1.025	1.067	1.044	0.964	0.982333	0.99	0.997	0.96	0.990333	0.925	0.958	1.088
TraesCS1A02G284900.1	0.984	1.045	1.05	1.02633	1.066	1.059	0.998	1.041	0.949	0.904	0.95	0.934333
TraesCS7B02G186500.2	1.037	0.959	1.005	0.995	0.978	1.026	0.982	0.972	0.983	0.986	1.04	1.047
TraesCS2B02G174400.1	1.039	1.156	1.107	1.47	1.053	1.002	0.959	0.891	0.898	0.873	0.918	0.72
TraesCS4A02G400200.1	1.026	1.004	1.025	1.045	0.99	1.014	0.990667	0.968	1.005	0.978	1.006	1.035
TraesCSU02G135100.4	0.923	1.045	0.998	0.988667	0.957	1.111	0.973	1.01367	1.132	0.852	1.032	1.00533
TraesCS2B02G439000.1	0.934	0.885667	0.897	0.826	1.062	1.06167	1.119	1.004	1.008	1.057	1	1.163
TraesCS2D02G559400.1	0.985	1.002	0.987	0.953	1.034	0.96	1.028	1.019	0.981	1.051	0.99	1.041
TraesCS5A02G301100.1	0.905	0.911667	0.934	0.896	1.043	1.034	0.926	1.133	1.06	1.05567	1.153	0.954
[truncated: 1,743 more rows]

## Sheet: DEP
id	fc_P（30)	p-value				id	fc_P(40)	p-value			Identification of differentially expressed proteins: p < 0.01, T-test
TraesCS4D02G148600.1	1.02445	0.00169304				TraesCS4D02G365600.1	1.1243	0.00795094
TraesCS6B02G225600.1	1.13822	0.00386729				TraesCS2D02G250700.1	0.938323	0.0080831
TraesCS5A02G217300.1	1.26608	0.000343249				TraesCS5A02G217300.1	1.34279	0.000173123
TraesCS5B02G552600.1	0.881034	0.00936294				TraesCS5B02G234400.1	0.935703	2.5987e-05
TraesCS5B02G234400.1	0.969305	0.00561816				TraesCS1D02G179900.1	1.04785	0.00485894
TraesCS6D02G163600.1	1.08575	0.000979993				TraesCS2D02G263600.1	0.927919	0.00102394
TraesCS2D02G229100.3	1.12099	0.00311569				TraesCS5A02G406700.1	1.14497	0.00497006
TraesCS7B02G042700.1	1.06929	0.00322196				TraesCS6D02G163600.1	1.06895	0.00649327
TraesCS6D02G004200.1	1.12717	0.00774959				TraesCS2D02G229100.3	1.15334	0.00397039
TraesCS2A02G477900.1	0.829176	0.00960662				TraesCS7D02G262600.1	1.10634	0.0094186
TraesCS6D02G354000.1	0.844866	0.00897327				TraesCS4B02G051300.1	0.899809	0.00293003
TraesCS1B02G170600.1	1.33791	0.00428331				TraesCS3B02G566900.2	1.04735	0.00460106
TraesCS6D02G201900.1	1.13582	0.000708682				TraesCS6D02G004200.1	1.18965	0.00414109
TraesCS1B02G093600.1	1.20552	0.0084663				TraesCS2A02G477900.1	0.800174	0.00175772
TraesCS2B02G553100.1	1.07517	8.84143e-05				TraesCS4A02G041700.2	0.841733	0.0060828
TraesCS4D02G221100.1	0.940149	0.00104992				TraesCS1B02G170600.1	1.39817	0.00378744
TraesCS5D02G211400.1	1.03414	0.00702573				TraesCS4D02G001900.1	0.894207	0.00466109
TraesCS1D02G362700.1	1.09127	0.00260611				TraesCS2B02G553100.1	1.09238	3.21177e-06
TraesCS7D02G366400.1	1.35861	0.00752328				TraesCS7D02G004300.1	1.15553	0.00787523
TraesCS1B02G065900.2	1.1747	0.0025702				TraesCS1B02G209800.1	0.917483	0.00955029
TraesCS6B02G326300.1	0.874887	2.94908e-05				TraesCS3D02G279600.1	0.893135	0.004912
TraesCS3A02G220000.2	0.917922	0.00466461				TraesCS1D02G362700.1	1.17745	2.48147e-05
TraesCS6A02G238500.1	0.835892	0.00746805				TraesCS6B02G326300.1	0.837293	9.78577e-05
TraesCS1D02G162900.1	1.10592	0.00100142				TraesCS5D02G418200.1	1.10818	0.00236806
TraesCS1B02G232200.1	1.08056	0.00278364				TraesCS1A02G223300.2	0.8581	0.00279048
TraesCS4B02G015900.2	0.915528	0.00101437				TraesCS6A02G238500.1	0.682947	0.000152716
TraesCS2D02G101500.1	1.06655	0.00586471				TraesCS1D02G162900.1	1.14185	0.000241785
TraesCS1D02G344600.1	1.10085	0.00518619				TraesCS3D02G435300.1	0.785401	0.00780288
TraesCS3A02G140200.1	0.872207	0.000778418				TraesCS4B02G015900.2	0.88882	0.000103727
TraesCS3D02G252000.1	1.15727	0.00332513				TraesCS2D02G101500.1	1.12885	0.00224162
TraesCS4A02G214200.1	0.912567	0.00577993				TraesCS5D02G109400.1	1.0968	0.000562794
TraesCS1B02G011700.1	0.831685	0.00302499				TraesCS3A02G140200.1	0.812928	4.59375e-05
TraesCS6D02G100500.1	1.04407	0.00079375				TraesCS4A02G442200.1	0.800186	0.00328494
TraesCS5D02G128300.1	1.22724	0.00955652				TraesCS5D02G177200.1	0.918816	0.00388312
TraesCS1D02G001000.1	0.842468	0.00649764				TraesCS4A02G214200.1	0.914447	0.00729382
TraesCS2D02G355700.1	1.19345	0.00737498				TraesCS1A02G365800.1	0.849679	0.00450688
TraesCS1A02G395300.1	1.23717	0.00615049				TraesCS2A02G126100.1	0.62095	0.0072729
TraesCS3D02G494000.1	1.11064	0.00259665				TraesCS1B02G181800.1	0.875538	0.00484282
TraesCS7D02G339600.3	1.30053	0.00350839				TraesCS7A02G182200.1	1.14368	0.00352793
TraesCS1D02G421100.1	1.11628	0.00191425				TraesCS5D02G490100.4	1.28799	0.00488588
TraesCS2B02G463500.3	1.12274	0.000117284				TraesCS6D02G100500.1	0.960267	0.00238877
TraesCS1A02G219700.1	0.904928	0.00155537				TraesCS2B02G126500.1	1.40271	0.00340601
TraesCS4D02G232300.1	1.18464	0.00425463				TraesCS5D02G128300.1	1.18285	0.00559488
TraesCS1A02G137900.2	1.16302	2.81639e-05				TraesCS3D02G175100.1	1.07367	0.00130475
TraesCS2B02G446300.1	1.11383	0.00769845				TraesCS2A02G308600.3	1.17545	0.00138334
TraesCS2B02G570800.1	0.903786	0.0089121				TraesCS2D02G234600.1	1.09198	0.00955534
TraesCS3D02G302600.1	0.849107	0.000290171				TraesCS1A02G395300.1	1.81458	2.92242e-05
TraesCS6B02G249900.1	0.903692	0.00559959				TraesCS3A02G433000.1	1.04689	0.0054661
TraesCS3D02G043500.2	1.06228	0.00121271				TraesCS4A02G418200.1	0.737864	0.00975127
TraesCS5D02G139800.1	0.913115	0.00555904				TraesCS7D02G339600.3	1.38024	0.000112833
TraesCS7A02G383900.1	1.06201	0.00994187				TraesCS2A02G423900.1	0.901242	0.00829899
TraesCS3A02G366100.1	1.1838	0.000419509				TraesCS4B02G262700.1	0.742495	2.71898e-05
TraesCS6D02G369300.1	1.33683	0.00737066				TraesCS2B02G463500.3	1.12166	0.000107812
TraesCS2B02G188600.3	1.29615	0.00365805				TraesCS7A02G113600.1	0.82449	0.0084577
TraesCS6D02G101600.1	1.16225	0.000144465				TraesCS1D02G245900.1	0.92581	0.00815509
TraesCS4A02G082800.1	1.14691	0.00293739				TraesCS2B02G570800.1	0.88982	0.00943895
TraesCS5D02G309800.1	0.938785	0.00314112				TraesCS3D02G302600.1	0.839881	0.00171298
TraesCS3D02G325100.1	1.13931	0.00751125				TraesCS7D02G249000.2	1.09136	0.00377569
TraesCS3D02G194400.1	1.11265	0.00313044				TraesCS6B02G249900.1	0.872923	0.00442921
TraesCS3D02G273600.1	1.20732	1.07666e-06				TraesCS6D02G171400.1	1.14104	0.00740332
TraesCS3A02G524000.2	1.1274	0.000135838				TraesCS7D02G093200.1	0.813611	0.00137235
TraesCS7B02G289700.3	0.952242	0.00204579				TraesCS5D02G139800.1	0.903981	0.00414998
TraesCS7D02G101500.1	0.914304	0.00935798				TraesCS6D02G296700.1	1.09361	0.0093397
TraesCS1D02G231800.1	1.10193	0.0088776				TraesCS6D02G109000.1	1.05624	0.000519182
TraesCS3B02G376600.1	1.31771	0.00573824				TraesCS3A02G366100.1	1.19955	0.00183691
TraesCS3D02G274900.2	1.09795	0.00391647				TraesCS1A02G409900.1	0.975825	0.00715456
TraesCS2D02G073400.1	0.94339	0.00917175				TraesCS6D02G369300.1	1.97761	8.84248e-06
TraesCS2A02G526400.1	1.08447	0.00158801				TraesCS3A02G286800.1	1.21029	0.00499358
TraesCS2D02G500400.1	0.968558	0.00371896				TraesCS2B02G188600.3	1.28464	0.000398046
TraesCS5A02G425300.2	1.12783	0.000701204				TraesCS3B02G140500.1	0.799867	0.00154383
TraesCS4D02G129000.1	1.14334	0.00996139				TraesCS6D02G101600.1	1.10998	0.00549631
TraesCS2B02G265400.1	1.14695	0.00909946				TraesCS5D02G105600.3	1.12929	0.00685938
TraesCS5D02G481600.1	0.926624	0.00386258				TraesCS4A02G082800.1	1.17378	0.000176212
TraesCS5D02G040400.1	1.23243	0.00743563				TraesCS5A02G024500.1	0.944061	4.57018e-05
TraesCS3A02G273900.1	0.839477	0.0053533				TraesCS5D02G309800.1	0.904042	0.00177793
TraesCS2B02G237200.1	1.08269	0.000924872				TraesCS3D02G325100.1	1.37253	0.000222631
TraesCS5D02G129200.1	1.36675	0.00110273				TraesCS3D02G115200.1	2.62306	1.20287e-06
TraesCS7B02G482800.1	1.51581	0.00182132				TraesCS6A02G276000.1	1.32765	0.0044509
TraesCS5B02G179800.1	1.05092	0.00876188				TraesCS2A02G588700.1	0.766836	2.01006e-05
TraesCS3B02G087400.1	0.939851	0.00944548				TraesCS3D02G273600.1	1.60345	9.1584e-09
TraesCS4B02G158500.1	0.875503	0.00877035				TraesCS3A02G381000.1	1.23308	0.00483211
TraesCS6D02G407500.1	1.1761	0.00335899				TraesCS3A02G524000.2	1.08173	0.00661682
TraesCS2B02G466100.1	0.925702	0.00714499				TraesCS6B02G095900.1	1.04613	0.00339653
TraesCS7D02G064300.1	0.624326	0.008296				TraesCS6D02G221000.1	1.151	0.00313023
TraesCS3B02G520200.1	0.779341	0.0012975				TraesCS4D02G104900.1	0.932327	0.00619218
TraesCS4B02G101800.1	0.876513	0.00334693				TraesCS5B02G491500.1	1.20241	0.00753513
TraesCS3A02G419600.1	1.21283	0.00151641				TraesCS1D02G252500.1	0.916693	0.00823872
TraesCS1B02G177800.1	1.2517	0.0045718				TraesCS3B02G376600.1	1.2756	0.00186805
TraesCS5A02G138900.1	1.18969	0.00084959				TraesCS7D02G337800.1	0.940265	0.00337159
TraesCS7B02G089600.1	0.824845	0.00022163				TraesCS2D02G073400.1	0.911448	0.00432107
TraesCS3D02G243800.1	1.19044	0.00978887				TraesCS2B02G224000.1	1.22397	0.00363572
TraesCS6D02G135800.1	1.12507	0.00825366				TraesCS7D02G209600.2	1.18909	0.00987929
TraesCS2A02G184400.1	0.912972	0.00142039				TraesCS5A02G425300.2	1.16837	0.000724114
TraesCS2B02G167000.2	1.11493	0.00755756				TraesCS6A02G279800.1	1.69207	0.00236546
TraesCS4A02G268300.1	1.14553	0.000173867				TraesCS4D02G129000.1	1.26059	0.00105498
TraesCS4A02G307100.2	1.21593	0.00844101				TraesCS7D02G367600.1	0.707875	0.000209973
TraesCS4B02G333400.1	0.878413	0.0018953				TraesCS5D02G481600.1	0.797365	0.000415368
TraesCS1D02G376300.1	0.861939	0.00383544				TraesCS7D02G124400.1	1.04027	0.00417016
TraesCS5D02G121600.1	1.10541	0.00868246				TraesCS3B02G080400.1	1.05977	0.00621078
TraesCS1D02G310300.1	1.05043	0.00199642				TraesCS5D02G108700.1	1.14641	0.00377622
TraesCS7A02G389000.1	0.927093	0.00186256				TraesCS5A02G520700.1	0.799239	0.00611239
TraesCS7A02G464200.1	1.21064	0.00135624				TraesCS3A02G273900.1	0.840369	0.000480768
TraesCS4D02G184400.1	1.10446	0.00631722				TraesCS2B02G237200.1	1.07118	0.00122136
TraesCS1D02G284000.2	0.968291	0.00203368				TraesCS5D02G129200.1	1.30562	0.000448054
TraesCS3D02G008500.2	1.26259	0.000434677				TraesCS7B02G482800.1	1.33846	0.00103841
TraesCS3D02G516800.1	1.04634	0.00322807				TraesCS3A02G294500.1	1.37215	0.000680987
TraesCS2B02G551800.1	0.838354	0.0055945				TraesCS5D02G303600.1	1.19642	0.00621627
TraesCS6A02G339100.1	0.913522	0.00185709				TraesCS3D02G506600.3	1.1313	0.00180381
TraesCS1B02G099600.1	0.919192	0.00398263				TraesCS5D02G238100.1	1.10859	0.00811755
TraesCS5D02G508700.1	1.15357	0.0014066				TraesCS1D02G156700.1	1.22101	0.00413616
TraesCS3B02G093100.2	1.11668	0.00803873				TraesCS4D02G258900.1	1.08296	0.00689113
TraesCS7B02G244300.2	0.836386	0.00172262				TraesCS4A02G098100.1	1.07944	0.00909742
TraesCS4B02G068400.1	1.09599	0.00115269				TraesCS5D02G186100.1	1.08788	0.0076528
TraesCS7D02G523200.1	1.04887	0.00806511				TraesCS7D02G064300.1	0.576999	0.00431853
TraesCS5D02G410600.1	0.785438	0.00235979				TraesCS3D02G334500.1	1.08626	0.00321869
TraesCS7A02G555700.1	1.10512	0.00489201				TraesCS2D02G168700.2	1.40321	0.00141369
TraesCS3D02G281500.1	0.89395	0.00688925				TraesCS6D02G278900.1	0.857453	0.0027927
TraesCS5A02G505700.1	1.07506	0.00395517				TraesCS4B02G101800.1	0.886501	0.0039546
TraesCS3A02G141700.1	1.19682	0.00543728				TraesCS3A02G419600.1	1.24818	0.000334427
TraesCS4B02G310600.1	0.867186	0.00238207				TraesCS2D02G467700.1	1.05116	6.79646e-05
TraesCS1B02G058700.1	0.905107	0.00491705				TraesCS4D02G178600.1	0.873566	0.00941749
TraesCS1D02G274400.1	0.937395	0.00208904				TraesCS1B02G177800.1	1.3304	0.00396802
TraesCS1D02G412200.1	0.904833	0.00370108				TraesCS6B02G231300.3	1.49708	0.00652887
TraesCS4B02G098300.2	1.13095	0.000820288				TraesCS1A02G327800.1	1.22924	0.00684552
TraesCS3D02G161300.1	1.10474	0.00794106				TraesCS5A02G138900.1	1.12523	0.00135187
TraesCS7D02G500900.2	0.893563	0.00158331				TraesCS5D02G157600.1	1.39682	0.00970973
TraesCS5B02G442100.1	1.34199	0.00114513				TraesCS4D02G061400.1	0.886391	0.00124611
TraesCS5D02G480300.1	1.04638	0.00324775				TraesCS3A02G237100.1	1.07954	0.00607873
TraesCS7D02G335800.1	0.895988	0.00278355				TraesCS7B02G089600.1	0.836621	0.00214571
TraesCS7A02G305100.1	0.943946	0.0048089				TraesCS5A02G162100.1	0.812693	1.90924e-05
TraesCS5D02G129800.1	1.15871	0.00751924				TraesCS1D02G442400.1	1.41994	0.000639862
TraesCS5D02G449000.1	0.89994	0.00260747				TraesCS3A02G121000.1	0.869159	0.00376517
TraesCS2D02G512800.1	1.11084	0.00324432				TraesCS5D02G332200.1	0.709432	0.00212644
TraesCS3B02G380600.1	0.917267	0.00164862				TraesCS1B02G237300.1	1.11526	0.00897656
TraesCS6D02G344500.1	1.13075	0.00634529				TraesCS4A02G268300.1	1.0981	0.00761381
TraesCS3B02G074200.1	1.07538	0.00173582				TraesCSU02G090500.1	1.07773	0.00368579
TraesCS2D02G285200.1	0.926829	0.00240179				TraesCS7B02G093800.1	0.781545	0.00996743
TraesCS3B02G440500.1	0.846955	0.00116007				TraesCS1D02G310300.1	1.16513	5.08683e-06
TraesCS4D02G062500.1	1.10523	0.000382959				TraesCS6D02G248100.1	1.05594	0.00415321
TraesCS2A02G147200.1	1.06136	0.00309586				TraesCS1D02G205700.1	0.850604	0.000395719
TraesCS5D02G400000.1	1.08269	0.00171893				TraesCS4D02G184400.1	1.13155	0.00093519
TraesCS7A02G107400.1	1.04787	0.000637367				TraesCS1D02G284000.2	1.03304	0.00187111
TraesCS1D02G116800.1	1.05241	0.00323106				TraesCS3D02G008500.2	1.23199	0.000457449
TraesCS4A02G099300.1	1.19222	0.00732732				TraesCS2D02G337300.1	1.27393	9.47662e-06
TraesCS2A02G276100.1	1.28635	0.00189641				TraesCS3D02G516800.1	1.09024	0.00016805
TraesCS7B02G254000.1	0.953117	0.00240887				TraesCS5A02G547300.1	1.13018	0.000994911
TraesCS7A02G160000.1	1.18175	0.00200301				TraesCS5B02G531200.1	0.762219	0.00954278
TraesCS7D02G253800.1	1.08735	0.00500551				TraesCS6A02G339100.1	0.925157	0.00387783
TraesCS2A02G073900.1	1.0829	0.00933053				TraesCS5B02G181700.1	0.858071	0.0082682
TraesCS3D02G543800.1	0.915347	0.00366719				TraesCS6B02G089500.1	0.892029	0.00589308
TraesCS5D02G202000.1	0.944089	0.000395562				TraesCS1D02G353100.5	1.07034	0.00154705
TraesCS3D02G060600.1	0.975	0.00425476				TraesCS1D02G215400.1	0.683822	6.76932e-06
TraesCS7A02G369500.1	1.44488	0.000211557				TraesCS1B02G099600.1	0.85652	0.00265996
TraesCS1D02G245700.1	1.10287	0.000931663				TraesCS3D02G208200.1	1.21707	0.00661545
TraesCS5A02G437300.1	0.955863	0.00956424				TraesCS7A02G438600.1	0.821033	0.0071466
TraesCS1B02G322400.1	1.09975	0.00134008				TraesCS2A02G343600.2	0.868592	0.000469318
TraesCS6A02G350000.1	1.09167	0.00831316				TraesCS5D02G508700.1	1.09229	0.00379451
TraesCS5D02G043300.1	1.0548	0.00198075				TraesCS5D02G136900.1	1.09881	0.00562089
TraesCS4A02G077300.1	1.10708	0.00939159				TraesCS5D02G201800.1	1.06336	0.00132035
TraesCS2D02G008200.1	1.09865	0.00121663				TraesCS4A02G270900.3	1.11559	0.0019759
TraesCS2B02G439000.1	1.19872	0.0016275				TraesCS1A02G419600.1	0.780902	0.0047921
TraesCS2B02G098100.1	0.662586	0.00137267				TraesCS7B02G050100.1	1.17666	0.00336901
TraesCS5B02G088000.1	0.862459	0.00314639				TraesCS2B02G456200.3	1.066	0.00455486
TraesCSU02G136300.1	1.05874	0.00398295				TraesCS4D02G326400.1	1.18146	0.00305694
TraesCS2D02G294300.1	1.20307	0.00761258				TraesCS5A02G284800.1	0.861257	0.000541724
TraesCS5D02G179100.1	0.87714	0.000551399				TraesCS5D02G410600.1	0.70877	0.00233276
TraesCS7D02G399500.1	0.843478	0.000146999				TraesCS7A02G555700.1	1.13462	0.00418228
TraesCS7D02G288800.1	1.12368	0.00618818				TraesCS6B02G370000.1	0.914654	0.000935352
TraesCS1B02G379200.1	1.08975	0.00313987				TraesCS7D02G428200.1	0.892332	0.00275347
TraesCS4A02G119400.2	0.807709	0.00336277				TraesCS2B02G136600.1	0.91207	0.00827299
TraesCS4A02G099400.1	0.922776	0.000418683				TraesCS5A02G296000.1	1.10322	0.00445937
TraesCS5A02G053100.1	1.12336	0.000664324				TraesCS3D02G281500.1	0.890729	0.00242357
TraesCS4B02G160000.1	1.06773	5.34428e-05				TraesCS4D02G088200.3	1.17337	0.00841683
TraesCS5A02G152400.1	1.2366	0.00497039				TraesCS5A02G505700.1	1.08699	0.0027408
TraesCS6D02G195400.1	1.16642	0.00139719				TraesCS7D02G507200.2	1.28638	0.00399635
TraesCS6D02G358300.1	1.15199	0.00459445				TraesCS5B02G282100.1	0.711068	0.00536888
TraesCS2D02G083900.1	1.0873	0.00552948				TraesCS1D02G274400.1	0.9319	0.00119127
TraesCS7D02G333200.1	0.945875	0.00892283				TraesCS1D02G412200.1	0.787888	0.000140996
TraesCS5D02G101600.1	1.23456	0.000343787				TraesCS1D02G197400.1	1.12917	0.0036092
TraesCS4A02G035500.1	1.17087	0.00354042				TraesCS4B02G098300.2	1.09553	0.00891574
TraesCS3D02G402400.1	0.804555	0.00176783				TraesCS5D02G436900.1	1.26429	0.00846635
TraesCS1D02G213500.1	1.24246	0.00927258				TraesCS3D02G161300.1	1.13543	0.00193899
TraesCS3B02G252400.1	1.05763	0.00985715				TraesCS6B02G273400.1	1.64068	0.00792285
TraesCS7B02G320800.2	1.14462	0.00107385				TraesCS5B02G442100.1	1.3217	0.000327704
TraesCS5D02G538800.1	0.929623	0.00273813				TraesCS7D02G548400.1	0.82494	0.0051557
TraesCS2D02G278000.2	0.91983	0.00151946				TraesCS4D02G078000.1	0.900283	0.00257665
TraesCS5B02G473300.1	1.21093	0.000264757				TraesCS1D02G098400.1	1.1267	0.00235459
TraesCS5A02G501900.1	0.948636	0.00638719				TraesCS5B02G210000.1	1.0574	0.0031008
TraesCS2D02G141300.1	1.13849	0.00526682				TraesCS5D02G480300.1	1.05771	0.000341091
TraesCS6A02G263900.1	0.952366	0.0064032				TraesCS6D02G138200.1	0.807728	0.00546137
TraesCS3D02G150800.1	0.860911	0.000465657				TraesCS5D02G174600.1	1.05303	0.00389977
TraesCS4A02G305300.1	1.0998	0.00418913				TraesCS1B02G458900.2	1.10526	0.00225248
TraesCS5D02G219500.1	0.877489	0.0011729				TraesCS5D02G118500.1	1.07472	0.00131285
TraesCS6D02G180900.1	1.24913	0.000775953				TraesCS2D02G128900.1	0.749221	0.00168602
TraesCS4D02G134300.1	1.12491	0.00196748				TraesCS2A02G161700.1	0.954964	0.00178722
TraesCS6D02G277600.1	0.852011	0.00269489				TraesCS7B02G278000.1	1.20333	0.000932498
TraesCS1A02G247800.1	1.08159	0.00230196				TraesCS7D02G335800.1	0.881173	0.00175609
TraesCS7A02G020200.1	1.09363	0.00102754				TraesCS7A02G305100.1	0.942024	0.00589653
TraesCS5B02G186700.1	0.923325	0.00775323				TraesCS1A02G340100.1	1.17791	0.00162569
TraesCS3B02G380500.1	0.936284	0.00141889				TraesCS2D02G430700.1	1.222	0.00339704
TraesCS2D02G592500.1	1.07355	0.00271528				TraesCS5D02G129800.1	1.15484	0.00722067
TraesCS5D02G063700.1	0.887082	0.000624943				TraesCS5D02G449000.1	0.820133	0.000151427
TraesCS5D02G231600.1	0.94191	4.66806e-05				TraesCS7B02G000300.1	1.19783	0.00596344
TraesCS2B02G109000.1	1.41483	0.00283252				TraesCS2D02G512800.1	1.06107	0.00334493
TraesCS6D02G158500.1	1.16973	0.00297835				TraesCS5B02G018700.2	0.954486	0.0041233
TraesCS1A02G323400.2	1.03991	0.00330908				TraesCS1B02G287200.1	1.36579	0.00736156
TraesCS5D02G056200.2	0.793054	0.00741548				TraesCS4A02G112800.1	0.843195	0.00660541
TraesCS4D02G213300.1	1.25427	0.00330862				TraesCS3B02G380600.1	0.91006	0.00352625
TraesCS7D02G443900.1	1.67695	0.000870399				TraesCS4B02G144200.1	0.919636	0.00540643
TraesCS4A02G009600.1	1.11256	0.000931988				TraesCS5D02G496000.2	1.38249	0.00200075
TraesCS2D02G323900.1	1.26142	0.00010679				TraesCS6D02G344500.1	1.10519	0.00534993
TraesCS1D02G310900.1	1.08215	8.06265e-05				TraesCS2A02G274800.3	1.08139	0.00487312
TraesCS7D02G096600.1	0.947368	0.00355477				TraesCS2D02G285200.1	0.892433	5.39136e-05
TraesCS4B02G253300.1	0.824941	0.00987041				TraesCS1B02G264900.2	0.848777	0.00818674
TraesCS7D02G509700.1	0.884852	0.00188992				TraesCS2D02G564200.1	1.07782	0.000338925
TraesCS6D02G254400.1	0.936972	0.00419702				TraesCS3D02G392600.1	1.12437	0.000740118
TraesCS2D02G263000.1	1.20298	0.00262802				TraesCS1D02G116800.1	0.860239	7.11597e-06
TraesCS3A02G407800.1	0.915002	1.12498e-05				TraesCS3D02G207700.3	0.887306	0.00267361
TraesCS5D02G184700.1	0.819464	0.00588093				TraesCS5D02G163300.1	1.12985	0.00818469
TraesCS2D02G421300.1	1.25272	0.00740097				TraesCS5B02G499200.1	0.936232	0.00238028
TraesCS2D02G111300.1	1.07915	0.00913476				TraesCS6D02G268500.2	1.1154	0.00771837
TraesCS4B02G198600.1	1.13416	0.00128804				TraesCS5A02G389000.1	0.911673	0.00329045
TraesCS7B02G183800.1	1.05687	0.00589413				TraesCS5B02G103400.2	0.678371	0.000874464
TraesCS2D02G288200.1	0.901979	0.0021396				TraesCS3D02G046800.1	2.53386	0.00121053
TraesCS4D02G346600.1	1.05101	0.00625587				TraesCS7D02G375500.1	0.945734	1.59997e-07
TraesCSU02G266900.1	1.09428	0.000108467				TraesCS2A02G276100.1	1.38465	0.000106584
TraesCS6B02G160400.1	1.10159	0.00785215				TraesCS6B02G462300.1	0.95148	0.00957547
TraesCS1B02G218300.1	1.1482	6.40544e-05				TraesCSU02G032900.1	0.623959	0.00290448
TraesCS6D02G171000.3	1.06966	0.008362				TraesCSU02G095400.1	0.807704	0.000600285
TraesCS2B02G209000.1	1.23212	0.00162322				TraesCS3D02G352800.2	1.18259	0.00585204
TraesCS3A02G417200.2	0.875631	6.84302e-05				TraesCS2A02G073900.1	1.09339	0.00944385
TraesCS4D02G164500.1	1.14141	0.00369551				TraesCS7D02G111800.1	0.856909	0.00256828
TraesCS7B02G315600.1	1.13967	0.0020412				TraesCS2D02G261600.1	0.809457	0.00390607
TraesCS4D02G109200.1	1.46351	0.00562661				TraesCS6B02G467400.1	0.897386	0.00394256
TraesCS5D02G161400.1	1.61535	0.00157922				TraesCS5A02G182200.2	0.88116	0.0024095
TraesCS5D02G231800.1	0.939354	0.00310186				TraesCS7D02G016300.2	0.901063	0.00466388
TraesCS6B02G297000.2	0.955729	0.00686161				TraesCS5D02G202000.1	0.927476	0.000470144
TraesCS5B02G196200.1	0.936821	0.000328679				TraesCS7A02G369500.1	2.86825	1.42315e-07
TraesCS6D02G177000.2	1.34771	0.00856309				TraesCS2B02G050600.1	1.11207	0.000891087
TraesCS2B02G216200.1	0.951422	0.0095872				TraesCS5A02G437300.1	1.08423	3.68205e-05
TraesCS7A02G296800.1	1.33416	0.00327876				TraesCS1B02G322400.1	1.16372	0.00136156
TraesCS2B02G145700.1	1.12789	0.000881824				TraesCSU02G009200.1	1.12225	0.00675221
TraesCS3B02G064700.1	0.941136	0.00599117				TraesCS5D02G396400.1	1.18599	0.0078249
TraesCS4A02G207700.1	1.05261	0.00956797				TraesCS3B02G457900.1	0.863022	0.00673417
TraesCS2A02G168900.2	1.13178	0.00218916				TraesCS3D02G357200.1	0.885017	0.00408038
TraesCS1D02G202300.2	1.10398	0.00803204				TraesCS5D02G043300.1	1.07666	0.00451359
TraesCS7D02G475900.2	1.18786	0.0097987				TraesCS3B02G140600.1	0.834698	0.00259376
TraesCS7D02G313900.1	0.91558	0.00831538				TraesCS2D02G383600.1	1.19118	0.00147627
TraesCS5D02G286400.1	1.29525	0.00115115				TraesCS4A02G234100.1	0.784926	0.00697315
TraesCS4D02G120900.1	1.09758	0.00200776				TraesCS1A02G284900.1	0.910361	0.00248039
TraesCS5A02G442200.1	1.0504	0.00868511				TraesCS2B02G439000.1	1.19345	0.00779166
TraesCS7D02G277600.1	1.08162	0.00303942				TraesCS2D02G251800.1	1.11266	0.00391149
TraesCS2D02G468200.1	1.04206	0.00538348				TraesCS3A02G005700.1	0.771265	0.00524386
TraesCS2A02G101700.1	1.0605	0.00997964				TraesCS2B02G098100.1	0.523996	5.63114e-05
TraesCS5B02G203300.1	1.05104	0.00160402				TraesCS5B02G088000.1	0.824055	0.0015859
TraesCS5D02G470000.1	1.17897	0.00692126				TraesCS4A02G312600.1	0.806843	2.74106e-05
TraesCS3D02G392700.1	1.19643	0.0064983				TraesCS1D02G238700.1	1.15233	0.00719868
TraesCS6D02G319700.1	0.909411	0.0084311				TraesCS4B02G190900.1	1.27849	0.00226969
TraesCS5A02G251000.1	1.11397	0.0013584				TraesCS3D02G243600.1	1.13227	0.00210645
TraesCS5B02G064500.1	0.91898	0.00539118				TraesCSU02G136300.1	1.09755	9.19435e-05
TraesCS4D02G026400.1	0.883971	0.00156501				TraesCS4B02G233700.1	1.10236	0.00148152
TraesCS3B02G365900.2	1.0815	0.00596385				TraesCS4D02G178700.1	1.11036	0.00933685
TraesCS1D02G357200.1	1.10549	0.00365555				TraesCS5A02G022200.1	0.842408	0.00079418
TraesCS4A02G217200.1	0.942002	0.00720359				TraesCS5D02G179100.1	0.836588	5.95036e-05
TraesCS2B02G199000.1	1.08699	1.96479e-05				TraesCS7A02G020500.1	1.09615	0.00872863
TraesCS6A02G253900.1	0.896408	0.00463869				TraesCS7D02G399500.1	0.757971	0.000259382
TraesCS1B02G068000.1	1.23723	0.00825044				TraesCS4B02G068500.1	1.13748	0.00356468
TraesCS1D02G329100.1	1.09181	0.00609983				TraesCS4A02G268100.1	0.932895	0.0076967
TraesCS1D02G270600.1	1.14157	0.00210406				TraesCS7D02G288800.1	1.12205	0.00366478
TraesCS4B02G327200.1	0.694452	0.00311831				TraesCS1B02G379200.1	1.0932	0.00253582
TraesCS1D02G282500.1	0.921573	0.00933913				TraesCS2B02G148400.1	0.790312	0.00506986
TraesCS3D02G185100.1	1.26231	0.0024595				TraesCS7D02G330100.1	0.736505	4.37976e-05
TraesCS1D02G251500.2	1.08786	0.000189624				TraesCS1D02G369200.1	1.76518	0.000448449
TraesCS6A02G000700.2	0.897369	0.00924274				TraesCS4D02G104800.1	1.17628	0.00979218
TraesCS3D02G314100.1	1.1016	0.00799642				TraesCS4B02G367200.1	1.5	0.00651625
TraesCS6B02G042500.1	0.930424	0.00315457				TraesCS1B02G191100.1	1.11264	0.00817628
TraesCS3B02G162300.1	0.959451	0.000899988				TraesCS4A02G320500.1	1.13039	0.00692612
TraesCS6D02G262300.1	1.05275	0.0035998				TraesCS6D02G195400.1	1.15975	0.000295931
TraesCS1B02G243800.2	1.06052	0.00100337				TraesCS5A02G395200.2	0.831553	0.00773009
TraesCS7D02G196800.1	1.03248	0.00554122				TraesCS2B02G309500.2	0.809799	0.000438932
TraesCS1B02G425000.1	0.886144	0.00839518				TraesCS6D02G358300.1	1.30054	0.00107059
TraesCS6D02G378400.1	0.960892	0.000465837				TraesCS5D02G101600.1	1.16742	0.000865078
TraesCS1A02G280700.1	0.876891	0.00786101				TraesCS1A02G093800.1	1.27365	2.19928e-05
TraesCS7D02G280000.1	1.35018	0.00587114				TraesCS1A02G420300.2	1.26411	0.00772721
TraesCS5D02G018100.5	0.853038	0.00892325				TraesCS4B02G395700.2	1.06895	0.00426512
TraesCS5D02G007900.1	1.10925	0.00240956				TraesCS3D02G402400.1	0.80369	0.00196091
TraesCS4A02G110900.2	0.887538	0.000382241				TraesCS1D02G213500.1	1.28476	0.00306625
TraesCS4A02G133800.1	1.05373	0.0067924				TraesCS1B02G124600.1	1.20544	0.00985241
TraesCS2A02G240900.1	1.27418	0.00808074				TraesCS1D02G003900.1	1.27194	0.00230117
TraesCS2D02G033100.1	1.16796	0.0068146				TraesCS1D02G322400.1	0.930804	0.00403066
TraesCS5A02G131300.1	0.925695	0.00379438				TraesCS3D02G291400.1	1.06671	0.00112934
TraesCS2D02G219100.1	0.873886	0.00338623				TraesCSU02G200900.1	1.19321	0.00228073
TraesCS6D02G222500.2	0.867217	0.00661978				TraesCS7B02G137000.2	1.06612	0.00481581
TraesCS7A02G035600.1	0.643289	0.00995221				TraesCS7D02G353600.2	0.872815	0.00869276
TraesCS5D02G144200.1	1.17277	0.00576105				TraesCS2D02G278000.2	0.905683	0.000949546
TraesCS4D02G015800.1	1.24991	0.00033398				TraesCS5B02G473300.1	1.37919	9.59878e-05
TraesCS2A02G432600.1	1.24372	0.00632031				TraesCS5A02G501900.1	0.950241	0.00380767
						TraesCS2A02G017600.1	1.0714	0.00487378
						TraesCS2A02G336500.1	0.816581	0.00262177
						TraesCS3D02G150800.1	0.820784	0.000375889
						TraesCS4A02G137100.2	1.08595	0.00784637
						TraesCS7A02G253000.1	1.07815	0.00413527
						TraesCS2D02G564900.1	1.08491	0.00442998
						TraesCS7B02G434100.1	0.874961	0.00614644
						TraesCS4D02G242700.1	0.962038	0.00198732
						TraesCS7B02G063700.2	0.829356	0.00636541
						TraesCS4A02G460600.1	0.760771	0.00550899
						TraesCS6D02G180900.1	1.22518	0.00437503
						TraesCS4D02G134300.1	1.15303	0.000129097
						TraesCS2B02G417100.2	0.821704	0.00521394
						TraesCS1D02G236500.1	1.21475	0.00115886
						TraesCS2A02G426900.1	0.885427	0.0019298
						TraesCS2B02G154700.1	1.04143	0.000588402
						TraesCS7B02G389000.1	0.921171	0.00171068
						TraesCS2A02G468200.1	0.883369	0.00399321
						TraesCS3B02G380500.1	0.887633	0.00105415
						TraesCS2B02G402800.1	0.895437	0.000137635
						TraesCS2B02G216100.2	1.10141	0.00910197
						TraesCS2B02G109000.1	1.34569	0.0022448
						TraesCS4D02G230000.1	1.08163	0.00677223
						TraesCS6D02G158500.1	1.19895	0.000728383
						TraesCS4A02G109100.1	1.16983	5.29695e-05
						TraesCS4A02G485900.1	0.776907	0.00282882
						TraesCS5D02G056200.2	0.808553	0.00282744
						TraesCS4D02G213300.1	2.04839	8.85554e-07
						TraesCS7D02G443900.1	1.87007	0.000150141
						TraesCS7A02G548100.1	0.532297	0.00694255
						TraesCS4A02G422300.1	0.803125	0.00114461
						TraesCS6D02G135600.1	1.27736	0.000106812
						TraesCS4D02G052900.1	1.23566	0.00780916
						TraesCS4A02G009600.1	1.05276	0.0089656
						TraesCS3D02G329800.1	0.85789	0.00455166
						TraesCS2D02G323900.1	1.11723	0.000351205
						TraesCS1D02G310900.1	1.04437	0.00243505
						TraesCS7D02G096300.2	1.14861	0.00155886
						TraesCS1D02G227300.1	1.67955	0.00728735
						TraesCS1A02G243100.2	0.896104	0.00554153
						TraesCS7D02G509700.1	0.894704	0.00833811
						TraesCS2D02G182500.1	0.871104	0.00979022
						TraesCS3A02G407800.1	0.940374	0.00013207
						TraesCS5D02G184700.1	0.787216	0.00206043
						TraesCS2D02G421300.1	1.17467	0.00895733
						TraesCS2B02G603500.1	0.816346	0.000573487
						TraesCS3B02G413700.1	1.22941	0.00244898
						TraesCS1A02G085600.1	0.885574	0.00145291
						TraesCS5B02G539000.1	1.31057	0.0060206
						TraesCS4B02G198600.1	1.15385	0.00197537
						TraesCS5A02G100600.1	1.24843	0.00138482
						TraesCS4D02G346600.1	1.11465	8.61407e-05
						TraesCSU02G266900.1	1.09534	0.00055861
						TraesCS6D02G061600.2	0.953007	0.00482605
						TraesCS2B02G404200.1	0.62486	0.0069497
						TraesCS1B02G218300.1	1.09424	0.000189022
						TraesCS5B02G186100.1	1.23513	0.000873156
						TraesCS2B02G209000.1	1.20727	0.00142378
						TraesCS6D02G241400.1	1.14463	0.00204581
						TraesCS1A02G354700.1	1.28806	0.00218993
						TraesCS5D02G039000.2	0.945832	0.00658821
						TraesCS7D02G153000.1	1.17707	0.00579594
						TraesCS1A02G007500.1	0.865613	0.00210519
						TraesCS7A02G104200.1	0.851794	0.000225096
						TraesCS4D02G164500.1	1.27307	0.000216706
						TraesCS4D02G109200.1	1.39213	0.00257376
						TraesCS4D02G152600.1	1.14615	0.00179188
						TraesCS5D02G161400.1	1.54274	0.000375059
						TraesCS3D02G336800.1	1.07839	0.000902786
						TraesCS4B02G035400.1	0.95099	0.000427627
						TraesCS5D02G002500.1	0.821921	0.00456852
						TraesCS7D02G292800.1	1.3778	0.00472133
						TraesCS2B02G216200.1	0.926814	0.00127021
						TraesCS7A02G296800.1	1.42934	5.38894e-05
						TraesCS7D02G377000.1	1.25612	0.00904688
						TraesCS3B02G064700.1	0.833372	0.000196696
						TraesCS4A02G186500.3	0.860407	0.00436573
						TraesCS7D02G186400.2	0.93187	0.000219123
						TraesCS3A02G250900.1	0.86838	0.00165731
						TraesCS1D02G202300.2	1.16053	0.00907182
						TraesCS6D02G325100.1	0.871278	0.00409823
						TraesCS3D02G041500.1	1.06039	0.00695696
						TraesCS5D02G286400.1	1.19491	0.00421173
						TraesCSU02G228200.1	0.816713	0.000136395
						TraesCS2D02G021000.1	1.10083	0.00269452
						TraesCS6A02G253300.1	1.4991	0.000674198
						TraesCS5A02G283100.2	0.692682	0.00922983
						TraesCS4D02G120900.1	1.11552	0.00208525
						TraesCS3D02G032700.1	0.929192	0.00775048
						TraesCS5A02G442200.1	1.10886	0.00228533
						TraesCS7D02G064400.1	1.11773	0.000313073
						TraesCS2A02G101700.1	1.06024	0.00849993
						TraesCS2B02G596900.1	1.33221	0.00074005
						TraesCS3D02G418400.5	0.904568	6.4964e-05
						TraesCS5A02G548500.1	0.762889	0.000199896
						TraesCS7B02G305000.1	0.876131	0.00596812
						TraesCS6B02G374100.1	2.73305	0.0080656
						TraesCS3B02G365900.2	1.0696	0.00212556
						TraesCS7A02G410700.1	1.09603	0.00264422
						TraesCS3D02G050900.1	1.11294	0.00443203
						TraesCS4A02G217200.1	0.883302	0.000342323
						TraesCS5D02G493700.1	1.16053	0.00735485
						TraesCS6A02G092300.1	1.07542	0.00919299
						TraesCS5A02G498000.1	1.16856	0.00420967
						TraesCS2A02G197600.1	0.918335	0.000552028
						TraesCS3A02G416100.3	1.11299	0.00143116
						TraesCS1D02G115300.1	1.07909	0.00331586
						TraesCS2D02G285800.1	1.04878	0.00535807
						TraesCS2B02G429600.2	1.10134	0.00319943
						TraesCS6A02G253900.1	0.777085	0.000521057
						TraesCS1D02G160500.1	0.944936	0.00303089
						TraesCS4B02G327200.1	0.779721	0.00697476
						TraesCS4A02G078800.1	1.05666	0.00158637
						TraesCS5D02G216300.1	0.839944	0.00478934
						TraesCS5D02G210000.1	1.1196	0.00498921
						TraesCS7D02G282600.1	0.90524	0.00240381
						TraesCS1D02G251500.2	1.11291	6.15345e-06
						TraesCS3D02G314100.1	1.11297	0.00508159
						TraesCS4D02G054500.1	0.795152	0.000194824
						TraesCS2A02G382700.1	0.918989	0.00347141
						TraesCS4A02G332100.1	1.26137	0.00432414
						TraesCS1B02G350700.1	0.950097	0.00386538
						TraesCS7D02G097400.1	0.90659	0.00182007
						TraesCS2D02G194700.1	1.23225	0.00919755
						TraesCS4B02G352100.1	0.828393	0.0096662
						TraesCS3B02G416500.1	1.08661	0.00173405
						TraesCS3B02G014900.1	1.06048	0.00725359
						TraesCS2D02G230800.1	0.823548	0.00256583
						TraesCS6B02G042500.1	0.915244	0.00413208
						TraesCS6D02G319900.1	0.927498	0.00252927
						TraesCS4A02G339500.2	0.94204	0.00210326
						TraesCS6D02G286900.1	1.14705	0.00500326
						TraesCS7D02G380800.1	1.07434	0.00574403
						TraesCS1A02G340400.1	1.16886	0.00614967
						TraesCS7A02G029400.1	0.809217	0.0010937
						TraesCS7D02G196800.1	1.0506	0.004906
						TraesCS3B02G577800.1	1.10283	0.00458024
						TraesCS2A02G505800.3	1.1183	0.00640891
						TraesCS1B02G425000.1	0.80777	0.00132577
						TraesCS6D02G378400.1	0.942793	3.35846e-05
						TraesCS3B02G214400.1	1.22859	0.00465104
						TraesCS4D02G214300.1	1.2375	0.00870053
						TraesCS5B02G287700.1	1.16906	0.000825927
						TraesCS1A02G280700.1	0.894544	0.00519233
						TraesCS1D02G216000.1	0.893482	0.00771118
						TraesCS7D02G280000.1	1.2503	0.00215279
						TraesCS5D02G018100.5	0.859024	0.00816639
						TraesCS3A02G055600.1	0.917329	0.000786627
						TraesCS7D02G039500.4	0.838159	0.00731236
						TraesCS5D02G007900.1	1.12412	0.00560952
						TraesCS4D02G253800.1	0.791128	9.44695e-05
						TraesCS4A02G110900.2	0.838906	5.18748e-06
						TraesCS4A02G133800.1	1.06794	0.000561711
						TraesCS6D02G113800.1	1.09466	0.00100067
						TraesCS2A02G240900.1	1.2724	0.00860062
						TraesCS3B02G451800.1	1.17635	0.00449339
						TraesCS7D02G254000.2	0.943274	0.000597213
						TraesCS3D02G256700.2	1.16174	0.000218596
						TraesCS3D02G338600.1	0.72832	8.43101e-08
						TraesCS2D02G219100.1	0.815508	0.00103118
						TraesCS1A02G387900.1	1.1511	0.00800356
						TraesCS3D02G289100.1	1.06352	0.000312399
						TraesCS6A02G408300.1	0.890905	0.000126924
						TraesCS5D02G564700.1	1.1681	0.00858322
