# Supplementary material for: Factors affecting the rapid changes of protein under short-term heat stress
Source: BMC Genomics. 2021 Apr 13;22:263. doi: 10.1186/s12864-021-07560-y (PMC8042900; doi:10.1186/s12864-021-07560-y)
Supplement: Supplementary file 5 — Additional file 5: Table S3. MARS regression results. [file 12864_2021_7560_MOESM5_ESM.xlsx]

## Sheet: Linear Regression
1. Stepwise regression screening model with the smallest AIC value.												2. Factors selected by the optimal model
30 °C
Model Summary												Coefficientsa
Model	R	R Square	Adjusted R Square	Std. Error of the Estimate	Change Statistics							Model		Unstandardized Coefficients		Standardized Coefficients	t	Sig.
					R Square Change	F Change	df1	df2	Sig. F Change					B	Std. Error	Beta
1	.482a	0.232566	0.228946	0.13855	0.232566	64.2452	1	212	7.29255e-14			12	(Constant)	0.853409	0.0586934		14.5401	2.70984e-33
2	.553b	0.306285	0.299709	0.132039	0.0737185	22.4222	1	211	4.01221e-06				AAG	1.42163	0.262068	0.302282	5.42467	1.64289e-07
3	.582c	0.339068	0.329626	0.129188	0.0327835	10.4164	1	210	0.0014491				R	1.66642	0.365388	0.250459	4.56069	8.80976e-06
4	.611d	0.372844	0.360841	0.126144	0.0337757	11.2558	1	209	0.000942596				F	1.92005	0.589892	0.168457	3.25492	0.00132884
5	.634e	0.402088	0.387715	0.123464	0.0292445	10.1735	1	208	0.00164493				T30	0.0224866	0.00533069	0.217819	4.21832	3.70764e-05
6	.651f	0.423734	0.407031	0.121501	0.0216462	7.77553	1	207	0.00578948				GAC	-1.50979	0.532038	-0.160125	-2.83774	0.00500457
7	.664g	0.440367	0.421351	0.120025	0.0166328	6.12252	1	206	0.014155				AGC	-2.25157	1.00342	-0.119649	-2.24389	0.0259191
8	.673h	0.45342	0.43209	0.118906	0.0130522	4.89536	1	205	0.0280326				CAC	2.73882	0.886642	0.165042	3.08898	0.0022897
9	.682i	0.465653	0.442079	0.117855	0.0122333	4.67036	1	204	0.0318526				P	-2.04733	0.576041	-0.262739	-3.55414	0.000471658
10	.690j	0.475915	0.450098	0.117005	0.0102618	3.97483	1	203	0.0475237				CCC	3.09473	1.0306	0.229925	3.00283	0.00301091
11	.701k	0.492071	0.464412	0.115472	0.0161564	6.42528	1	202	0.0120085				ACA	3.55128	1.23526	0.176813	2.87491	0.00447211
12	.697l	0.4853	0.459946	0.115953	-0.00677062	2.69263	1	202	0.102369			a. Dependent Variable: P30
Predictors: (Constant), AAGfreq, Rfreq, Ffreq, T30, GACfreq, AGCfreq, CACfreq, Pfreq, CCCfreq, ACAfreq
40 °C
Model Summary												Coefficientsa
Model	R	R Square	Adjusted R Square	Std. Error of the Estimate	Change Statistics							Model		Unstandardized Coefficients		Standardized Coefficients	t	Sig.
					R Square Change	F Change	df1	df2	Sig. F Change					B	Std. Error	Beta
1	.546a	0.297749	0.29564	0.223407	0.297749	141.189	1	333	2.19511e-27			11	(Constant)	1.36579	0.123631		11.0473	2.77905e-24
2	.650b	0.422589	0.419111	0.202883	0.124841	71.7809	1	332	7.92534e-16				T40	0.0214776	0.00165062	0.498846	13.0119	2.07078e-31
3	.670c	0.449227	0.444236	0.198447	0.0266381	16.0088	1	331	7.78334e-05				AAG	3.12267	0.36148	0.339093	8.63857	2.66645e-16
4	.695d	0.483184	0.476919	0.192524	0.0339561	21.6818	1	330	4.67103e-06				TAC	-2.9349	0.889815	-0.137525	-3.29833	0.00108109
5	.711e	0.505055	0.497533	0.188692	0.0218711	14.5381	1	329	0.000163974				D	-2.39571	0.576949	-0.158723	-4.15238	4.21529e-05
6	.720f	0.517934	0.509116	0.186505	0.0128793	8.76312	1	328	0.00329772				CGC	3.26494	0.866073	0.167581	3.76982	0.000194203
7	.728g	0.529554	0.519483	0.184525	0.0116196	8.07661	1	327	0.00476557				TTG	3.2879	1.42703	0.104989	2.30401	0.0218563
8	.733h	0.537719	0.526375	0.183197	0.0081655	5.7583	1	326	0.0169717				G_3utr	-0.0100815	0.0030406	-0.135302	-3.31562	0.00101846
9	.738i	0.54497	0.532369	0.182034	0.00725102	5.17896	1	325	0.0235125				C	-1.95304	0.83953	-0.0903943	-2.32635	0.0206181
10	.743j	0.552165	0.538343	0.180867	0.00719481	5.20531	1	324	0.0231664				AAC	-2.36126	0.95619	-0.10271	-2.46945	0.014049
11	.747k	0.557819	0.54276	0.18	0.00565429	4.13029	1	323	0.0429399				CAC	2.29124	0.963797	0.0974951	2.3773	0.0180218
Predictors: (Constant), T40, AAGfreq, TACfreq, Dfreq, CGCfreq, TTGfreq, Gfreq_3utr, Cfreq, AACfreq, CACfreq, Afreq_3utr													A_3utr	-0.00495543	0.00243832	-0.0840936	-2.03231	0.0429399
												a. Dependent Variable: P40

## Sheet: Elastic Net
30 °C		Coefficient	Variable Importance				40 °C		Coefficient	Variable Importance
	(Intercept)	0.957853						(Intercept)	1.06199
1	T30	0.0159207	0.0182464					T40	0.0206326	0.112265
2	MW	.	0					MW	.	0
3	AAA	.	0					AAA	.	0
4	TAA	.	0					TAA	7.94671	0.00785675
5	CAA	.	0					CAA	.	0
6	GAA	.	0					GAA	.	0
7	AAC	.	0					AAC	-2.17535	0.013864
8	TAC	.	0					TAC	-2.57892	0.0221927
9	CAC	1.26861	0.00751895					CAC	2.19487	0.0077575
10	GAC	-0.192817	0					GAC	.	0
11	AAG	.	0.0114641					AAG	2.3478	0.0452635
12	TAG	.	0					TAG	.	0
13	CAG	.	0					CAG	0.0535318	0
14	GAG	.	0					GAG	0.302852	0.00372024
15	AAT	.	0					AAT	.	0
16	TAT	.	0					TAT	.	0
17	CAT	.	0					CAT	-1.80258	0
18	GAT	.	0					GAT	.	0
19	ACA	0.0376526	0					ACA	2.1501	0
20	TCA	.	0					TCA	.	0
21	CCA	-1.13029	0.00107341					CCA	.	0
22	GCA	.	0					GCA	.	0
23	ACC	0.0643534	0					ACC	.	0
24	TCC	.	0					TCC	.	0
25	CCC	.	0					CCC	1.72909	0.000345796
26	GCC	.	0					GCC	.	0
27	ACG	.	0					ACG	.	0
28	TCG	.	0					TCG	.	0
29	CCG	-0.317885	0					CCG	-1.38115	0
30	GCG	.	0					GCG	0.316191	0
31	ACT	.	0					ACT	.	0
32	TCT	.	0					TCT	0.0422308	0
33	CCT	.	0					CCT	.	0
34	GCT	.	0					GCT	.	0
35	AGA	.	0					AGA	.	0
36	TGA	.	0					TGA	.	0
37	CGA	.	0					CGA	-0.680439	0
38	GGA	.	0					GGA	.	0
39	AGC	-1.66472	0.0127379					AGC	-1.83644	0.0131487
40	TGC	.	0					TGC	.	0
41	CGC	.	0					CGC	1.72326	0.0220356
42	GGC	.	0					GGC	.	0
43	AGG	.	0					AGG	-0.716054	0
44	TGG	.	0					TGG	.	0
45	CGG	.	0					CGG	1.69834	0
46	GGG	.	0					GGG	-0.657725	0.00299373
47	AGT	-0.146358	0					AGT	.	0
48	TGT	.	0					TGT	.	0
49	CGT	2.1005	0.0136815					CGT	0.834529	0
50	GGT	.	0					GGT	.	0
51	ATA	.	0					ATA	-0.928442	0
52	TTA	.	0					TTA	.	0
53	CTA	.	0					CTA	.	0
54	GTA	.	0					GTA	.	0
55	ATC	.	0					ATC	.	0
56	TTC	.	0					TTC	-0.0121268	0
57	CTC	.	0					CTC	.	0
58	GTC	.	0					GTC	-0.839264	0
59	ATG	.	0					ATG	.	0
60	TTG	.	0					TTG	1.01105	0
61	CTG	.	0					CTG	.	0
62	GTG	.	0					GTG	0.107095	0
63	ATT	.	0					ATT	.	0
64	TTT	.	0					TTT	.	0
65	CTT	.	0					CTT	.	0
66	GTT	.	0					GTT	.	0
67	cds_length	.	0					cds_length	.	0
68	A_cds	.	0					A_cds	.	0
69	T_cds	.	0					T_cds	.	0
70	C_cds	.	0					C_cds	.	0
71	G_cds	.	0					G_cds	.	0
72	AT_cds	.	0					AT_cds	.	0
73	GC_cds	.	0					GC_cds	.	0
74	A	-0.0351147	0					A	.	0
75	C	.	0					C	-0.790749	0.011796
76	D	-0.488338	0.0109026					D	-2.06351	0.0258945
77	E	.	0					E	.	0
78	F	1.04503	0.00935702					F	.	0
79	G	.	0					G	-0.110016	0.000311241
80	H	.	0					H	.	0
81	I	.	0					I	-0.177866	0
82	K	1.28232	0.0328664					K	.	0.023241
83	L	.	0					L	.	0
84	M	.	0					M	.	0
85	N	.	0					N	.	0
86	P	-0.26167	0.00721501					P	.	0
87	Q	.	0					Q	0.389149	0
88	R	0.878404	0.0179954					R	.	0
89	S	.	0					S	.	0
90	T	0.115794	0					T	0.0843124	0
91	V	-0.0480955	0					V	.	0
92	W	.	0					W	.	0
93	Y	0.0251205	0					Y	.	0
94	length_5utr	.	0					length_5utr	.	0
95	A_5utr	.	0					A_5utr	.	0
96	T_5utr	.	0					T_5utr	.	0.00160279
97	C_5utr	.	0					C_5utr	.	0
98	G_5utr	.	0					G_5utr	0.00162184	0.00339906
99	AT_5utr	-0.000584844	0.0032217					AT_5utr	-0.000168488	0
100	GC_5utr	0.000451008	0.00246279					GC_5utr	0.00025236	0
101	length_3utr	.	0					length_3utr	.	0
102	A_3utr	.	0					A_3utr	-0.0012222	0
103	T_3utr	.	0					T_3utr	0.00261467	0.0132119
104	C_3utr	.	0					C_3utr	.	0
105	G_3utr	-0.00207952	0.00177572					G_3utr	-0.0043216	0.00254639
106	AT_3utr	.	0					AT_3utr	.	0
107	GC_3utr	.	0					GC_3utr	.	0
