# Supplementary material for: Factors affecting the rapid changes of protein under short-term heat stress
Source: BMC Genomics. 2021 Apr 13;22:263. doi: 10.1186/s12864-021-07560-y (PMC8042900; doi:10.1186/s12864-021-07560-y)
Supplement: Supplementary file 6 — Additional file 6: Table S4. Linear and elastic net regression. [file 12864_2021_7560_MOESM6_ESM.xlsx]

## Sheet: 30 °C
Table S4. MARS regression results
Regression equation					Variance Explained
Call: earth(formula=P30~., data=a)
	coefficients				Factor	Variance Explained	Cumulative Variance Explained
(Intercept)	1.16046				AAG	0.2352	0.2352
h(1.14481-T30)	-0.20662				R	0.08228	0.3174
h(T30-1.14481)	0.0197078				T30	0.059	0.3764
h(GAA-0.037196)	11.0324				F	0.03783	0.4143
h(CAC-0.020202)	6.78086				GCG	0.03284	0.4471
h(0.077348-AAG)	-2.02327				D	0.0305	0.4776
h(ACA-0.004515)	5.6879				CAC	0.02633	0.5039
h(CCA-0.001695)	-3.22216				GAA	0.02136	0.5253
h(0.021368-TCC)	-3.9401				CCA	0.01929	0.5446
h(0.028099-GCG)	3.62537				ACA	0.02222	0.5668
h(0.080899-D)	2.44786				TCC	0.01513	0.5819
h(D-0.080899)	3.15803
h(0.056604-F)	-2.86888				RSq changed by less than 0.001 at 23 terms, 22 terms used (DeltaRSq 0)
h(0.084977-R)	-2.32961				After forward pass GRSq 0.336 RSq 0.582
Selected 14 of 22 terms, and 11 of 107 predictors
Termination condition: RSq changed by less than 0.001 at 22 terms
Importance: AAG, R, D, CAC, ACA, T30, F, GCG, CCA, ...

## Sheet: 40 °C
Table 2 MARS regression results
Regression equation						Variance Explained
Call: earth(formula=P40~., data=a)
	coefficients					Factor	Variance Explained	Cumulative Variance Explained
(Intercept)	1.01006					T40	0.31	0.31
h(4.32386-T40)	-0.0342139					AAG	0.1326	0.4427
h(T40-4.32386)	0.0171151					T_cds	0.05525	0.4979
h(0.004785-AAA)	-29.0103					CGC	0.04538	0.5433
h(AAG-0.071823)	4.74601					AAA	0.02707	0.5704
h(0.03537-CCC)	-3.51183					H	0.01982	0.5902
h(CCC-0.03537)	-9.39116					L	0.02561	0.6158
h(0.016043-AGC)	9.3843					CCC	0.01742	0.6332
h(CGC-0.006135)	4.02868					GTG	0.01498	0.6482
h(GTG-0.046205)	8.52939					AGC	0.0158	0.664
h(13.7131-T_cds)	0.112854
h(T_cds-13.7131)	0.0096705					RSq changed by less than 0.001 at 21 terms (DeltaRSq 0)
h(0.015625-H)	14.6735					After forward pass GRSq 0.560 RSq 0.664
h(H-0.015625)	3.00025
h(0.051233-L)	-11.07
Selected 15 of 21 terms, and 10 of 107 predictors
Termination condition: RSq changed by less than 0.001 at 21 terms
Importance: T40, AAG, T_cds, AAA, CGC, AGC, GTG, L, ...
